# Supplementary material for: Timer-based proteomic profiling of the ubiquitin-proteasome system reveals a substrate receptor of the GID ubiquitin ligase
Source: Mol Cell. 2021 Jun 3;81(11):2460–2476.e11. doi: 10.1016/j.molcel.2021.04.018 (PMC8189435; doi:10.1016/j.molcel.2021.04.018)
Supplement: Table S1. Yeast proteome abundance and stability measured with the tFT library, related to Figure 1 [file mmc2.xlsx]

## Sheet: description
		Table S1
		Plate reader fluorescence measurements of the tFT library grown as arrayed colonies on agar plates
		Systematic Name	name of the tFT-tagged ORF
		Standard Name	name of the tFT-tagged ORF
		log2(sfGFP)	median sfGFP fluorescence intensity of two replicates each with 4 technical replicates, log2-transformed
		log2(mCherry)	median mCherry fluorescence intensity of two replicates each with 4 technical replicates, log2-transformed
		log2(mCherry/sfGFP)	median mCherry/sfGFP intensity ratio of two replicates each with 4 technical replicates, log2-transformed

## Sheet: data
Systematic Name	Standard Name	log2(sfGFP)	log2(mCherry)	log2(mCherry/sfGFP)
YAL001C	TFC3	-0.842048	-1.45487	-0.739369
YAL005C	SSA1	8.30555	8.70198	0.314679
YAL007C	ERP2	1.02705	1.55486	0.45372
YAL008W	FUN14	0.883383	-0.898709	-1.92076
YAL009W	SPO7	-1.41153	-1.4881	-0.129719
YAL010C	MDM10	-2.70593	-2.5142	0.0856798
YAL011W	SWC3	-1.67096	-1.81236	-0.224206
YAL012W	CYS3	3.80795	4.33509	0.440647
YAL015C	NTG1	-1.08581	-1.50023	-0.467757
YAL016W	TPD3	3.12806	3.3802	0.167668
YAL017W	PSK1	-0.00705041	-0.470735	-0.516709
YAL019W	FUN30	-0.346337	-0.340917	-0.0822577
YAL020C	ATS1	-2.19249	-2.71991	-0.642101
YAL021C	CCR4	1.10682	1.27121	0.0864178
YAL022C	FUN26	-2.30329	-4.53817	-2.36661
YAL023C	PMT2	2.31338	2.64865	0.2633
YAL024C	LTE1	-2.472	-3.04593	-0.558621
YAL026C	DRS2	-0.192287	0.138536	0.231016
YAL027W	SAW1	-1.382	-1.84451	-0.683846
YAL029C	MYO4	-0.319208	-0.220156	0.0124975
YAL031C	GIP4	-0.483345	-0.553691	-0.15697
YAL032C	PRP45	-0.740095	-1.45227	-0.828664
YAL033W	POP5	-2.89856	-3.17352	-0.382898
YAL034W-A	MTW1	-0.769129	-1.05736	-0.385605
YAL035W	FUN12	3.49789	3.71724	0.136981
YAL036C	RBG1	1.2269	1.16242	-0.143869
YAL038W	CDC19	8.02254	8.7006	0.599144
YAL039C	CYC3	1.01213	-0.108309	-1.19124
YAL041W	CDC24	-1.22525	-1.30721	-0.159218
YAL043C	PTA1	0.118382	0.0902122	-0.113193
YAL044C	GCV3	2.94096	3.14708	0.134942
YAL047C	SPC72	-2.25294	-2.84943	-0.684965
YAL048C	GEM1	-1.11227	-1.51342	-0.504347
YAL049C	AIM2	0.517297	0.563038	0.00467014
YAL051W	OAF1	-0.725578	-1.47776	-0.826561
YAL053W	FLC2	0.916488	1.5818	0.579538
YAL054C	ACS1	4.1807	4.42864	0.165223
YAL055W	PEX22	-0.0502964	0.0538597	-0.0100174
YAL056W	GPB2	-0.908455	-0.962321	-0.102902
YAL058W	CNE1	-2.528	-3.29497	-0.803005
YAL059W	ECM1	-0.583204	-0.623768	-0.107155
YAL060W	BDH1	3.65248	3.725	-0.0125662
YAL061W	BDH2	3.62364	3.86093	0.161721
YAR002C-A	ERP1	2.03871	2.68277	0.562925
YAR002W	NUP60	0.688679	0.662056	-0.113996
YAR003W	SWD1	-2.73411	-2.41284	0.276939
YAR007C	RFA1	1.6419	1.82446	0.0969806
YAR008W	SEN34	-3.65389	-2.01798	1.46121
YAR014C	BUD14	-1.12714	-2.05876	-1.02273
YAR015W	ADE1	2.03181	2.53621	0.433028
YAR019C	CDC15	-0.510506	0.926744	1.35848
YAR027W	UIP3	-0.249619	0.0960214	0.256069
YAR028W		-0.73616	-0.462937	0.188059
YAR031W	PRM9	-2.31656	-3.77007	-1.62877
YAR035W	YAT1	3.09579	3.23515	0.0626711
YAR042W	SWH1	-0.0827946	0.00238143	-0.0189416
YBL001C	ECM15	1.65131	2.00942	0.292267
YBL002W	HTB2	5.68576	5.9139	0.148731
YBL003C	HTA2	5.26234	5.53454	0.186585
YBL004W	UTP20	-0.660882	-0.344065	0.200196
YBL005W	PDR3	-3.22564	-5.11686	-2.25608
YBL007C	SLA1	2.40714	2.65971	0.174563
YBL008W	HIR1	-2.11212	-2.85231	-0.832114
YBL010C		-1.86509	-2.20287	-0.410308
YBL011W	SCT1	-0.324154	-0.344188	-0.0595204
YBL013W	FMT1	-1.18092	-1.17197	-0.0849803
YBL014C	RRN6	-3.40158	-5.06582	-1.03593
YBL015W	ACH1	4.89848	4.99272	0.0116294
YBL016W	FUS3	1.25525	1.19992	-0.104798
YBL017C	PEP1	1.2807	1.72571	0.37641
YBL018C	POP8	-1.37221	-1.36978	-0.0417458
YBL019W	APN2	-1.18409	-2.19126	-1.09164
YBL020W	RFT1	-0.876156	-0.383198	0.39564
YBL021C	HAP3	-2.91451	-1.53751	1.2969
YBL022C	PIM1	0.854238	0.166865	-0.779885
YBL023C	MCM2	-0.554251	-0.412724	0.0672221
YBL024W	NCL1	2.30161	2.69395	0.30713
YBL025W	RRN10	-2.1088	-3.44253	-1.44693
YBL026W	LSM2	0.133663	0.458778	0.26581
YBL027W	RPL19B	4.24077	4.68369	0.357732
YBL028C		1.38179	1.3378	-0.118426
YBL029C-A		2.74001	2.99689	0.180592
YBL029W		-0.874824	-2.88114	-1.96935
YBL031W	SHE1	-2.51014	-5.69489	-3.26485
YBL032W	HEK2	1.42862	1.76988	0.250669
YBL033C	RIB1	2.04472	1.79338	-0.355934
YBL034C	STU1	-1.60496	-2.42976	-0.943276
YBL035C	POL12	-0.189416	-0.27502	-0.168842
YBL036C		1.32182	1.68056	0.273372
YBL037W	APL3	-0.403789	-0.444082	-0.110205
YBL038W	MRPL16	1.35628	1.57361	0.157362
YBL039C	URA7	2.73176	3.39235	0.577158
YBL040C	ERD2	1.60028	2.04449	0.364379
YBL042C	FUI1	-1.07286	-0.138096	0.857546
YBL045C	COR1	4.23772	4.30446	0.00490231
YBL046W	PSY4	0.0834628	-0.468872	-0.632361
YBL047C	EDE1	2.69948	2.96534	0.174015
YBL051C	PIN4	1.32238	1.47618	0.0843151
YBL052C	SAS3	-3.52556	-4.21627	-0.783407
YBL054W	TOD6	-1.82179	-3.62337	-1.95209
YBL055C		-1.63101	-1.53402	-0.0547318
YBL056W	PTC3	2.34185	2.69756	0.293418
YBL057C	PTH2	-0.842531	-0.838794	-0.0637697
YBL058W	SHP1	1.99466	1.61081	-0.466509
YBL059C-A	CMC2	-3.05025	-4.05363	-1.1049
YBL059W		-1.0103	-1.8841	-0.911502
YBL060W	YEL1	-1.99503	-2.93434	-1.01941
YBL061C	SKT5	-0.75923	-2.10194	-1.44802
YBL063W	KIP1	-2.54629	-3.83159	-1.43549
YBL064C	PRX1	3.99872	4.03594	-0.0492595
YBL068W	PRS4	1.01268	1.17828	0.0759866
YBL069W	AST1	0.508585	0.670273	0.0904102
YBL071W-A	KTI11	1.32589	1.65048	0.244849
YBL072C	RPS8A	4.47897	4.92764	0.370426
YBL074C	AAR2	-0.207306	-0.0791664	0.0540806
YBL075C	SSA3	3.83988	3.54348	-0.376497
YBL076C	ILS1	4.15305	4.61155	0.376645
YBL079W	NUP170	0.179299	0.30347	0.015163
YBL080C	PET112	-1.6519	-2.30969	-0.648542
YBL082C	ALG3	-1.67087	-1.51911	0.0348588
YBL084C	CDC27	-1.25613	-3.65224	-2.41621
YBL085W	BOI1	-1.35285	-1.40905	-0.197323
YBL086C		-0.0123778	-0.0502974	-0.10534
YBL087C	RPL23A	2.3519	-0.0652509	-2.49636
YBL088C	TEL1	-2.99978	-5.94386	-3.02418
YBL090W	MRP21	-1.43301	-1.49478	-0.187689
YBL091C	MAP2	1.21079	-0.0848712	-1.37997
YBL093C	ROX3	0.592952	0.0581417	-0.575401
YBL095W		0.164423	-1.54981	-1.7839
YBL098W	BNA4	1.07467	0.816682	-0.335632
YBL099W	ATP1	-2.27898	5.81965	8.03269
YBL101C	ECM21	0.386701	0.293193	-0.171779
YBL102W	SFT2	0.616819	0.975816	0.285298
YBL103C	RTG3	-0.540532	-0.788535	-0.3414
YBL104C	SEA4	-0.674172	-0.620776	-0.030739
YBL105C	PKC1	-0.0144219	0.00947077	-0.036117
YBL106C	SRO77	-2.7907	-2.34237	0.390903
YBL107C	MIX23	-0.916865	-2.53625	-1.69095
YBR001C	NTH2	0.522581	-0.69079	-1.29113
YBR003W	COQ1	0.834433	0.985494	0.0734074
YBR005W	RCR1	-1.06762	-0.467758	0.488471
YBR006W	UGA2	0.898478	1.14633	0.1953
YBR008C	FLR1	-2.97673	-4.2626	-1.56549
YBR009C	HHF1	5.32139	5.47972	0.0839311
YBR010W	HHT1	4.71992	4.48535	-0.303957
YBR011C	IPP1	5.27202	5.66036	0.311841
YBR015C	MNN2	0.836341	1.64078	0.724974
YBR017C	KAP104	0.605143	1.00389	0.304314
YBR021W	FUR4	-2.49885	-2.50998	-0.261176
YBR023C	CHS3	-0.318683	0.279521	0.526226
YBR024W	SCO2	0.85501	0.74335	-0.17665
YBR025C	OLA1	4.19065	4.46465	0.189433
YBR026C	ETR1	3.01631	3.0669	-0.0253917
YBR028C	YPK3	-0.108466	-0.0353668	-0.0640457
YBR030W	RKM3	-0.719186	-0.76607	-0.126982
YBR031W	RPL4A	5.36122	5.7562	0.315001
YBR034C	HMT1	1.99857	2.30438	0.257751
YBR036C	CSG2	0.76883	1.76223	0.903635
YBR037C	SCO1	0.348981	0.611391	0.187177
YBR038W	CHS2	-0.233609	0.00671008	0.179771
YBR039W	ATP3	4.33711	4.68415	0.259701
YBR041W	FAT1	0.0247251	0.256716	0.180177
YBR042C	CST26	-1.20886	-2.32008	-1.19296
YBR043C	QDR3	-1.72769	-1.53884	0.120579
YBR046C	ZTA1	2.72575	2.86905	0.0775341
YBR047W	FMP23	0.0178861	-1.76379	-1.85718
YBR048W	RPS11B	3.24785	1.19253	-2.12569
YBR049C	REB1	1.1472	1.18853	0.00803167
YBR052C	RFS1	3.0624	3.40662	0.269859
YBR054W	YRO2	5.37267	5.91072	0.450891
YBR055C	PRP6	-0.85295	-1.06541	-0.310353
YBR056W		1.25325	1.45638	0.132477
YBR057C	MUM2	-0.723154	-1.61401	-0.965652
YBR058C	UBP14	-0.375086	-0.927276	-0.599604
YBR058C-A	TSC3	-1.45239	-2.37403	-0.980661
YBR059C	AKL1	0.680361	0.774069	0.00569207
YBR060C	ORC2	-1.41957	-1.95528	-0.615467
YBR061C	TRM7	-1.12659	-0.679684	0.401645
YBR065C	ECM2	-1.50356	-1.54618	-0.100721
YBR066C	NRG2	1.45584	-0.621642	-2.14075
YBR068C	BAP2	1.76028	2.79414	0.934607
YBR069C	TAT1	0.453284	1.2139	0.682303
YBR070C	ALG14	-2.59982	-1.01608	1.45365
YBR071W		0.249642	-3.52768	-3.8481
YBR072W	HSP26	8.24025	8.76977	0.458015
YBR073W	RDH54	-0.876271	-3.3295	-2.54235
YBR077C	SLM4	1.37223	1.6723	0.195778
YBR079C	RPG1	2.72057	3.01613	0.229511
YBR080C	SEC18	1.81158	2.33343	0.434724
YBR081C	SPT7	-0.389864	-0.509027	-0.190189
YBR082C	UBC4	3.08766	3.19104	0.0303228
YBR083W	TEC1	0.0292901	-2.70522	-2.8054
YBR084C-A	RPL19A	3.9778	4.46811	0.402106
YBR084W	MIS1	0.733408	1.31104	0.447945
YBR085C-A		5.01761	5.09392	0.000561731
YBR085W	AAC3	-2.66182	-6.11567	-3.50966
YBR086C	IST2	2.03478	2.30828	0.180767
YBR087W	RFC5	-0.916669	-1.01906	-0.182489
YBR088C	POL30	1.85878	2.24811	0.305499
YBR089C-A	NHP6B	3.34213	3.69586	0.264794
YBR090C		-3.46642	-5.60569	-2.2593
YBR094W	PBY1	0.907186	1.17973	0.185607
YBR095C	RXT2	0.0908078	0.0784283	-0.0575753
YBR097W	VPS15	-1.09196	-1.37109	-0.387293
YBR101C	FES1	2.08758	2.15635	-0.0110526
YBR102C	EXO84	-0.882273	-0.701451	0.0821217
YBR103W	SIF2	0.54589	0.718364	0.0940597
YBR104W	YMC2	-0.483884	-2.43078	-1.9871
YBR105C	VID24	0.345497	-0.032517	-0.469743
YBR106W	PHO88	2.93046	3.17481	0.178693
YBR107C	IML3	-3.29088	-4.23746	-1.11763
YBR109C	CMD1	3.52848	3.95437	0.359948
YBR110W	ALG1	-0.296735	0.0602489	0.284844
YBR111C	YSA1	2.88158	3.03102	0.0748071
YBR111W-A	SUS1	0.0542818	0.0381121	-0.110717
YBR112C	CYC8	1.48641	1.58545	0.0192045
YBR114W	RAD16	-1.82646	-6.60014	-4.85377
YBR115C	LYS2	3.32792	3.67873	0.2706
YBR117C	TKL2	3.14375	3.33463	0.0962289
YBR118W	TEF2	7.80643	8.1731	0.283254
YBR119W	MUD1	-0.203448	-0.808628	-0.675552
YBR120C	CBP6	0.468254	0.162097	-0.404296
YBR121C	GRS1	4.10774	4.52991	0.345933
YBR122C	MRPL36	0.792716	0.975898	0.0895787
YBR125C	PTC4	-0.288698	-0.29163	-0.0737826
YBR126C	TPS1	5.22415	5.43391	0.132733
YBR127C	VMA2	4.8864	5.15364	0.194988
YBR129C	OPY1	-3.45941	-8.23286	-3.9508
YBR130C	SHE3	0.415673	0.509827	0.00926267
YBR132C	AGP2	1.59448	2.02048	0.360307
YBR133C	HSL7	-0.786479	-0.762808	-0.059965
YBR135W	CKS1	0.78864	1.14421	0.262796
YBR137W		2.26613	2.66208	0.313773
YBR138C		-1.57375	-3.93863	-2.46241
YBR140C	IRA1	-1.35026	-2.14214	-0.87952
YBR141C	BMT2	-1.70852	-2.55556	-0.952485
YBR142W	MAK5	-0.14316	-0.00685937	0.0630208
YBR143C	SUP45	3.1265	3.62694	0.416337
YBR145W	ADH5	0.254903	-0.54052	-0.892287
YBR146W	MRPS9	-0.333709	-0.454523	-0.21125
YBR149W	ARA1	2.65335	2.901	0.154099
YBR150C	TBS1	-1.25206	-2.4186	-1.25362
YBR151W	APD1	0.981092	1.21627	0.152054
YBR152W	SPP381	-1.08943	-1.02296	0.0195073
YBR155W	CNS1	0.150725	0.52442	0.291353
YBR158W	AMN1	-0.995995	-5.35882	-4.44293
YBR159W	IFA38	2.56421	3.08451	0.443868
YBR160W	CDC28	1.48649	1.85133	0.278047
YBR161W	CSH1	-0.638853	-0.330664	0.211786
YBR163W	EXO5	-3.56827	-4.67494	-1.23013
YBR166C	TYR1	0.917751	1.16253	0.180331
YBR167C	POP7	-2.61284	-3.04276	-0.477845
YBR168W	PEX32	-1.49579	-2.03131	-0.738152
YBR169C	SSE2	3.00097	3.32634	0.245272
YBR170C	NPL4	1.19441	1.32105	0.0549093
YBR171W	SEC66	1.53683	1.92175	0.30208
YBR172C	SMY2	-0.524863	-0.934926	-0.57186
YBR173C	UMP1	2.43915	2.69374	0.17213
YBR175W	SWD3	-3.07638	-3.80655	-0.77741
YBR176W	ECM31	-0.661064	-0.998942	-0.431789
YBR177C	EHT1	3.03924	3.4493	0.334998
YBR179C	FZO1	0.318331	-0.361531	-0.759959
YBR181C	RPS6B	4.48232	5.0127	0.451489
YBR185C	MBA1	-0.59402	-0.500871	0.0237576
YBR187W	GDT1	-0.673787	-3.67859	-3.09932
YBR188C	NTC20	-1.46252	-1.85185	-0.459711
YBR189W	RPS9B	5.19903	5.63039	0.351263
YBR191W	RPL21A	3.97879	4.45659	0.393376
YBR192W	RIM2	-1.83277	-3.29074	-1.54906
YBR193C	MED8	-1.15317	-1.28191	-0.173984
YBR194W	AIM4	-1.7383	-2.43051	-0.755743
YBR195C	MSI1	-1.56772	-1.99084	-0.477684
YBR196C	PGI1	6.35667	6.86599	0.428782
YBR197C		-0.829906	-0.675232	0.0296276
YBR198C	TAF5	0.527405	0.770666	0.164852
YBR200W	BEM1	0.289209	0.12469	-0.231901
YBR201W	DER1	-0.873607	-5.51592	-4.72241
YBR202W	MCM7	0.210325	-0.961987	-1.23638
YBR207W	FTH1	0.935366	1.31798	0.30584
YBR208C	DUR1,2	0.252707	0.202966	-0.132713
YBR210W	ERV15	-1.8181	-2.78448	-0.919678
YBR211C	AME1	-0.512708	-1.10487	-0.672465
YBR212W	NGR1	1.15213	1.12203	-0.106693
YBR214W	SDS24	2.53143	2.42759	-0.206252
YBR215W	HPC2	-1.21207	-1.54075	-0.446461
YBR216C	YBP1	0.555286	0.721677	0.0666002
YBR218C	PYC2	3.38553	3.75382	0.294539
YBR221C	PDB1	4.02372	4.37681	0.27093
YBR223C	TDP1	-1.66824	-2.23085	-0.654719
YBR227C	MCX1	-0.475672	-0.331108	0.06977
YBR230C	OM14	4.50843	4.67292	0.0832442
YBR231C	SWC5	-0.535892	-0.626518	-0.198881
YBR233W	PBP2	-0.607237	-2.19341	-1.62677
YBR233W-A	DAD3	-0.946855	-0.977221	-0.140516
YBR234C	ARC40	-2.60913	-2.54429	-0.151421
YBR235W	VHC1	-1.0129	-0.956022	-0.0275049
YBR236C	ABD1	-0.537514	-0.584361	-0.186494
YBR237W	PRP5	-0.21914	-0.760106	-0.620824
YBR238C		-1.11993	-4.13183	-3.08473
YBR239C	ERT1	-1.88553	-4.5862	-2.76743
YBR241C		0.959024	1.11048	0.0931699
YBR242W		-1.44139	-2.25512	-0.889283
YBR244W	GPX2	0.961905	1.67906	0.611553
YBR245C	ISW1	0.766792	1.078	0.212658
YBR247C	ENP1	0.449277	0.771928	0.226887
YBR248C	HIS7	2.29835	2.71401	0.319366
YBR249C	ARO4	3.71312	4.11256	0.317269
YBR251W	MRPS5	1.50448	0.941751	-0.654803
YBR252W	DUT1	1.66314	2.10228	0.348909
YBR253W	SRB6	-0.48711	-0.535148	-0.172144
YBR255C-A		0.0716909	-0.212933	-0.340599
YBR255W	MTC4	-1.8406	-2.93503	-1.18886
YBR257W	POP4	-1.78795	-1.788	-0.110669
YBR258C	SHG1	-1.53655	-1.33933	0.0969253
YBR260C	RGD1	0.686727	0.655078	-0.107344
YBR261C	TAE1	-1.87822	-1.80695	-0.0264543
YBR262C	MIC12	-0.0914139	-0.0566029	-0.066897
YBR263W	SHM1	2.22658	2.45689	0.144375
YBR268W	MRPL37	0.32752	1.00799	0.603386
YBR269C	SDH8	0.780694	-0.720713	-1.57599
YBR271W	EFM2	-2.7748	-3.45173	-0.689132
YBR272C	HSM3	-0.321874	-1.15953	-0.880792
YBR274W	CHK1	-2.44234	-4.51535	-1.88121
YBR275C	RIF1	-2.1523	-3.44206	-1.33919
YBR278W	DPB3	-1.01708	-1.67931	-0.721693
YBR279W	PAF1	1.08687	1.27909	0.102625
YBR281C	DUG2	-0.774759	-2.34699	-1.64927
YBR282W	MRPL27	1.14537	1.08829	-0.146368
YBR283C	SSH1	2.26151	2.45727	0.132628
YBR287W		-0.16334	-3.85	-3.74172
YBR288C	APM3	0.408089	0.587315	0.0909524
YBR289W	SNF5	-0.533717	-0.674642	-0.219828
YBR290W	BSD2	0.889814	1.26015	0.287606
YBR291C	CTP1	1.23655	-0.74054	-2.03685
YBR296C	PHO89	-2.3649	-5.35625	-3.07145
YBR302C	COS2	-0.252342	0.159608	0.289072
YCL001W	RER1	-0.646686	-0.689758	-0.0928509
YCL005W	LDB16	-3.20676	-4.20002	-1.08582
YCL005W-A	VMA9	1.71086	1.64383	-0.165424
YCL008C	STP22	0.215244	0.243543	-0.03235
YCL009C	ILV6	2.55805	2.96772	0.319452
YCL010C	SGF29	-0.449081	-0.791506	-0.411944
YCL011C	GBP2	-0.221734	-0.417866	-0.271783
YCL014W	BUD3	-1.05361	-1.18821	-0.276772
YCL016C	DCC1	-0.613997	-0.832597	-0.261552
YCL017C	NFS1	2.2872	2.26881	-0.0852697
YCL024W	KCC4	-1.45604	-2.13483	-0.706699
YCL025C	AGP1	2.1049	2.5647	0.357703
YCL026C-A	FRM2	-1.76186	-2.93489	-1.35503
YCL026C-B	HBN1	2.63302	2.89122	0.180351
YCL028W	RNQ1	2.06686	2.19358	0.0466193
YCL029C	BIK1	-0.788367	-0.711922	-0.00610239
YCL030C	HIS4	3.48335	4.14763	0.581834
YCL031C	RRP7	0.903419	1.17589	0.191762
YCL032W	STE50	-0.875948	-0.839924	-0.0664409
YCL034W	LSB5	0.35513	0.504044	0.0476211
YCL035C	GRX1	4.38078	4.71917	0.256142
YCL037C	SRO9	3.66795	3.80538	0.0601097
YCL039W	GID7	-0.71062	-4.99678	-4.37943
YCL040W	GLK1	6.05659	6.32227	0.190516
YCL044C	MGR1	0.104976	0.32178	0.121453
YCL045C	EMC1	1.46435	2.05234	0.49885
YCL050C	APA1	3.52253	3.92067	0.31826
YCL052C	PBN1	-0.191316	0.094393	0.172699
YCL055W	KAR4	-0.546079	-1.55122	-1.09999
YCL056C	PEX34	-4.55348	-6.48237	-2.51227
YCL057C-A	MIC10	2.79416	2.78844	-0.0841982
YCL057W	PRD1	1.97218	2.19646	0.158088
YCL059C	KRR1	-1.24433	-0.81108	0.320401
YCL061C	MRC1	-2.24554	-3.26385	-1.09565
YCL064C	CHA1	1.65877	2.19019	0.425742
YCR002C	CDC10	2.01504	2.49661	0.385194
YCR003W	MRPL32	1.07016	1.154	0.00374173
YCR004C	YCP4	3.48517	3.7151	0.15345
YCR009C	RVS161	2.92539	3.35695	0.342093
YCR011C	ADP1	1.40028	1.8111	0.341303
YCR012W	PGK1	8.29938	8.71998	0.336456
YCR016W		-0.437086	-0.432996	-0.0112224
YCR017C	CWH43	1.25826	1.62894	0.292078
YCR018C	SRD1	-0.565988	-2.57552	-2.09382
YCR020C	PET18	1.18758	1.12387	-0.154041
YCR020W-B	HTL1	-1.07333	-0.280009	0.69169
YCR021C	HSP30	5.86107	5.93487	-0.0116482
YCR023C		-1.26412	-1.31658	-0.151051
YCR024C	SLM5	-1.42605	-1.42269	-0.0341914
YCR024C-A	PMP1	5.01239	5.45398	0.358046
YCR026C	NPP1	-2.27689	-0.723923	1.49359
YCR028C	FEN2	-0.687364	-0.469269	0.215819
YCR028C-A	RIM1	-2.75969	-3.2397	-0.352667
YCR030C	SYP1	0.920526	1.01321	0.0155486
YCR031C	RPS14A	-3.45258	-0.702527	2.66995
YCR033W	SNT1	-1.30714	-1.65555	-0.392555
YCR034W	ELO2	2.15557	2.64105	0.403952
YCR035C	RRP43	0.590323	0.739211	0.0440585
YCR036W	RBK1	1.11031	1.39423	0.199146
YCR037C	PHO87	-1.74246	-5.15876	-3.45515
YCR038C	BUD5	-3.00677	-4.02682	-1.18424
YCR042C	TAF2	-0.88664	-0.976777	-0.196343
YCR044C	PER1	0.673022	1.02884	0.260117
YCR046C	IMG1	0.261335	0.556875	0.227085
YCR048W	ARE1	-1.52128	-4.89155	-3.45037
YCR051W		-0.597316	-0.434277	0.170772
YCR052W	RSC6	0.616127	1.04329	0.354388
YCR053W	THR4	4.11419	4.52296	0.31765
YCR054C	CTR86	-0.479546	-0.170539	0.208758
YCR057C	PWP2	-0.205896	0.136319	0.291375
YCR059C	YIH1	-0.950364	-0.922312	-0.0750735
YCR060W	TAH1	1.25706	1.56542	0.247505
YCR061W		-1.02103	-1.16558	-0.187044
YCR063W	BUD31	-1.12458	-1.35432	-0.286462
YCR065W	HCM1	-0.0239644	-1.63424	-1.65358
YCR066W	RAD18	-7.04188	-7.31018	-0.348394
YCR068W	ATG15	-0.595375	-0.0795618	0.399451
YCR069W	CPR4	0.111157	-0.659568	-0.849931
YCR071C	IMG2	-0.524379	-0.179607	0.25602
YCR073W-A	SOL2	-0.254259	0.0363573	0.188978
YCR077C	PAT1	0.786774	0.960995	0.0930143
YCR079W	PTC6	-1.75531	-5.91638	-4.24117
YCR081W	SRB8	-1.43523	-1.97177	-0.642475
YCR082W	AHC2	-0.145888	-4.9206	-4.7888
YCR083W	TRX3	2.16344	2.37987	0.125212
YCR084C	TUP1	1.67365	1.95748	0.151734
YCR086W	CSM1	-0.950723	-1.26265	-0.376633
YCR087C-A		-1.63135	-3.61108	-1.98523
YCR088W	ABP1	4.25281	4.58189	0.248559
YCR090C		-0.380291	-0.299052	0.0119536
YCR092C	MSH3	-1.44834	-2.10414	-0.695392
YCR093W	CDC39	0.847315	1.10282	0.156935
YCR094W	CDC50	-0.870519	-0.918096	-0.146404
YCR095C	OCA4	-1.84884	-1.76855	-0.00511467
YDL001W	RMD1	-0.562718	-1.46846	-0.990845
YDL002C	NHP10	0.832358	1.10149	0.189521
YDL003W	MCD1	0.107297	-7.24375	-7.43114
YDL005C	MED2	-0.00949582	-0.303312	-0.386679
YDL006W	PTC1	-2.12486	-2.71282	-0.612894
YDL008W	APC11	-1.56394	-2.65073	-1.16889
YDL014W	NOP1	3.13356	3.69629	0.485387
YDL015C	TSC13	2.01194	2.31456	0.235969
YDL017W	CDC7	-1.23464	-2.39121	-1.23781
YDL018C	ERP3	1.1604	1.56055	0.319554
YDL019C	OSH2	0.842241	1.05403	0.11236
YDL020C	RPN4	-0.829698	-4.56269	-3.83695
YDL021W	GPM2	1.96377	2.01965	-0.0173978
YDL022W	GPD1	5.29139	5.79025	0.421876
YDL027C		0.8415	0.763346	-0.159347
YDL028C	MPS1	-4.16265	-3.9036	0.372897
YDL029W	ARP2	3.3662	3.75049	0.304053
YDL030W	PRP9	-1.65737	-2.01029	-0.374784
YDL033C	SLM3	-0.849739	-0.831892	-0.0940675
YDL036C	PUS9	-1.96659	-2.44538	-0.554341
YDL040C	NAT1	1.85359	2.19972	0.262432
YDL042C	SIR2	-0.586979	-0.82751	-0.329997
YDL043C	PRP11	-1.61357	-2.42384	-0.95934
YDL044C	MTF2	-0.0744446	-0.247367	-0.264974
YDL045C	FAD1	-0.777727	-0.612633	0.0698094
YDL045W-A	MRP10	-1.58136	-2.35282	-0.867053
YDL047W	SIT4	-0.754422	-1.831	-1.14156
YDL048C	STP4	0.467027	-4.13134	-4.71505
YDL051W	LHP1	1.57419	1.92342	0.258673
YDL053C	PBP4	1.09637	-0.165505	-1.35473
YDL054C	MCH1	-0.253791	0.297899	0.511132
YDL055C	PSA1	6.4948	6.8629	0.295485
YDL056W	MBP1	-0.708183	-0.903718	-0.252429
YDL058W	USO1	0.020428	0.273004	0.176198
YDL059C	RAD59	-3.33361	-4.96026	-1.70675
YDL060W	TSR1	-0.0164899	0.193898	0.148238
YDL061C	RPS29B	4.08589	4.24921	0.0867969
YDL063C	SYO1	-2.50836	-1.92963	0.393207
YDL064W	UBC9	0.0548142	0.329806	0.221159
YDL066W	IDP1	4.16776	4.36462	0.122199
YDL067C	COX9	2.27073	1.46521	-0.877958
YDL070W	BDF2	0.168922	-2.17724	-2.43135
YDL072C	YET3	2.69173	3.07792	0.312991
YDL074C	BRE1	0.577448	0.936733	0.274884
YDL076C	RXT3	0.463921	0.316043	-0.251636
YDL080C	THI3	-0.679876	-0.869296	-0.269602
YDL081C	RPP1A	3.09522	3.38388	0.218172
YDL082W	RPL13A	4.09399	4.58206	0.407246
YDL083C	RPS16B	3.76072	4.19139	0.333847
YDL084W	SUB2	2.29245	2.404	0.0366385
YDL085C-A		0.282399	0.639663	0.27254
YDL085W	NDE2	2.1453	2.08739	-0.121629
YDL086W		3.70569	4.56972	0.772813
YDL087C	LUC7	-0.839353	-1.26923	-0.526333
YDL088C	ASM4	-0.332879	-0.123305	0.11099
YDL089W	NUR1	-2.50587	-4.05255	-1.72098
YDL090C	RAM1	-0.36624	-0.23609	0.0692997
YDL091C	UBX3	1.0988	1.18169	0.0149496
YDL092W	SRP14	0.483392	0.848251	0.273606
YDL095W	PMT1	2.59658	3.14339	0.465267
YDL097C	RPN6	2.44507	2.91074	0.391208
YDL098C	SNU23	-1.33009	-1.9198	-0.669805
YDL099W	BUG1	1.23202	1.62841	0.317569
YDL100C	GET3	2.70819	3.36786	0.576446
YDL101C	DUN1	-0.468632	-0.672716	-0.273591
YDL102W	POL3	-0.438984	-1.2352	-0.864762
YDL103C	QRI1	1.40352	1.67555	0.186191
YDL104C	QRI7	-2.1205	-2.28307	-0.221837
YDL105W	NSE4	-0.883073	-3.04979	-2.24548
YDL106C	PHO2	0.189459	-0.164906	-0.44044
YDL107W	MSS2	-2.22449	-4.02211	-1.95245
YDL108W	KIN28	-0.123494	-0.0537968	0.00947568
YDL110C	TMA17	4.37403	4.68225	0.228117
YDL111C	RRP42	-0.549211	-0.0896355	0.349717
YDL112W	TRM3	-0.0903073	-0.0447704	-0.007766
YDL113C	ATG20	-2.10867	-1.90084	0.178476
YDL115C	IWR1	-0.759852	-0.774189	-0.10266
YDL116W	NUP84	0.18958	0.364075	0.0858033
YDL117W	CYK3	-1.04224	-1.79985	-0.88851
YDL120W	YFH1	0.38169	0.368058	-0.120754
YDL121C		-0.520333	-0.0505426	0.327147
YDL122W	UBP1	1.01817	1.43731	0.339769
YDL124W		4.9495	5.46034	0.432464
YDL125C	HNT1	2.26769	2.30731	-0.0344112
YDL126C	CDC48	4.70832	4.99409	0.205376
YDL128W	VCX1	0.470171	-0.640085	-1.16775
YDL129W		-1.9172	-3.106	-1.18075
YDL130W	RPP1B	5.82749	6.16691	0.25617
YDL130W-A	STF1	3.43193	3.24031	-0.278307
YDL131W	LYS21	4.76655	4.92662	0.0774621
YDL132W	CDC53	-1.33603	-2.52309	-1.37751
YDL133C-A	RPL41B	5.54581	5.91828	0.289083
YDL133W	SRF1	-1.06294	-0.865833	0.120543
YDL134C	PPH21	0.825716	0.478292	-0.420783
YDL135C	RDI1	2.01536	2.35523	0.248974
YDL136W	RPL35B	3.83822	4.17353	0.257881
YDL137W	ARF2	3.84343	4.13023	0.214443
YDL139C	SCM3	-1.8446	-3.39912	-1.63971
YDL140C	RPO21	2.19619	1.95132	-0.325145
YDL141W	BPL1	0.718355	0.844729	0.083657
YDL142C	CRD1	-1.66857	-3.2402	-1.63556
YDL143W	CCT4	1.26914	1.51957	0.198096
YDL144C		0.867656	1.09485	0.161382
YDL145C	COP1	2.45184	3.50618	0.98428
YDL146W	LDB17	-0.494499	-0.49694	-0.0881491
YDL147W	RPN5	2.7813	3.08348	0.22944
YDL148C	NOP14	0.0020611	-0.0081053	-0.123176
YDL149W	ATG9	-0.993155	-1.15493	-0.23448
YDL150W	RPC53	0.248121	0.377642	0.0433914
YDL155W	CLB3	-0.621176	-6.47742	-5.93634
YDL156W	CMR1	-1.30975	-2.0301	-0.746528
YDL157C		-0.356353	-2.74025	-2.49054
YDL159W	STE7	-2.47245	-2.91052	-0.5485
YDL160C	DHH1	2.13517	2.3659	0.153579
YDL161W	ENT1	1.36616	1.67514	0.239864
YDL164C	CDC9	-0.169294	-0.259883	-0.204034
YDL165W	CDC36	-6.44567	-0.590788	5.81795
YDL166C	FAP7	1.45575	1.77032	0.239822
YDL167C	NRP1	-2.81498	-2.71486	0.105928
YDL168W	SFA1	-0.00876294	0.189383	0.119993
YDL170W	UGA3	-1.64999	-3.95942	-2.38953
YDL171C	GLT1	2.63085	2.86986	0.152695
YDL173W	PAR32	-1.45226	-1.18886	0.167097
YDL174C	DLD1	2.36627	2.39026	-0.0656422
YDL175C	AIR2	-2.99742	-3.57651	-0.507415
YDL178W	DLD2	1.83056	2.07409	0.151176
YDL180W		-1.72606	-2.9416	-1.23785
YDL181W	INH1	0.940215	-0.798161	-1.85227
YDL182W	LYS20	5.113	5.34602	0.162986
YDL184C	RPL41A	5.07273	5.50245	0.352748
YDL185W	VMA1	4.6694	4.8987	0.140697
YDL188C	PPH22	-0.565327	-0.805199	-0.263872
YDL189W	RBS1	0.218002	-0.117376	-0.416324
YDL190C	UFD2	1.10963	1.24653	0.0590066
YDL191W	RPL35A	3.64306	3.87467	0.149506
YDL192W	ARF1	4.3545	4.75282	0.315955
YDL193W	NUS1	1.11658	1.59669	0.398529
YDL195W	SEC31	2.87625	3.27626	0.319913
YDL197C	ASF2	-2.8859	-5.17162	-2.36582
YDL198C	GGC1	0.669828	-0.999715	-1.77191
YDL201W	TRM8	-0.224132	0.162931	0.314807
YDL202W	MRPL11	1.48868	1.55429	-0.0147045
YDL203C	ACK1	-1.58293	-2.12576	-0.533757
YDL204W	RTN2	4.24289	4.66109	0.3372
YDL205C	HEM3	1.111	1.26295	0.0566495
YDL207W	GLE1	-0.62749	-1.02587	-0.483122
YDL208W	NHP2	2.47695	2.91285	0.350785
YDL209C	CWC2	-0.848827	-1.14784	-0.404827
YDL212W	SHR3	1.49688	2.02042	0.440036
YDL213C	NOP6	0.821918	1.16634	0.267477
YDL215C	GDH2	1.96055	2.40885	0.370347
YDL216C	RRI1	-3.18136	-5.00279	-1.80305
YDL219W	DTD1	-1.79254	-1.78439	-0.129524
YDL220C	CDC13	-2.13334	-3.08983	-1.04381
YDL222C	FMP45	3.80324	4.29952	0.418208
YDL223C	HBT1	3.6791	3.84312	0.0832388
YDL224C	WHI4	-0.187162	-0.442119	-0.359857
YDL225W	SHS1	1.54516	1.86381	0.232367
YDL226C	GCS1	1.10326	1.47113	0.280743
YDL227C	HO	0.436008	-4.4704	-4.98651
YDL229W	SSB1	5.41137	5.92044	0.433384
YDL230W	PTP1	-0.567074	-0.796031	-0.227626
YDL232W	OST4	-0.281428	0.198824	0.406656
YDL233W	MFG1	-0.578241	-1.69417	-1.1901
YDL234C	GYP7	0.435482	0.656624	0.105135
YDL235C	YPD1	1.08011	1.57884	0.418127
YDL236W	PHO13	0.945392	1.37506	0.359962
YDL238C	GUD1	-3.09614	-5.29491	-2.25364
YDL240W	LRG1	-1.08567	-1.50378	-0.506953
YDL248W	COS7	-0.95824	-0.584255	0.382395
YDR001C	NTH1	3.07622	3.24912	0.0935133
YDR003W	RCR2	0.935818	1.5046	0.487614
YDR004W	RAD57	-2.19703	-3.64481	-1.65821
YDR005C	MAF1	-0.443021	-0.699492	-0.410658
YDR006C	SOK1	-0.346691	-0.801992	-0.484996
YDR007W	TRP1	-0.448733	-0.199024	0.202916
YDR009W	GAL3	-0.73833	-0.995949	-0.352013
YDR011W	SNQ2	0.561046	1.34278	0.717199
YDR012W	RPL4B	4.11235	4.66627	0.474887
YDR013W	PSF1	-3.69057	-5.92733	-2.31685
YDR014W	RAD61	-2.24291	-3.63806	-1.54182
YDR016C	DAD1	-1.17701	-1.05247	0.0775083
YDR017C	KCS1	-0.705688	-0.998358	-0.385287
YDR019C	GCV1	2.39495	2.78243	0.283629
YDR020C	DAS2	-0.895537	-1.01302	-0.259622
YDR021W	FAL1	-0.913687	-0.747716	0.0292616
YDR022C	ATG31	-1.13718	-1.3464	-0.193609
YDR023W	SES1	3.74329	4.09843	0.279418
YDR025W	RPS11A	3.39762	1.41891	-2.0605
YDR026C	NSI1	-2.16202	-4.69069	-2.44292
YDR027C	VPS54	-0.333302	-0.41649	-0.157453
YDR028C	REG1	0.800779	0.919129	0.04793
YDR031W	MIX14	-0.596505	-2.23154	-1.72533
YDR032C	PST2	4.70698	5.13529	0.345822
YDR033W	MRH1	5.69164	6.41899	0.644111
YDR034C	LYS14	-4.01794	-4.54547	-0.139878
YDR034W-B		2.88682	3.41635	0.441846
YDR035W	ARO3	3.57676	3.96047	0.304231
YDR036C	EHD3	1.03942	0.862207	-0.243522
YDR037W	KRS1	4.06548	4.50024	0.345209
YDR038C	ENA5	-2.97942	-3.67011	-0.864053
YDR039C	ENA2	-0.384259	0.491524	0.783722
YDR040C	ENA1	-0.255922	0.800202	0.922659
YDR041W	RSM10	1.57005	1.00311	-0.574284
YDR043C	NRG1	1.14894	-1.21612	-2.45236
YDR044W	HEM13	3.10323	3.00087	-0.190037
YDR046C	BAP3	0.409581	1.03183	0.559554
YDR047W	HEM12	1.72926	2.05651	0.250568
YDR049W	VMS1	-0.984977	-0.951016	-0.0174976
YDR050C	TPI1	7.27197	7.75235	0.400843
YDR051C	DET1	0.638585	0.953594	0.235825
YDR052C	DBF4	-1.03081	-5.39943	-4.29422
YDR054C	CDC34	1.36737	0.107662	-1.33333
YDR059C	UBC5	-1.52421	-2.47782	-0.998829
YDR060W	MAK21	0.533972	0.74264	0.103259
YDR061W		0.34564	0.408233	-0.0229963
YDR062W	LCB2	1.60234	1.85136	0.164647
YDR063W	AIM7	0.898557	1.07772	0.0828203
YDR064W	RPS13	4.20478	4.41204	0.139378
YDR065W	RRG1	-2.94047	-3.80405	-0.874539
YDR066C	RTR2	-2.64562	-4.48245	-1.99502
YDR067C	OCA6	-2.13216	-2.79043	-0.752594
YDR068W	DOS2	-1.08465	-1.2041	-0.182893
YDR069C	DOA4	-2.13891	-2.16673	-0.0688482
YDR070C	FMP16	3.79803	3.45395	-0.435478
YDR071C	PAA1	3.0656	3.38982	0.245737
YDR072C	IPT1	-0.89108	-2.79899	-1.93109
YDR073W	SNF11	-0.549443	-1.12086	-0.648214
YDR074W	TPS2	3.82275	3.96354	0.0606953
YDR075W	PPH3	-0.761976	-3.69233	-3.00709
YDR076W	RAD55	-1.98747	-2.4205	-0.604763
YDR079C-A	TFB5	-1.88223	-1.75963	0.0643087
YDR079W	PET100	-5.69877	-2.71992	3.09554
YDR080W	VPS41	-0.472176	-0.8931	-0.545081
YDR081C	PDC2	-1.07204	-1.21862	-0.213427
YDR083W	RRP8	-1.83892	-1.39141	0.368122
YDR084C	TVP23	-0.658428	-0.468359	0.0981708
YDR087C	RRP1	0.115419	0.434984	0.23887
YDR088C	SLU7	-0.400215	-0.578655	-0.270733
YDR090C		-1.38573	-0.94041	0.389038
YDR091C	RLI1	2.85463	3.14602	0.202659
YDR092W	UBC13	1.76617	1.92452	0.0877915
YDR093W	DNF2	-1.01552	-0.563617	0.412519
YDR096W	GIS1	0.303618	0.0183087	-0.376307
YDR097C	MSH6	-0.248184	-0.673402	-0.491573
YDR098C	GRX3	2.62571	3.04198	0.330707
YDR099W	BMH2	5.16323	5.50715	0.258105
YDR100W	TVP15	1.0894	1.68329	0.496951
YDR101C	ARX1	0.992906	1.4724	0.411177
YDR103W	STE5	-0.797562	-2.24916	-1.52352
YDR105C	TMS1	0.676506	1.06603	0.320881
YDR108W	TRS85	-1.19956	-1.21126	-0.0141102
YDR110W	FOB1	-0.945777	-1.58518	-0.716645
YDR111C	ALT2	-1.06665	-1.81939	-0.853235
YDR116C	MRPL1	1.12619	1.34859	0.147574
YDR118W	APC4	-1.96302	-2.36569	-0.58285
YDR119W	VBA4	0.605936	1.1635	0.464717
YDR119W-A	COX26	4.47046	2.30782	-2.23504
YDR120C	TRM1	0.614152	0.997491	0.303132
YDR121W	DPB4	0.417515	0.602334	0.0884243
YDR122W	KIN1	0.6836	0.303306	-0.460036
YDR123C	INO2	-3.4675	-3.85989	-0.522682
YDR125C	ECM18	-1.30136	-1.99972	-0.774025
YDR127W	ARO1	3.19238	3.57511	0.297631
YDR128W	MTC5	-1.19144	-2.30007	-1.20717
YDR129C	SAC6	4.01061	4.31391	0.221844
YDR130C	FIN1	-1.09989	-3.66207	-2.57569
YDR132C		-1.49079	-4.00229	-2.5916
YDR135C	YCF1	0.361504	0.959064	0.502318
YDR138W	HPR1	-0.254048	-0.392548	-0.198949
YDR139C	RUB1	-0.463471	-0.26462	0.116007
YDR140W	MTQ2	-1.78996	-1.75413	-0.0277542
YDR141C	DOP1	0.138762	0.421388	0.205593
YDR142C	PEX7	-4.29395	-3.13755	1.26694
YDR143C	SAN1	-2.39694	-3.45426	-1.19827
YDR145W	TAF12	0.501546	0.607757	0.0387765
YDR146C	SWI5	-0.685056	-5.21413	-4.60917
YDR147W	EKI1	-1.13292	-2.78496	-1.84887
YDR148C	KGD2	4.05396	4.23703	0.112007
YDR150W	NUM1	-0.0511602	-0.601345	-0.616796
YDR152W	GIR2	1.46473	1.87146	0.325417
YDR153C	ENT5	1.39789	1.49386	-0.0125294
YDR155C	CPR1	5.50166	5.9078	0.322727
YDR156W	RPA14	1.45883	1.72015	0.156042
YDR158W	HOM2	3.77562	3.9582	0.102773
YDR159W	SAC3	-1.80523	-2.30652	-0.605953
YDR161W		0.344551	0.678946	0.29447
YDR164C	SEC1	-2.39109	0.147631	2.45193
YDR165W	TRM82	-0.366321	0.241645	0.488179
YDR166C	SEC5	-0.0993974	-0.282871	-0.29583
YDR167W	TAF10	0.596175	0.681022	-0.027054
YDR168W	CDC37	2.23883	2.66656	0.348234
YDR169C	STB3	0.264487	0.311876	-0.0422299
YDR170C	SEC7	1.342	1.6425	0.223592
YDR171W	HSP42	3.9186	4.19202	0.197721
YDR173C	ARG82	-0.656842	-0.840895	-0.253479
YDR174W	HMO1	1.9937	2.18332	0.120969
YDR175C	RSM24	1.02742	1.19401	0.06455
YDR176W	NGG1	-0.93119	-0.896243	-0.0223284
YDR177W	UBC1	1.72327	1.74126	-0.0568041
YDR178W	SDH4	3.84351	2.44467	-1.4804
YDR179C	CSN9	-2.10576	-2.42919	-0.434106
YDR180W	SCC2	-1.98299	-2.31034	-0.398531
YDR181C	SAS4	-1.18899	-2.19063	-1.15359
YDR182W	CDC1	0.0391649	0.776369	0.639508
YDR183W	PLP1	-1.4787	-1.66517	-0.29443
YDR185C	UPS3	-1.79673	-3.65837	-1.98287
YDR186C		-0.740203	-2.48644	-1.83695
YDR189W	SLY1	1.88141	2.16549	0.203805
YDR190C	RVB1	2.38215	2.72144	0.265908
YDR191W	HST4	-0.885174	-4.14951	-3.27212
YDR194C	MSS116	1.28733	1.59901	0.208996
YDR195W	REF2	-0.229399	-0.342443	-0.130782
YDR196C	CAB5	0.738404	1.22094	0.400021
YDR197W	CBS2	-0.738173	-0.873361	-0.221956
YDR201W	SPC19	-6.95272	-5.6827	1.18993
YDR202C	RAV2	-0.0811599	-4.19869	-4.20813
YDR204W	COQ4	-0.0588893	0.17627	0.113145
YDR205W	MSC2	-0.601331	0.000438836	0.495602
YDR206W	EBS1	-0.867792	-1.31572	-0.466345
YDR207C	UME6	-0.778873	-1.44819	-0.802965
YDR208W	MSS4	-0.446812	-1.42752	-1.04435
YDR211W	GCD6	0.950165	1.46474	0.453098
YDR213W	UPC2	-1.85388	-3.4468	-1.66943
YDR214W	AHA1	2.90768	3.06228	0.0798593
YDR216W	ADR1	0.851739	0.160608	-0.781008
YDR217C	RAD9	-2.92452	-5.63387	-2.78945
YDR219C	MFB1	-0.529227	-2.12488	-1.68602
YDR222W		-0.88959	-3.89139	-3.08189
YDR224C	HTB1	6.362	6.42224	-0.0225079
YDR225W	HTA1	6.06088	6.42464	0.283979
YDR226W	ADK1	4.76158	5.03918	0.20826
YDR227W	SIR4	-1.69911	-2.66497	-0.928591
YDR228C	PCF11	-0.432889	-0.775304	-0.408506
YDR229W	IVY1	0.803166	0.975673	0.111294
YDR231C	COX20	0.429816	0.713304	0.204329
YDR232W	HEM1	2.61778	2.8921	0.179451
YDR233C	RTN1	4.17847	4.67016	0.408017
YDR234W	LYS4	3.02799	3.31212	0.215882
YDR235W	PRP42	-1.45315	-1.66787	-0.297593
YDR236C	FMN1	0.738158	1.04862	0.230771
YDR238C	SEC26	2.91051	3.16183	0.183647
YDR239C		-0.547527	-0.62293	-0.111169
YDR240C	SNU56	-1.6439	-1.6215	-0.0298671
YDR243C	PRP28	-1.48775	-1.7198	-0.438523
YDR244W	PEX5	-0.498905	-2.05172	-1.65368
YDR245W	MNN10	0.934586	1.40491	0.429065
YDR247W	VHS1	-0.226407	-1.96607	-1.82684
YDR248C		0.880955	0.947908	-0.0124045
YDR251W	PAM1	0.047129	-0.339738	-0.470842
YDR252W	BTT1	-1.71179	-2.06338	-0.310201
YDR253C	MET32	-2.57812	-4.46277	-2.10347
YDR254W	CHL4	-2.42799	-4.7649	-2.28621
YDR257C	RKM4	0.14072	0.450555	0.212479
YDR258C	HSP78	2.8402	2.75131	-0.173499
YDR264C	AKR1	0.400841	1.04511	0.579799
YDR265W	PEX10	-2.03604	-2.43169	-0.454831
YDR266C	HEL2	-1.16583	-1.19055	-0.0804824
YDR267C	CIA1	0.673722	0.830644	0.0739328
YDR268W	MSW1	0.411127	0.548075	0.0470409
YDR270W	CCC2	-0.657748	-0.506006	0.0339779
YDR272W	GLO2	2.71443	2.93703	0.131568
YDR275W	BSC2	-0.393763	-1.11132	-0.858404
YDR276C	PMP3	4.49928	5.04945	0.473556
YDR279W	RNH202	-1.61043	-2.34378	-0.777912
YDR280W	RRP45	0.0716678	0.406619	0.308706
YDR282C		-1.22883	-3.20965	-2.04063
YDR283C	GCN2	-1.38059	-1.08133	0.316352
YDR284C	DPP1	1.88797	2.68017	0.719528
YDR288W	NSE3	-1.32073	-2.40125	-1.19195
YDR289C	RTT103	0.47517	0.615586	0.0598114
YDR291W	HRQ1	-1.40453	-2.47306	-1.20817
YDR293C	SSD1	1.82091	1.84898	-0.0571818
YDR295C	HDA2	0.0376884	-0.0502445	-0.169315
YDR296W	MHR1	1.65587	1.57526	-0.161016
YDR298C	ATP5	4.62169	4.902	0.199539
YDR299W	BFR2	0.0376584	0.217704	0.0811574
YDR300C	PRO1	1.23207	1.67956	0.372638
YDR301W	CFT1	-0.94963	-1.09903	-0.29696
YDR302W	GPI11	0.747717	1.10733	0.299031
YDR303C	RSC3	0.532185	0.603726	0.0326912
YDR305C	HNT2	0.391182	0.506253	0.0522746
YDR308C	SRB7	-1.86642	-1.71881	0.159469
YDR309C	GIC2	0.562818	-2.7063	-3.3058
YDR310C	SUM1	-0.694611	-0.739036	-0.120204
YDR311W	TFB1	-0.34677	-0.399809	-0.134845
YDR312W	SSF2	-1.86139	-2.1699	-0.352247
YDR314C	RAD34	-2.76066	-3.84145	-1.16179
YDR316W	OMS1	-0.136057	-0.210418	-0.197869
YDR318W	MCM21	-2.16535	-3.35341	-1.31131
YDR319C	YFT2	-4.94938	-3.84593	1.02335
YDR320C	SWA2	0.379004	0.507706	0.0506816
YDR320C-A	DAD4	-0.944147	-0.824729	0.0500688
YDR321W	ASP1	1.34888	1.70244	0.283672
YDR322C-A	TIM11	2.01219	0.578067	-1.51096
YDR322W	MRPL35	0.568876	-0.279901	-0.936866
YDR323C	PEP7	-1.64093	-2.47554	-0.864345
YDR324C	UTP4	-0.306887	0.21281	0.392602
YDR325W	YCG1	-1.79686	-2.33856	-0.70492
YDR326C	YSP2	-1.67125	-2.20929	-0.615114
YDR328C	SKP1	-0.495805	-0.629191	-0.238572
YDR329C	PEX3	0.769919	1.02834	0.166291
YDR330W	UBX5	0.687882	0.572267	-0.187797
YDR331W	GPI8	0.0147019	0.175084	0.0777117
YDR332W	IRC3	-1.85603	-3.38269	-1.58977
YDR333C	RQC1	-1.92198	-4.55248	-2.65548
YDR334W	SWR1	-1.82908	-2.35344	-0.575157
YDR335W	MSN5	-0.16052	0.284349	0.309648
YDR337W	MRPS28	0.0572811	0.20727	0.0698921
YDR338C		-1.73605	-1.81096	-0.141483
YDR341C		3.5457	4.05396	0.413568
YDR342C	HXT7	6.51354	6.99343	0.399797
YDR343C	HXT6	6.33258	6.78281	0.365737
YDR345C	HXT3	2.61089	3.84776	1.16182
YDR346C	SVF1	2.43721	2.92872	0.415892
YDR347W	MRP1	0.278188	-0.563751	-0.914045
YDR348C	PAL1	-0.0402664	0.0951588	0.066299
YDR352W	YPQ2	0.513557	0.940775	0.328156
YDR353W	TRR1	4.31373	4.95708	0.562856
YDR354W	TRP4	1.36485	1.79382	0.373649
YDR356W	SPC110	-3.88575	-1.47575	2.3
YDR357C	CNL1	-1.37668	-2.28787	-1.05334
YDR358W	GGA1	1.48462	1.58213	0.0089142
YDR361C	BCP1	0.985843	1.39486	0.340547
YDR362C	TFC6	-0.959911	-1.6029	-0.727537
YDR363W	ESC2	-0.703521	-1.0635	-0.434178
YDR363W-A	SEM1	1.08641	1.4506	0.310778
YDR364C	CDC40	-1.96332	-2.34081	-0.492308
YDR365C	ESF1	0.317999	0.591926	0.167718
YDR367W	KEI1	0.208318	0.931735	0.633996
YDR368W	YPR1	3.62822	3.9084	0.206267
YDR369C	XRS2	-2.20528	-2.57844	-0.44724
YDR370C	DXO1	-1.84296	-3.26854	-1.52563
YDR371W	CTS2	-2.87693	-4.14915	-1.36868
YDR372C	VPS74	1.29703	1.48797	0.109554
YDR373W	FRQ1	0.377515	0.591291	0.120832
YDR375C	BCS1	-1.06967	-2.66694	-1.67712
YDR376W	ARH1	-3.13567	-3.07838	-0.116042
YDR377W	ATP17	3.67197	2.18521	-1.53602
YDR378C	LSM6	-2.02439	-0.999221	0.853481
YDR379C-A	SDH6	-1.31056	-2.15572	-0.964098
YDR379W	RGA2	-0.873747	-1.10412	-0.315569
YDR380W	ARO10	2.71113	2.42126	-0.349616
YDR381C-A		-0.387654	-0.110581	0.212647
YDR381W	YRA1	2.29822	2.34704	-0.0329347
YDR382W	RPP2B	4.44725	4.98504	0.456564
YDR383C	NKP1	-1.04888	-1.21344	-0.21178
YDR384C	ATO3	0.168316	0.693101	0.442838
YDR385W	EFT2	5.91361	5.7782	-0.232055
YDR388W	RVS167	2.70439	2.87181	0.0892824
YDR389W	SAC7	-0.659364	-0.555433	-0.0344569
YDR390C	UBA2	-0.0403136	0.242611	0.1744
YDR391C		1.25847	1.22263	-0.101831
YDR392W	SPT3	-0.609073	-1.01395	-0.424411
YDR394W	RPT3	2.84147	3.21508	0.297912
YDR395W	SXM1	1.7056	2.01683	0.229221
YDR397C	NCB2	1.58947	1.745	0.069331
YDR398W	UTP5	0.25601	0.711954	0.401232
YDR399W	HPT1	1.91856	2.35035	0.356664
YDR400W	URH1	-0.136343	0.128433	0.171684
YDR404C	RPB7	0.731626	1.05513	0.252413
YDR405W	MRP20	1.23857	1.26641	-0.0448265
YDR406W	PDR15	0.665512	1.07537	0.341637
YDR408C	ADE8	0.449676	0.993298	0.468318
YDR409W	SIZ1	-2.47906	-3.97686	-1.2148
YDR410C	STE14	-1.55029	-1.34735	0.123737
YDR411C	DFM1	0.581882	0.762501	0.151259
YDR412W	RRP17	-0.384235	-0.391017	-0.126541
YDR414C	ERD1	-1.63241	-2.80658	-1.22461
YDR416W	SYF1	-0.799922	-1.07008	-0.376864
YDR418W	RPL12B	4.5669	5.20493	0.551689
YDR419W	RAD30	-1.77731	-2.57969	-0.88249
YDR421W	ARO80	-1.54226	-3.1121	-1.63874
YDR422C	SIP1	-0.489435	-0.67654	-0.26648
YDR423C	CAD1	-0.663834	-1.21734	-0.629608
YDR424C	DYN2	-1.79132	-1.6732	0.00477002
YDR425W	SNX41	0.133719	0.0366511	-0.154883
YDR427W	RPN9	2.08429	2.17575	0.0409182
YDR430C	CYM1	-0.0204085	-0.123696	-0.160651
YDR432W	NPL3	5.60222	6.11932	0.436631
YDR434W	GPI17	-0.685894	-0.423247	0.18697
YDR437W	GPI19	-0.897718	-1.68947	-0.888437
YDR439W	LRS4	-1.28912	-1.83934	-0.637767
YDR440W	DOT1	-1.62517	-2.37844	-0.817058
YDR441C	APT2	-0.138406	-0.321383	-0.263356
YDR443C	SSN2	-2.09808	-2.45993	-0.441952
YDR444W		-1.3886	-1.7796	-0.479705
YDR447C	RPS17B	4.03703	4.37937	0.260776
YDR448W	ADA2	-0.37041	-0.563925	-0.286959
YDR449C	UTP6	-0.393652	-0.0390935	0.291099
YDR450W	RPS18A	2.70397	2.59206	-0.179787
YDR451C	YHP1	-0.25109	-4.25069	-4.07969
YDR453C	TSA2	2.99869	3.11857	0.0216746
YDR454C	GUK1	2.14595	2.67403	0.45372
YDR456W	NHX1	0.644902	0.723849	-0.0118526
YDR457W	TOM1	-0.530099	-0.32473	0.125289
YDR458C	HEH2	-0.303563	-0.203737	0.0297903
YDR460W	TFB3	-0.196742	-0.439446	-0.321378
YDR462W	MRPL28	1.94247	2.16971	0.169615
YDR463W	STP1	0.0847558	-4.37653	-4.49823
YDR464W	SPP41	-0.98363	-1.75944	-0.867414
YDR465C	RMT2	0.0886215	0.104552	-0.0231982
YDR469W	SDC1	-1.8205	-1.74798	0.0240014
YDR470C	UGO1	-2.22144	-3.36817	-1.22682
YDR471W	RPL27B	3.97248	4.12056	0.0771852
YDR473C	PRP3	-1.0187	-1.32292	-0.410588
YDR477W	SNF1	1.60408	1.89475	0.200515
YDR478W	SNM1	-2.48389	-3.64047	-1.2082
YDR479C	PEX29	-0.899444	-0.611213	0.163451
YDR480W	DIG2	-1.68349	-1.86364	-0.341398
YDR481C	PHO8	0.182946	-0.124813	-0.392786
YDR482C	CWC21	-1.70038	-2.16649	-0.504802
YDR484W	VPS52	-0.205583	-0.356754	-0.212779
YDR485C	VPS72	-2.08664	-4.33964	-2.30362
YDR486C	VPS60	1.31387	1.97213	0.596631
YDR487C	RIB3	2.33914	2.64492	0.217116
YDR490C	PKH1	-0.172808	-0.258597	-0.174957
YDR492W	IZH1	0.756852	-2.66996	-3.5069
YDR493W	MZM1	-2.85059	-3.54295	-0.844006
YDR495C	VPS3	-1.16818	-1.55215	-0.420779
YDR496C	PUF6	1.57993	1.96314	0.301552
YDR497C	ITR1	2.1585	2.66026	0.421741
YDR499W	LCD1	-1.76416	-2.37593	-0.679984
YDR500C	RPL37B	4.13637	4.57267	0.347542
YDR503C	LPP1	-1.40671	-1.83074	-0.448592
YDR505C	PSP1	0.94765	0.462686	-0.561091
YDR507C	GIN4	0.0952842	-0.913315	-1.0898
YDR508C	GNP1	2.38156	2.93448	0.464376
YDR510W	SMT3	3.06412	3.42983	0.253079
YDR511W	SDH7	-2.00444	-2.32047	-0.450278
YDR513W	GRX2	4.04062	4.17431	0.0575138
YDR514C		-1.40062	-3.48013	-2.26248
YDR515W	SLF1	-1.09299	-0.950522	0.0806926
YDR516C	EMI2	4.02834	3.86607	-0.236612
YDR520C	URC2	-1.98831	-3.74334	-1.97547
YDR523C	SPS1	-2.46117	-4.41998	-2.21682
YDR524C	AGE1	-0.854258	-1.43792	-0.661749
YDR525W-A	SNA2	2.86526	3.2799	0.332257
YDR527W	RBA50	-0.0059097	0.0727516	-0.0275424
YDR528W	HLR1	-2.81557	-5.56457	-2.82909
YDR529C	QCR7	4.04754	3.92486	-0.209266
YDR530C	APA2	0.580213	0.830146	0.196053
YDR531W	CAB1	-0.58444	-0.709621	-0.287436
YDR532C	KRE28	0.307579	0.438232	0.0582902
YDR533C	HSP31	4.10359	4.23035	0.053454
YDR538W	PAD1	-0.171945	-0.326769	-0.231235
YDR539W	FDC1	-0.485079	-0.348791	0.0438471
YDR540C	IRC4	-0.825848	-0.98968	-0.25358
YEL001C	IRC22	1.2222	1.40595	0.114733
YEL003W	GIM4	-0.105937	0.340027	0.380419
YEL005C	VAB2	-1.75206	-2.84809	-1.17301
YEL006W	YEA6	-1.31718	-3.52925	-2.21322
YEL007W	MIT1	1.60416	1.74208	0.0562901
YEL009C	GCN4	0.503474	-3.78283	-4.36312
YEL011W	GLC3	2.69167	2.59021	-0.17254
YEL012W	UBC8	1.84888	1.52728	-0.393894
YEL015W	EDC3	-0.0133882	0.285245	0.236206
YEL017C-A	PMP2	4.6991	5.2554	0.47774
YEL017W	GTT3	0.662061	1.24904	0.514076
YEL018W	EAF5	-0.803336	-0.878743	-0.205081
YEL019C	MMS21	-0.383989	-1.10195	-0.811545
YEL020C		1.99609	2.12069	0.0388101
YEL022W	GEA2	0.279758	0.411307	0.0681441
YEL024W	RIP1	2.05771	3.06584	0.939637
YEL025C		-2.64756	-8.76734	-6.19988
YEL027W	VMA3	3.87324	3.57916	-0.373391
YEL029C	BUD16	-1.37192	-1.66474	-0.334867
YEL031W	SPF1	1.97304	2.56787	0.517495
YEL032W	MCM3	-0.342488	-0.250559	-0.00470051
YEL037C	RAD23	2.50512	2.83052	0.242288
YEL038W	UTR4	0.372158	0.427105	-0.00833428
YEL039C	CYC7	2.68464	2.90568	0.147855
YEL042W	GDA1	0.444545	1.46634	0.951432
YEL044W	IES6	-0.537708	0.183887	0.613878
YEL046C	GLY1	5.2186	5.73562	0.438718
YEL047C	FRD1	3.67273	3.76365	0.0166151
YEL050C	RML2	0.727965	1.12723	0.323277
YEL051W	VMA8	3.07071	3.4966	0.348163
YEL052W	AFG1	0.451439	0.56229	0.0232951
YEL053C	MAK10	-1.46829	-1.71519	-0.36878
YEL054C	RPL12A	4.38554	4.90721	0.429828
YEL055C	POL5	0.07231	0.200819	0.0342043
YEL056W	HAT2	-0.815721	-0.659513	0.105744
YEL058W	PCM1	0.308186	0.570037	0.186041
YEL059C-A	SOM1	-2.60843	-2.97553	-0.487635
YEL061C	CIN8	-2.06342	-3.60703	-1.62371
YEL064C	AVT2	-3.38724	-6.76971	-3.46257
YEL065W	SIT1	-1.53287	-1.55251	-0.205752
YEL066W	HPA3	0.581704	-0.0785074	-0.749472
YEL071W	DLD3	4.18477	4.17199	-0.0958524
YER002W	NOP16	1.1541	1.03744	-0.213353
YER003C	PMI40	3.5968	4.04761	0.365804
YER004W	FMP52	1.2911	1.01624	-0.351381
YER005W	YND1	-1.8323	-1.89207	-0.149447
YER006W	NUG1	1.07653	1.25479	0.0652986
YER007C-A	TMA20	1.4252	1.80518	0.321542
YER007W	PAC2	-1.57234	-2.54948	-0.963207
YER008C	SEC3	-0.226452	-0.330782	-0.185589
YER012W	PRE1	2.60186	2.98683	0.300931
YER013W	PRP22	-1.5093	-2.68199	-1.23513
YER014W	HEM14	0.803477	0.79034	-0.0990345
YER015W	FAA2	-2.6543	-3.52888	-0.954679
YER016W	BIM1	0.58491	0.694281	0.026884
YER019W	ISC1	-0.839887	-0.910917	-0.0571708
YER020W	GPA2	1.64778	1.98456	0.25456
YER021W	RPN3	2.42436	2.86426	0.355485
YER022W	SRB4	0.0994191	0.041381	-0.151033
YER023W	PRO3	2.98809	3.52693	0.456731
YER024W	YAT2	3.2237	3.6218	0.322078
YER025W	GCD11	3.19128	3.4115	0.131553
YER026C	CHO1	2.38517	2.74531	0.282901
YER027C	GAL83	0.592732	0.800884	0.125127
YER028C	MIG3	-2.86146	-6.37774	-3.54652
YER029C	SMB1	0.792098	0.933128	0.0615228
YER030W	CHZ1	-0.771242	-0.171613	0.464647
YER032W	FIR1	-2.44536	-4.31633	-1.95106
YER033C	ZRG8	-1.59586	-2.80538	-1.26118
YER034W		0.684929	1.03521	0.26179
YER035W	EDC2	2.7804	1.55653	-1.29766
YER036C	ARB1	3.29667	3.70728	0.323373
YER037W	PHM8	0.906621	-0.704396	-1.67935
YER038C	KRE29	-2.40651	-3.25224	-0.862258
YER040W	GLN3	-1.03323	-1.01085	-0.0729463
YER042W	MXR1	2.01631	2.31735	0.209196
YER043C	SAH1	4.84789	5.07926	0.144034
YER044C	ERG28	2.61978	2.5485	-0.140977
YER047C	SAP1	-1.76137	-2.47225	-0.891066
YER048C	CAJ1	2.29685	2.55032	0.176407
YER048W-A	ISD11	1.87868	1.73588	-0.190297
YER049W	TPA1	-0.470344	-2.03101	-1.63522
YER050C	RSM18	1.69711	2.33316	0.560415
YER051W	JHD1	-3.16892	-5.36173	-2.06351
YER052C	HOM3	2.84188	3.25921	0.342997
YER053C	PIC2	2.76069	1.55219	-1.29424
YER053C-A		4.74084	5.45914	0.623009
YER054C	GIP2	-0.0559069	-0.400576	-0.426302
YER055C	HIS1	2.45495	2.75243	0.239358
YER056C	FCY2	1.47429	2.1942	0.639944
YER056C-A	RPL34A	3.57902	3.97157	0.306528
YER057C	HMF1	-0.440536	-0.638344	-0.248703
YER059W	PCL6	0.415952	0.380296	-0.112297
YER061C	CEM1	-0.986854	-0.519492	0.36641
YER062C	GPP2	3.51955	3.98793	0.3839
YER063W	THO1	1.42001	1.64838	0.136821
YER064C	VHR2	-0.604099	-4.06417	-3.54017
YER067W	RGI1	5.41356	5.58868	0.0904831
YER068W	MOT2	0.926553	1.11266	0.114867
YER069W	ARG5,6	3.36149	3.40402	-0.0322497
YER070W	RNR1	5.76202	6.14223	0.309378
YER071C	TDA2	-1.10137	-0.893927	0.0862811
YER072W	VTC1	1.28863	0.0124972	-1.35205
YER073W	ALD5	2.47514	2.72292	0.167057
YER074W	RPS24A	3.93691	4.18881	0.167342
YER074W-A	YOS1	-1.8394	-1.78329	0.0206162
YER075C	PTP3	-0.714186	-1.96547	-1.33438
YER077C		-0.970041	-1.0359	-0.176802
YER078C	ICP55	-1.24867	-1.3305	-0.0867385
YER079W		1.87365	1.65755	-0.278032
YER080W	AIM9	2.31188	2.53436	0.148414
YER081W	SER3	1.39	1.69251	0.225925
YER082C	UTP7	0.113167	0.240516	0.0606538
YER083C	GET2	0.245073	-0.768608	-1.05886
YER086W	ILV1	1.64125	1.91864	0.193606
YER087C-B	SBH1	0.296312	0.831382	0.437187
YER087W	AIM10	0.387917	-0.0660557	-0.52666
YER088C	DOT6	0.0401759	-1.99284	-2.13258
YER089C	PTC2	1.80078	2.14313	0.248475
YER090W	TRP2	2.51396	2.82321	0.232948
YER091C	MET6	6.16993	6.58915	0.348796
YER092W	IES5	0.261015	0.308237	-0.041411
YER093C-A	AIM11	-1.84957	-2.21104	-0.429785
YER095W	RAD51	0.608925	0.0591274	-0.610268
YER098W	UBP9	-1.36786	-1.87823	-0.604034
YER099C	PRS2	-0.634826	-0.403423	0.192756
YER101C	AST2	-0.135662	-0.154661	-0.121028
YER102W	RPS8B	4.31306	4.68831	0.295061
YER103W	SSA4	5.62565	5.7824	0.0745449
YER104W	RTT105	-5.49625	-4.05052	1.36564
YER105C	NUP157	0.239086	0.257101	-0.0413619
YER107C	GLE2	-1.29275	-1.50781	-0.285406
YER110C	KAP123	3.31735	3.79601	0.401104
YER111C	SWI4	-0.85887	-1.78139	-0.981191
YER112W	LSM4	1.04142	1.48557	0.367119
YER113C	TMN3	-1.02695	-0.775729	0.141907
YER114C	BOI2	0.199323	0.122484	-0.2071
YER116C	SLX8	-2.86001	-2.23711	0.613574
YER117W	RPL23B	-3.31557	-3.69318	-0.359619
YER118C	SHO1	-0.587345	-0.189033	0.302632
YER124C	DSE1	1.10147	-3.73798	-4.86746
YER125W	RSP5	1.08122	1.23211	0.06027
YER126C	NSA2	0.06304	-0.377086	-0.439851
YER127W	LCP5	-3.36767	-2.86233	0.347227
YER129W	SAK1	-2.1113	-2.56603	-0.636905
YER131W	RPS26B	4.08564	4.67331	0.509279
YER132C	PMD1	-1.87216	-2.3098	-0.428275
YER133W	GLC7	4.0016	4.38232	0.314731
YER134C		-0.419072	-0.480415	-0.147054
YER136W	GDI1	2.97221	3.26727	0.221893
YER139C	RTR1	-0.0397096	-0.221337	-0.280447
YER140W	EMP65	-1.71209	-2.26421	-0.511397
YER141W	COX15	2.33515	2.37876	-0.0330141
YER142C	MAG1	-1.6211	-2.04337	-0.450279
YER143W	DDI1	1.20045	1.41962	0.147099
YER145C	FTR1	1.5037	2.06059	0.454295
YER146W	LSM5	1.51318	1.94913	0.363291
YER147C	SCC4	-1.24332	-1.83127	-0.678167
YER148W	SPT15	0.878268	0.461352	-0.474739
YER149C	PEA2	-0.787993	-0.940271	-0.23571
YER151C	UBP3	1.02747	1.08965	-0.0327286
YER152C		-1.11685	-0.752265	0.253111
YER153C	PET122	-1.05778	-1.27739	-0.292613
YER154W	OXA1	-0.248323	-0.142033	0.00599838
YER155C	BEM2	0.222403	0.202256	-0.104064
YER156C		2.41589	2.97129	0.476791
YER159C	BUR6	2.04556	1.7613	-0.385341
YER161C	SPT2	-0.467606	-1.13002	-0.73229
YER162C	RAD4	-0.758729	-1.5383	-0.864463
YER163C	GCG1	-2.43621	-2.883	-0.761902
YER164W	CHD1	0.139691	0.0119938	-0.183392
YER165W	PAB1	4.82587	5.22934	0.321415
YER166W	DNF1	0.21129	0.607318	0.320743
YER167W	BCK2	-1.63339	-2.67893	-1.16951
YER168C	CCA1	0.253224	0.410516	0.0686708
YER169W	RPH1	-0.122206	-0.338472	-0.298587
YER170W	ADK2	-0.661098	-1.41199	-0.810207
YER171W	RAD3	-0.471456	-0.333625	0.0785053
YER172C	BRR2	-1.46668	-1.38152	-0.00761203
YER173W	RAD24	-2.21151	-4.87939	-2.61477
YER174C	GRX4	-1.87308	-1.59367	0.060684
YER175C	TMT1	1.5575	1.92029	0.282633
YER176W	ECM32	-1.22525	-1.26349	-0.0636861
YER177W	BMH1	5.88032	6.23565	0.27626
YER178W	PDA1	4.35214	4.74506	0.306211
YER180C-A	SLO1	-0.0387034	0.131085	0.130769
YER182W	FMP10	0.214892	-0.186306	-0.46247
YFL001W	DEG1	-1.48244	-1.33824	0.0075082
YFL002C	SPB4	1.1819	1.22731	-0.0307541
YFL004W	VTC2	-0.0828149	-3.14837	-3.14565
YFL007W	BLM10	-1.31406	-3.05356	-1.81311
YFL008W	SMC1	0.366381	0.452097	0.0288002
YFL009W	CDC4	0.573449	-3.20786	-3.85598
YFL010C	WWM1	1.88549	2.08466	0.113768
YFL013C	IES1	0.0806651	0.13279	-0.00678454
YFL014W	HSP12	8.36086	8.5723	0.133014
YFL016C	MDJ1	1.82012	1.80005	-0.0866219
YFL017C	GNA1	0.0011825	0.155642	0.0618015
YFL017W-A	SMX2	-0.162858	0.218145	0.300906
YFL018C	LPD1	-1.92165	3.7552	5.59675
YFL021W	GAT1	0.339171	0.0328434	-0.375215
YFL022C	FRS2	2.70952	3.06574	0.273475
YFL023W	BUD27	-0.46058	-0.475395	-0.139765
YFL024C	EPL1	-1.32475	-2.16011	-0.936058
YFL025C	BST1	-1.33155	-1.14926	0.148114
YFL026W	STE2	-4.67632	-6.69119	-2.29568
YFL028C	CAF16	1.17421	1.68919	0.455318
YFL029C	CAK1	-4.71533	-2.13132	2.5039
YFL030W	AGX1	0.919175	0.758087	-0.246621
YFL031W	HAC1	-1.2315	-2.05839	-0.918835
YFL033C	RIM15	-1.8177	-3.39964	-1.62813
YFL034C-A	RPL22B	2.14775	2.66495	0.431188
YFL034C-B	MOB2	-0.891381	-0.586925	0.234461
YFL034W		-0.690152	-0.855568	-0.268379
YFL036W	RPO41	-1.03993	-1.2967	-0.349535
YFL041W	FET5	0.896931	1.34626	0.373602
YFL044C	OTU1	0.148719	0.109846	-0.0985898
YFL045C	SEC53	3.62633	4.22303	0.523925
YFL047W	RGD2	0.205125	0.395526	0.108434
YFL048C	EMP47	1.52071	2.1104	0.51595
YFL049W	SWP82	-1.06372	-1.50832	-0.462042
YFL062W	COS4	-0.112402	0.106328	0.166184
YFR001W	LOC1	0.130061	0.398981	0.187566
YFR002W	NIC96	1.02358	1.18339	0.0914471
YFR003C	YPI1	-2.60758	-2.75379	-0.367922
YFR004W	RPN11	2.59689	2.8568	0.181311
YFR005C	SAD1	-2.91623	-2.7642	0.0941663
YFR006W		1.43093	1.92684	0.409317
YFR009W	GCN20	2.14173	2.5189	0.303277
YFR010W	UBP6	1.89935	1.77088	-0.195065
YFR011C	MIC19	0.996197	1.17895	0.122738
YFR013W	IOC3	-0.476074	-0.43276	-0.0509877
YFR014C	CMK1	1.53188	1.73017	0.126104
YFR015C	GSY1	3.02159	3.01122	-0.0839112
YFR016C		0.167702	0.346684	0.110599
YFR017C	IGD1	2.51415	2.59903	0.00300806
YFR019W	FAB1	-1.35638	-2.77572	-1.49566
YFR021W	ATG18	-0.602492	-0.431737	0.0634128
YFR024C-A	LSB3	2.03506	2.19085	0.0547856
YFR025C	HIS2	0.450173	0.577208	0.0330518
YFR027W	ECO1	-2.68085	-4.54731	-1.89203
YFR028C	CDC14	-0.00961315	0.356014	0.254587
YFR030W	MET10	-0.0630075	-0.327949	-0.386336
YFR031C	SMC2	-1.4445	-1.75494	-0.391436
YFR031C-A	RPL2A	3.65673	3.89829	0.180745
YFR032C-A	RPL29	5.76258	6.20444	0.365793
YFR033C	QCR6	4.22245	4.47444	0.171198
YFR034C	PHO4	0.207746	-0.667572	-0.897048
YFR036W	CDC26	-2.09515	-3.71795	-1.44677
YFR037C	RSC8	1.74227	1.95271	0.125546
YFR040W	SAP155	0.748749	0.936902	0.118775
YFR041C	ERJ5	-0.433791	0.328149	0.651934
YFR044C	DUG1	2.80328	2.98284	0.112395
YFR046C	CNN1	-2.36465	-4.43703	-2.15248
YFR047C	BNA6	2.16746	2.51437	0.273449
YFR048W	RMD8	-1.64503	-3.04502	-1.49383
YFR049W	YMR31	2.63312	2.74708	0.0473985
YFR050C	PRE4	2.35305	2.7455	0.297455
YFR051C	RET2	2.66342	3.07311	0.342293
YFR052W	RPN12	2.6284	2.94355	0.232053
YFR053C	HXK1	7.71195	7.97517	0.186215
YGL004C	RPN14	-0.687288	-0.210506	0.3648
YGL005C	COG7	-1.18783	-1.56241	-0.453565
YGL006W	PMC1	0.849376	0.853878	-0.0596598
YGL008C	PMA1	6.21827	6.95879	0.669409
YGL009C	LEU1	5.53033	5.93784	0.33118
YGL010W	MPO1	-0.730093	-1.15362	-0.564839
YGL011C	SCL1	2.24455	3.08415	0.753912
YGL012W	ERG4	2.4682	2.75174	0.204087
YGL013C	PDR1	-0.960941	-1.40708	-0.501609
YGL014W	PUF4	0.149508	0.164753	-0.0505487
YGL016W	KAP122	1.01916	1.14174	0.0593337
YGL017W	ATE1	-0.42827	-0.26902	0.0895445
YGL018C	JAC1	-0.797502	-0.861265	-0.125485
YGL019W	CKB1	1.06411	1.51088	0.334609
YGL020C	GET1	1.23136	1.71115	0.395543
YGL022W	STT3	2.27981	2.71257	0.348484
YGL023C	PIB2	-0.691761	-0.537665	0.136233
YGL025C	PGD1	0.192272	-0.095955	-0.395062
YGL026C	TRP5	4.07402	4.45936	0.305
YGL029W	CGR1	-1.80322	-0.935457	0.777768
YGL031C	RPL24A	4.70402	5.21367	0.420681
YGL035C	MIG1	0.68247	0.0889307	-0.685134
YGL036W		-2.02669	-2.4499	-0.543145
YGL037C	PNC1	4.99252	5.32949	0.255149
YGL038C	OCH1	0.636152	1.2299	0.514062
YGL039W		-0.779265	-0.7998	-0.13466
YGL040C	HEM2	2.34553	2.68647	0.259538
YGL043W	DST1	1.54062	1.84014	0.213402
YGL044C	RNA15	0.803752	0.936662	0.0600853
YGL047W	ALG13	-1.47207	-1.24601	0.193249
YGL048C	RPT6	2.77525	3.10467	0.243568
YGL049C	TIF4632	2.0462	2.26364	0.137346
YGL053W	PRM8	-0.290918	0.298623	0.523419
YGL054C	ERV14	3.07281	3.45813	0.313991
YGL055W	OLE1	2.76159	3.19856	0.369663
YGL056C	SDS23	0.944043	1.13117	0.100082
YGL057C	GEP7	-1.86523	-2.3593	-0.523793
YGL058W	RAD6	-1.00678	-2.3163	-1.33734
YGL059W	PKP2	0.208511	-0.735768	-1.05531
YGL060W	YBP2	-0.318901	-0.21204	0.0625946
YGL061C	DUO1	-1.42949	-0.232651	1.09816
YGL062W	PYC1	3.83948	4.16938	0.251773
YGL064C	MRH4	-2.91782	-2.27294	0.400355
YGL065C	ALG2	-0.257304	-2.53665	-2.36894
YGL066W	SGF73	-0.26427	-0.52792	-0.339659
YGL068W	MNP1	2.04788	2.49947	0.390388
YGL070C	RPB9	1.281	1.58015	0.215066
YGL071W	AFT1	-1.72417	-2.47977	-0.885236
YGL073W	HSF1	-0.281665	-0.755273	-0.57206
YGL075C	MPS2	-0.939776	0.602459	1.43941
YGL076C	RPL7A	5.02957	5.40926	0.299705
YGL077C	HNM1	1.41599	2.16594	0.652034
YGL078C	DBP3	1.50015	1.39714	-0.167947
YGL080W	MPC1	-4.21856	-3.58977	0.548694
YGL084C	GUP1	0.282021	0.40786	0.0655066
YGL085W	LCL3	-1.52325	-1.78848	-0.340466
YGL086W	MAD1	-0.388433	-0.31932	-0.00794328
YGL087C	MMS2	0.684956	1.15899	0.381099
YGL090W	LIF1	-2.82679	-3.38296	-0.747946
YGL091C	NBP35	-1.09936	-1.60551	-0.550163
YGL092W	NUP145	0.674558	0.869081	0.114178
YGL093W	SPC105	-2.0521	-2.29335	-0.317505
YGL094C	PAN2	-0.801848	-0.807478	-0.0859969
YGL095C	VPS45	0.663402	0.88789	0.163204
YGL097W	SRM1	1.70998	2.0318	0.242657
YGL099W	LSG1	1.43095	1.73266	0.225808
YGL100W	SEH1	-2.43111	-3.20755	-0.875915
YGL101W		1.18957	1.25238	-0.00711369
YGL105W	ARC1	3.74424	4.13874	0.313329
YGL107C	RMD9	0.204517	0.271269	-0.0197891
YGL110C	CUE3	-0.0549042	-0.132874	-0.180269
YGL111W	NSA1	0.325469	0.797009	0.383704
YGL112C	TAF6	0.661713	0.74334	0.000842657
YGL113W	SLD3	-3.00252	-5.99305	-3.07062
YGL115W	SNF4	1.97614	2.26232	0.196111
YGL116W	CDC20	-0.831914	-3.63687	-2.91925
YGL119W	COQ8	0.41097	0.496015	0.0169524
YGL120C	PRP43	1.73603	2.10082	0.280424
YGL122C	NAB2	2.29317	2.7067	0.32607
YGL124C	MON1	-1.82657	-3.05045	-1.30397
YGL125W	MET13	2.22198	2.15602	-0.166257
YGL126W	SCS3	0.39664	0.736819	0.290425
YGL127C	SOH1	-1.5692	-1.29721	0.226854
YGL128C	CWC23	-1.04638	-1.2079	-0.262459
YGL129C	RSM23	-0.521466	-4.89933	-4.45796
YGL130W	CEG1	-4.70514	-4.01085	1.05128
YGL131C	SNT2	-3.06104	-4.41364	-1.43269
YGL133W	ITC1	-0.293654	-0.302898	-0.0473293
YGL134W	PCL10	-1.60278	-5.57346	-4.05077
YGL135W	RPL1B	4.69987	5.24635	0.471372
YGL137W	SEC27	3.26877	3.44618	0.100432
YGL139W	FLC3	-2.52237	-4.0532	-1.49146
YGL140C		-0.663118	-0.518166	0.0694876
YGL141W	HUL5	0.225336	0.263716	-0.0104428
YGL142C	GPI10	-0.128728	-0.206554	-0.150071
YGL143C	MRF1	-1.30189	-1.49114	-0.222728
YGL147C	RPL9A	3.81575	4.24324	0.362066
YGL148W	ARO2	2.42594	3.01264	0.494795
YGL150C	INO80	-0.0329275	-0.213504	-0.259059
YGL151W	NUT1	0.113976	0.205733	0.0502937
YGL153W	PEX14	-0.067473	0.202475	0.186021
YGL155W	CDC43	-2.08239	-2.89256	-0.998669
YGL157W	ARI1	1.3803	2.12406	0.664096
YGL160W	AIM14	-0.619534	-0.926542	-0.337486
YGL161C	YIP5	-0.306305	-3.28668	-3.00507
YGL162W	SUT1	-1.27499	-2.60116	-1.41304
YGL163C	RAD54	-2.30796	-5.19259	-2.96472
YGL164C	YRB30	0.326957	0.696525	0.316707
YGL166W	CUP2	-1.40843	-1.87338	-0.55553
YGL167C	PMR1	1.20904	1.65468	0.361535
YGL169W	SUA5	-2.90296	-2.2101	0.486815
YGL171W	ROK1	-2.61089	-5.4203	-2.66384
YGL172W	NUP49	0.831463	1.14845	0.236937
YGL173C	XRN1	2.3101	2.59196	0.212043
YGL174W	BUD13	-0.451622	-0.696335	-0.298748
YGL175C	SAE2	-2.99841	-3.2831	-0.461909
YGL178W	MPT5	0.252627	-0.265863	-0.603069
YGL180W	ATG1	-0.557612	-0.244636	0.219772
YGL181W	GTS1	1.19994	1.29338	-0.00626753
YGL184C	STR3	-1.74811	-1.54996	0.170055
YGL185C		-1.1635	-1.57829	-0.47978
YGL186C	TPN1	-1.6374	-3.6479	-2.0906
YGL187C	COX4	4.67879	4.62744	-0.131446
YGL190C	CDC55	1.3473	1.47931	0.0519193
YGL191W	COX13	4.19936	3.38745	-0.889989
YGL194C	HOS2	0.0550552	-0.254803	-0.362701
YGL195W	GCN1	1.91586	2.20291	0.213879
YGL197W	MDS3	-0.371352	-0.739529	-0.448487
YGL198W	YIP4	-0.900933	-4.27832	-3.47605
YGL200C	EMP24	1.14422	1.86103	0.643276
YGL201C	MCM6	0.154253	0.21948	-0.0103903
YGL202W	ARO8	3.89769	4.21904	0.233789
YGL203C	KEX1	1.00567	1.40737	0.328867
YGL206C	CHC1	3.54231	3.929	0.304683
YGL207W	SPT16	2.48995	2.67561	0.0926329
YGL208W	SIP2	0.170736	0.202988	-0.105439
YGL209W	MIG2	-1.63075	-4.43031	-2.79855
YGL211W	NCS6	-1.97478	-2.27655	-0.433025
YGL212W	VAM7	0.401326	0.718299	0.236877
YGL213C	SKI8	-0.477261	0.0647289	0.468837
YGL216W	KIP3	-1.03725	-2.00958	-1.05565
YGL219C	MDM34	-0.168067	-2.32261	-2.23236
YGL220W	FRA2	-1.5565	-1.4384	0.0188672
YGL221C	NIF3	1.25296	1.12518	-0.212948
YGL222C	EDC1	0.158284	-2.77197	-2.98507
YGL225W	VRG4	2.26054	2.97456	0.633174
YGL226C-A	OST5	-0.996223	-2.26045	-1.26978
YGL226W	MTC3	-2.03137	-3.46008	-1.50174
YGL227W	VID30	0.370214	0.221719	-0.243988
YGL229C	SAP4	-1.37219	-2.36191	-1.0513
YGL231C	EMC4	1.38656	-0.748033	-2.22059
YGL232W	TAN1	0.509047	0.64799	0.0392522
YGL233W	SEC15	0.0737894	0.0378752	-0.131752
YGL234W	ADE5,7	2.94039	3.49575	0.479051
YGL236C	MTO1	-1.04674	-2.20091	-1.26522
YGL237C	HAP2	-0.531781	-0.782664	-0.357296
YGL238W	CSE1	1.23108	1.72885	0.450848
YGL240W	DOC1	-2.44993	-3.17424	-0.724832
YGL241W	KAP114	0.197286	0.348723	0.0671117
YGL244W	RTF1	1.38121	1.51108	0.0702426
YGL245W	GUS1	4.09327	4.49741	0.330042
YGL246C	RAI1	0.353627	0.576962	0.12295
YGL247W	BRR6	-5.00818	-3.84022	0.984912
YGL250W	RMR1	-0.408607	-0.201906	0.112606
YGL251C	HFM1	-3.64928	-4.72074	-1.27211
YGL252C	RTG2	1.28806	1.76298	0.413179
YGL253W	HXK2	6.69898	6.96099	0.185438
YGL254W	FZF1	-4.88891	-3.72468	0.972194
YGL255W	ZRT1	5.97001	4.14094	-1.92281
YGL256W	ADH4	6.3418	7.04523	0.624331
YGL257C	MNT2	-3.60799	-4.32317	-0.882546
YGR001C	AML1	1.37134	1.66378	0.211364
YGR002C	SWC4	-0.102235	-0.810499	-0.818051
YGR003W	CUL3	-1.36059	-2.12591	-0.812418
YGR004W	PEX31	-1.64842	-1.44538	0.157213
YGR005C	TFG2	0.855646	0.811786	-0.121195
YGR007W	ECT1	-0.28953	-0.160078	0.0696792
YGR008C	STF2	5.22655	5.39057	0.0838898
YGR010W	NMA2	-0.360755	-0.114812	0.157529
YGR013W	SNU71	-0.951553	-1.30825	-0.442731
YGR015C		-1.45014	-4.53881	-3.16877
YGR016W		-3.6552	-3.51022	-0.0829011
YGR017W		0.776397	0.978266	0.116638
YGR019W	UGA1	4.13582	4.46494	0.24238
YGR020C	VMA7	2.28404	2.89534	0.531209
YGR021W		0.376152	-0.100759	-0.546306
YGR023W	MTL1	-5.41312	-6.14548	-0.812457
YGR024C	THG1	-0.555819	-0.219945	0.243886
YGR026W		2.57383	2.44753	-0.195881
YGR027C	RPS25A	5.41907	5.87321	0.369807
YGR028W	MSP1	-1.15211	-0.734169	0.316892
YGR030C	POP6	-0.199826	-0.220728	-0.0623089
YGR031W	IMO32	0.29014	0.342356	-0.0639214
YGR032W	GSC2	0.236038	0.186717	-0.123784
YGR033C	TIM21	1.1813	1.03458	-0.216192
YGR034W	RPL26B	4.90865	5.32058	0.329126
YGR036C	CAX4	0.2885	0.68337	0.284007
YGR037C	ACB1	4.11818	4.65072	0.454549
YGR038W	ORM1	-0.56541	-0.575797	-0.0433512
YGR040W	KSS1	-0.27408	-0.203887	-0.0302287
YGR041W	BUD9	-3.21686	-6.13528	-2.99852
YGR043C	NQM1	3.61005	3.87387	0.178058
YGR044C	RME1	0.0334563	-3.81234	-3.94905
YGR046W	TAM41	1.3481	1.22171	-0.193038
YGR047C	TFC4	-0.62229	-0.916732	-0.333043
YGR048W	UFD1	0.922039	0.820794	-0.169843
YGR049W	SCM4	0.474917	-2.68622	-3.24124
YGR052W	FMP48	0.791451	-0.728809	-1.58402
YGR055W	MUP1	1.88446	2.45518	0.483079
YGR056W	RSC1	-0.74518	-0.749436	-0.0874341
YGR058W	PEF1	-0.569265	0.879608	1.36668
YGR061C	ADE6	2.5243	3.15946	0.550185
YGR062C	COX18	-0.86918	-1.34915	-0.575019
YGR063C	SPT4	1.0031	1.35064	0.260023
YGR065C	VHT1	3.14487	4.07361	0.848751
YGR071C	ENV11	-2.31423	-3.18105	-0.910606
YGR072W	UPF3	-0.923384	-1.06687	-0.240798
YGR074W	SMD1	0.995966	1.29763	0.202991
YGR075C	PRP38	-3.94465	-1.59365	2.39145
YGR076C	MRPL25	-0.989601	-0.330782	0.608667
YGR078C	PAC10	1.648	2.02306	0.305486
YGR080W	TWF1	1.56743	1.70093	0.0549934
YGR081C	SLX9	0.047915	0.138084	0.0649164
YGR082W	TOM20	2.19668	2.57885	0.307936
YGR083C	GCD2	0.953238	1.52445	0.495859
YGR084C	MRP13	0.385733	0.46562	0.00240751
YGR085C	RPL11B	4.59886	4.99002	0.317285
YGR086C	PIL1	5.50554	6.07313	0.480377
YGR087C	PDC6	1.00881	1.16719	0.102406
YGR088W	CTT1	4.6858	5.11752	0.350728
YGR089W	NNF2	-0.810402	-0.904651	-0.190157
YGR090W	UTP22	0.599478	1.01564	0.362578
YGR091W	PRP31	-0.525591	-0.417275	-0.0017376
YGR092W	DBF2	0.680729	0.521308	-0.242094
YGR093W	DRN1	-0.47801	-0.622607	-0.228822
YGR094W	VAS1	3.58346	3.8517	0.193545
YGR095C	RRP46	-0.0745157	0.236148	0.196424
YGR096W	TPC1	-2.43282	-4.5355	-2.18741
YGR097W	ASK10	-1.06058	-1.18398	-0.176303
YGR098C	ESP1	-2.10457	-1.29143	0.809401
YGR099W	TEL2	-1.24228	-1.4239	-0.272879
YGR100W	MDR1	0.174209	0.135558	-0.105533
YGR101W	PCP1	-2.18922	-5.03028	-2.88637
YGR102C	GTF1	-0.938217	-1.56752	-0.726915
YGR103W	NOP7	1.43184	1.90025	0.372109
YGR104C	SRB5	-3.65138	-1.74432	1.78464
YGR108W	CLB1	0.0706919	-4.74971	-4.9005
YGR111W		0.960749	0.900532	-0.148007
YGR112W	SHY1	0.234252	-0.455425	-0.799858
YGR113W	DAM1	-0.246836	-0.515594	-0.357882
YGR116W	SPT6	1.93024	2.16761	0.178687
YGR117C		0.543493	0.65094	0.0225542
YGR118W	RPS23A	3.17343	0.78097	-2.47986
YGR119C	NUP57	1.07132	1.27694	0.139057
YGR121C	MEP1	-0.473365	-0.165977	0.189017
YGR122W		-1.02873	-0.731899	0.179491
YGR123C	PPT1	1.01094	1.35093	0.260411
YGR124W	ASN2	3.90082	4.30186	0.312462
YGR125W		-0.334106	-0.321596	-0.0951741
YGR126W		-1.45938	-1.53566	-0.19062
YGR128C	UTP8	0.355153	0.756926	0.288381
YGR129W	SYF2	-0.360608	-0.189608	0.0441585
YGR130C		2.85992	2.94214	0.00196806
YGR132C	PHB1	2.1458	1.73695	-0.492604
YGR133W	PEX4	-2.3516	-3.6277	-1.43976
YGR134W	CAF130	-1.74753	-2.02048	-0.292845
YGR135W	PRE9	2.81773	3.18382	0.286112
YGR136W	LSB1	2.84159	3.19364	0.269814
YGR138C	TPO2	0.352476	1.32556	0.869252
YGR140W	CBF2	-1.20278	-1.55401	-0.439982
YGR141W	VPS62	-1.93045	-1.90565	-0.0989723
YGR142W	BTN2	-0.306974	-4.29829	-4.10561
YGR147C	NAT2	1.05755	0.881131	-0.257522
YGR148C	RPL24B	4.70941	5.24814	0.45697
YGR149W		0.238475	0.356356	0.0736641
YGR150C	CCM1	-1.77474	-1.70967	-0.081313
YGR155W	CYS4	4.67273	5.20295	0.446491
YGR156W	PTI1	-0.210492	-0.0326907	0.0804325
YGR157W	CHO2	1.89563	1.98651	0.0250297
YGR158C	MTR3	-0.408759	-0.138404	0.21977
YGR159C	NSR1	3.03099	3.58931	0.474352
YGR161C	RTS3	1.60704	-0.172263	-1.869
YGR162W	TIF4631	3.13219	3.64872	0.449945
YGR163W	GTR2	-1.01113	-0.745188	0.209677
YGR165W	MRPS35	1.12838	1.40589	0.191213
YGR166W	TRS65	-1.49137	-1.26061	0.121293
YGR167W	CLC1	2.98097	3.46243	0.407307
YGR169C	PUS6	-1.37912	-2.32151	-0.920555
YGR171C	MSM1	-0.702997	-0.904434	-0.311556
YGR172C	YIP1	-3.48344	-4.18006	-0.845552
YGR173W	RBG2	1.10422	1.43287	0.235872
YGR174C	CBP4	0.0830549	0.207278	0.0153367
YGR175C	ERG1	4.21395	4.28453	-0.0146643
YGR177C	ATF2	-0.162341	0.108331	0.205938
YGR178C	PBP1	1.40933	1.36269	-0.0959955
YGR179C	OKP1	-0.905531	-1.18582	-0.366039
YGR180C	RNR4	5.67441	5.94613	0.191918
YGR181W	TIM13	-0.579212	-2.43481	-1.90227
YGR183C	QCR9	4.24375	3.73221	-0.584991
YGR185C	TYS1	3.0275	3.44527	0.324989
YGR186W	TFG1	0.657253	0.585746	-0.136181
YGR187C	HGH1	0.486512	0.962883	0.416346
YGR188C	BUB1	-3.87531	-5.30071	-1.5055
YGR191W	HIP1	-0.428729	0.540091	0.913141
YGR192C	TDH3	9.10008	9.63268	0.457936
YGR193C	PDX1	1.97228	1.67903	-0.374758
YGR194C	XKS1	1.12342	1.21537	0.0268923
YGR195W	SKI6	0.707875	0.932065	0.15163
YGR196C	FYV8	-0.161086	-0.305978	-0.192279
YGR198W	YPP1	-0.25868	-0.198443	-0.00303581
YGR200C	ELP2	-1.05632	-0.519309	0.42572
YGR202C	PCT1	0.841624	0.683407	-0.263756
YGR203W	YCH1	1.16011	1.46669	0.252478
YGR204W	ADE3	3.43051	3.92795	0.413665
YGR205W	TDA10	2.75283	2.89964	0.0729614
YGR206W	MVB12	-1.95289	-2.12105	-0.258944
YGR207C	CIR1	2.23237	2.39424	0.0765475
YGR208W	SER2	1.25087	1.75167	0.435894
YGR209C	TRX2	4.98364	5.34097	0.283665
YGR210C		0.113154	0.504596	0.301157
YGR211W	ZPR1	1.80698	2.07861	0.196788
YGR214W	RPS0A	4.66229	4.78911	0.045476
YGR215W	RSM27	-1.1895	-2.21138	-1.09225
YGR217W	CCH1	-1.67796	-1.84154	-0.23776
YGR218W	CRM1	2.2969	2.61315	0.239768
YGR220C	MRPL9	1.48977	1.34655	-0.20106
YGR222W	PET54	0.0911686	0.0460814	-0.145897
YGR223C	HSV2	-2.1679	-2.62333	-0.526743
YGR229C	SMI1	2.04713	2.46769	0.349986
YGR231C	PHB2	2.12078	0.682122	-1.51052
YGR232W	NAS6	0.43611	0.671709	0.153095
YGR233C	PHO81	-0.860418	-1.63665	-0.856888
YGR234W	YHB1	4.96461	5.20263	0.157918
YGR235C	MIC26	2.0572	1.84912	-0.309217
YGR237C		-0.414192	-0.131981	0.181371
YGR238C	KEL2	-1.37184	-1.68674	-0.331072
YGR239C	PEX21	-0.4304	-2.80551	-2.46791
YGR240C	PFK1	5.04194	5.4141	0.294586
YGR241C	YAP1802	0.427494	0.437715	-0.0661647
YGR243W	MPC3	3.6275	3.684	-0.0329662
YGR244C	LSC2	3.4437	3.18991	-0.334654
YGR245C	SDA1	-4.55414	-4.88153	-0.407482
YGR246C	BRF1	-0.613724	-1.7612	-1.18574
YGR248W	SOL4	3.57015	3.91895	0.270814
YGR250C		1.62786	1.68759	-0.0342131
YGR251W	NOP19	-2.01261	-2.9391	-1.05334
YGR252W	GCN5	-0.859308	-0.75929	-0.0215722
YGR253C	PUP2	2.85127	3.16025	0.230858
YGR254W	ENO1	8.16513	8.66625	0.420923
YGR255C	COQ6	0.851546	1.12501	0.204633
YGR256W	GND2	2.84952	3.14555	0.222848
YGR257C	MTM1	-2.08905	-3.07581	-1.01509
YGR258C	RAD2	-0.446698	-0.937115	-0.585434
YGR260W	TNA1	3.31123	1.1381	-2.24989
YGR261C	APL6	0.563675	0.85612	0.201992
YGR262C	BUD32	-1.6429	-1.71179	0.0891937
YGR263C	SAY1	-0.733206	-0.80482	-0.147931
YGR264C	MES1	3.27415	3.6571	0.293277
YGR266W		0.890791	1.36643	0.399229
YGR267C	FOL2	1.30558	1.39862	0.0111415
YGR268C	HUA1	-0.227467	0.037385	0.261094
YGR270W	YTA7	-0.82249	-0.305718	0.446463
YGR271C-A	EFG1	0.0703592	0.172179	0.0536942
YGR271W	SLH1	-0.723259	-1.19258	-0.620462
YGR274C	TAF1	-0.993389	-1.2192	-0.324969
YGR275W	RTT102	-0.580665	-0.36587	0.168155
YGR276C	RNH70	0.315581	-0.0558267	-0.446024
YGR277C	CAB4	-0.0270499	0.292346	0.241632
YGR278W	CWC22	-0.636226	-0.604179	-0.0530638
YGR280C	PXR1	-0.627746	-1.35367	-0.802532
YGR281W	YOR1	-0.781695	0.209301	0.937955
YGR283C		-0.752724	-1.4314	-0.763015
YGR284C	ERV29	2.0319	2.79902	0.686308
YGR285C	ZUO1	4.35742	4.87768	0.438564
YGR286C	BIO2	4.18103	4.42248	0.156833
YGR295C	COS6	0.862328	0.507189	-0.428066
YHL001W	RPL14B	3.16158	3.68983	0.458685
YHL003C	LAG1	1.92532	2.34516	0.340288
YHL004W	MRP4	1.53724	1.37693	-0.219889
YHL007C	STE20	0.297437	0.463631	0.0730765
YHL008C		-1.98034	-1.15072	0.782549
YHL009C	YAP3	-0.0951237	-0.530185	-0.512737
YHL010C	ETP1	-0.723778	-1.15274	-0.539003
YHL011C	PRS3	1.77084	2.32452	0.476184
YHL013C	OTU2	-0.688252	-0.555347	0.00298297
YHL014C	YLF2	-1.47957	-1.70891	-0.263957
YHL015W	RPS20	5.26674	5.5237	0.162501
YHL017W		0.376265	0.625611	0.17621
YHL018W		-2.23205	-3.42752	-1.25595
YHL020C	OPI1	-0.536838	-1.55806	-1.05941
YHL021C	AIM17	4.40614	4.23455	-0.254633
YHL025W	SNF6	-0.318505	-0.602251	-0.35695
YHL026C		-2.64557	-3.00529	-0.625634
YHL027W	RIM101	0.818252	-0.564198	-1.42744
YHL028W	WSC4	0.0620157	0.653494	0.521125
YHL029C	OCA5	-0.802997	-0.490192	0.227349
YHL030W	ECM29	0.0142384	0.00140816	-0.0615705
YHL032C	GUT1	1.01513	1.06789	-0.0182004
YHL033C	RPL8A	5.35734	5.80793	0.37365
YHL034C	SBP1	4.15574	4.57041	0.328833
YHL038C	CBP2	-0.695195	-0.595985	0.00612561
YHL039W	EFM1	0.445358	0.573861	0.0774557
YHL040C	ARN1	-1.26843	-1.09691	0.0914262
YHL048W	COS8	0.405007	0.502213	0.0462966
YHR001W	OSH7	2.09133	2.37844	0.219402
YHR001W-A	QCR10	3.52982	1.08308	-2.53258
YHR003C	TCD1	-1.86995	-2.03488	-0.234418
YHR004C	NEM1	-1.70463	-1.57518	-0.0537733
YHR005C	GPA1	0.897532	1.26247	0.315374
YHR006W	STP2	0.30177	-4.05691	-4.39757
YHR007C	ERG11	3.23163	2.59812	-0.716435
YHR008C	SOD2	4.65459	4.8101	0.0811807
YHR009C	TDA3	0.193145	0.0223812	-0.262849
YHR010W	RPL27A	3.96642	4.468	0.411624
YHR011W	DIA4	-2.09928	-1.83824	0.235183
YHR013C	ARD1	1.58442	2.07147	0.39094
YHR015W	MIP6	-3.12782	-5.07189	-2.08189
YHR016C	YSC84	-0.032486	-0.0335354	-0.075996
YHR017W	YSC83	0.824676	1.05181	0.137519
YHR018C	ARG4	3.86423	4.35536	0.401773
YHR019C	DED81	-7.82462	-3.66416	4.08036
YHR020W		1.42881	1.58223	0.0722315
YHR023W	MYO1	-1.82736	-2.85555	-1.08747
YHR024C	MAS2	1.09492	1.08583	-0.0959294
YHR026W	VMA16	0.788053	0.750583	-0.105689
YHR027C	RPN1	3.36069	3.6973	0.258254
YHR030C	SLT2	0.822988	1.07312	0.162051
YHR031C	RRM3	-1.42535	-4.06452	-2.45402
YHR034C	PIH1	-1.93467	-2.30104	-0.495062
YHR036W	BRL1	-1.13846	-1.77235	-0.70154
YHR037W	PUT2	2.95184	2.95448	-0.0962717
YHR038W	RRF1	-1.41166	-0.257598	1.08838
YHR039C-A	VMA10	3.22463	3.71673	0.41665
YHR040W	BCD1	-1.17459	-1.8467	-0.810355
YHR041C	SRB2	-1.81083	-1.73601	0.0714051
YHR042W	NCP1	1.83513	2.07058	0.171256
YHR043C	DOG2	2.34643	2.70882	0.278057
YHR045W		-0.738963	-0.564642	0.151547
YHR046C	INM1	-1.58716	-1.61791	-0.209473
YHR047C	AAP1	0.987552	0.908616	-0.157608
YHR049W	FSH1	2.88587	2.9811	0.00612714
YHR050W	SMF2	-1.2806	-1.04251	0.160764
YHR051W	COX6	3.81058	3.2708	-0.611328
YHR052W	CIC1	1.25232	1.75736	0.426364
YHR053C	CUP1-1	2.64963	2.71208	-0.015819
YHR055C	CUP1-2	2.73213	2.86183	0.0557035
YHR058C	MED6	0.281736	0.488565	0.140766
YHR059W	FYV4	-2.89906	-1.54308	1.3498
YHR061C	GIC1	-1.2613	-4.76615	-3.58828
YHR062C	RPP1	-0.790742	-0.63099	0.0657249
YHR063C	PAN5	1.7719	2.10905	0.266918
YHR064C	SSZ1	3.92272	4.37041	0.369571
YHR066W	SSF1	-0.118712	0.160543	0.240347
YHR067W	HTD2	-0.802969	-0.953553	-0.219696
YHR068W	DYS1	2.58718	3.03494	0.366237
YHR069C	RRP4	0.428367	0.417	-0.0542982
YHR070W	TRM5	0.295786	0.567746	0.194992
YHR072W	ERG7	0.020707	0.324443	0.254965
YHR072W-A	NOP10	2.77899	3.1705	0.32564
YHR073W	OSH3	-0.499821	-0.378067	0.0416563
YHR074W	QNS1	-4.75638	-4.8795	-0.203217
YHR076W	PTC7	-1.83856	-2.73784	-0.960767
YHR077C	NMD2	-0.723858	-0.638977	-0.000218055
YHR079C	IRE1	-1.58186	-1.20089	0.260146
YHR080C		-2.40978	-3.55846	-1.16217
YHR082C	KSP1	0.195316	-0.581685	-0.868874
YHR083W	SAM35	0.368514	0.424475	-0.0143941
YHR084W	STE12	-0.951892	-1.14127	-0.204062
YHR085W	IPI1	-1.242	-0.904022	0.219482
YHR086W	NAM8	-0.393664	-0.923512	-0.627889
YHR087W	RTC3	6.28015	6.61948	0.259928
YHR088W	RPF1	-1.78321	-1.61215	0.0565389
YHR089C	GAR1	2.199	2.6687	0.383903
YHR090C	YNG2	-0.840153	-2.33053	-1.52292
YHR092C	HXT4	2.95207	3.4319	0.3999
YHR094C	HXT1	1.4434	2.90671	1.38204
YHR096C	HXT5	4.62107	4.83161	0.121799
YHR097C		1.91417	1.94752	-0.0314108
YHR098C	SFB3	1.46672	1.62601	0.093636
YHR101C	BIG1	-1.84489	-2.29682	-0.536371
YHR102W	KIC1	-0.833935	-1.1303	-0.412338
YHR103W	SBE22	-0.637082	-1.63447	-1.07468
YHR104W	GRE3	4.4849	4.83484	0.266821
YHR106W	TRR2	-0.78151	-0.911014	-0.167281
YHR107C	CDC12	-2.12391	-1.29087	0.697988
YHR110W	ERP5	-1.41203	-1.0659	0.23404
YHR111W	UBA4	-0.0943693	0.328996	0.332853
YHR112C		-0.640383	-0.62376	-0.106192
YHR113W	APE4	-0.88199	-0.973151	-0.199878
YHR114W	BZZ1	0.950642	1.11897	0.0854022
YHR115C	DMA1	-0.792257	-2.3578	-1.69809
YHR116W	COX23	-0.920998	-0.013159	0.832241
YHR117W	TOM71	0.986562	1.31128	0.248563
YHR118C	ORC6	-1.20623	-1.37119	-0.243064
YHR119W	SET1	-1.50561	-2.84173	-1.37057
YHR120W	MSH1	-2.28047	-2.8326	-0.609843
YHR121W	LSM12	0.453872	0.309136	-0.231559
YHR122W	CIA2	0.544822	0.335261	-0.315139
YHR123W	EPT1	-2.10614	-2.33017	-0.392571
YHR127W		0.518306	0.275865	-0.310552
YHR129C	ARP1	-1.86285	-2.04012	-0.294599
YHR131C		-2.10866	-3.73551	-1.75709
YHR132W-A	IGO2	1.27346	1.67184	0.313192
YHR133C	NSG1	-0.404219	-0.0581378	0.251867
YHR136C	SPL2	-1.13372	-1.9186	-0.870034
YHR137W	ARO9	2.45655	2.40828	-0.122634
YHR140W		-0.468166	-0.20424	0.1671
YHR141C	RPL42B	2.18208	2.62282	0.345483
YHR142W	CHS7	-0.155469	0.504413	0.565666
YHR143W-A	RPC10	0.599818	0.338846	-0.307527
YHR144C	DCD1	-2.17089	-3.09105	-0.962549
YHR146W	CRP1	2.57067	3.07954	0.43416
YHR147C	MRPL6	-1.20024	-1.26018	-0.264463
YHR148W	IMP3	-1.99856	-1.39159	0.568527
YHR149C	SKG6	-1.10215	-0.508333	0.56168
YHR152W	SPO12	-1.17599	-3.76825	-2.67646
YHR154W	RTT107	-0.3989	-0.55314	-0.241835
YHR155W	YSP1	-1.61472	-2.54727	-1.02524
YHR156C	LIN1	-2.92664	-3.90733	-1.05948
YHR158C	KEL1	0.809954	0.89261	-0.00986495
YHR159W	TDA11	-0.719589	-0.776454	-0.110135
YHR161C	YAP1801	0.226773	0.166516	-0.114607
YHR162W	MPC2	3.70654	2.38261	-1.40077
YHR163W	SOL3	1.41643	1.79712	0.317748
YHR164C	DNA2	-2.45281	-3.5203	-1.19277
YHR165C	PRP8	-1.06667	-1.17014	-0.0915235
YHR166C	CDC23	-2.18408	-3.62961	-1.62437
YHR167W	THP2	-0.507677	-0.202686	0.215835
YHR169W	DBP8	-0.778543	-0.0513405	0.639185
YHR170W	NMD3	-0.0193746	0.715337	0.677537
YHR171W	ATG7	-3.75722	-4.34482	-0.667699
YHR172W	SPC97	-1.21786	-1.29105	-0.132437
YHR174W	ENO2	8.08258	8.52433	0.361389
YHR175W	CTR2	0.850229	1.39208	0.456526
YHR178W	STB5	-1.65342	-3.72808	-2.14613
YHR179W	OYE2	4.8003	5.0793	0.202655
YHR181W	SVP26	0.821259	1.31693	0.411467
YHR182W		-1.79403	-1.777	-0.153686
YHR183W	GND1	6.43464	6.90998	0.395264
YHR186C	KOG1	-0.558982	-1.00089	-0.507258
YHR187W	IKI1	0.534134	0.967095	0.341411
YHR188C	GPI16	-3.57133	-3.32839	0.138307
YHR189W	PTH1	-4.40209	-4.19768	0.124307
YHR190W	ERG9	2.20841	1.98332	-0.308688
YHR192W	LNP1	-0.0686515	0.238964	0.248861
YHR193C	EGD2	4.85938	5.31143	0.374809
YHR194W	MDM31	-3.21128	-3.37514	-0.238303
YHR195W	NVJ1	0.311635	0.290437	-0.0889841
YHR196W	UTP9	0.349585	0.781433	0.332467
YHR197W	RIX1	-1.40733	-0.819931	0.521232
YHR198C	AIM18	-1.14817	-1.72881	-0.674827
YHR199C	AIM46	0.232564	0.0520634	-0.286606
YHR200W	RPN10	2.24219	2.48023	0.16682
YHR201C	PPX1	1.44221	1.77064	0.25357
YHR203C	RPS4B	4.11318	4.67618	0.474355
YHR205W	SCH9	-1.11006	-1.00503	0.0728962
YHR206W	SKN7	-0.104076	-0.336833	-0.307617
YHR207C	SET5	0.320019	0.270538	-0.140893
YHR208W	BAT1	3.92632	4.42639	0.390112
YHR216W	IMD2	3.2779	3.33736	-0.0145535
YIL002C	INP51	-0.72137	-0.814202	-0.172929
YIL003W	CFD1	3.98531	4.48684	0.439466
YIL005W	EPS1	-0.0714213	-0.104056	-0.13153
YIL007C	NAS2	0.45197	0.627408	0.125761
YIL008W	URM1	-0.873568	-0.393421	0.424251
YIL009W	FAA3	-0.57216	-0.669302	-0.18006
YIL010W	DOT5	0.0948412	-0.0315502	-0.20972
YIL014W	MNT3	-1.86599	-1.27659	0.467951
YIL016W	SNL1	-0.134232	0.399224	0.410565
YIL019W	FAF1	-4.16832	-2.99876	1.12116
YIL020C	HIS6	-1.03864	-0.918331	0.00801926
YIL021W	RPB3	1.70883	2.07024	0.26945
YIL026C	IRR1	-0.396882	-0.709022	-0.419884
YIL030C	SSM4	-0.0770297	-0.273315	-0.276383
YIL031W	ULP2	-2.97902	-5.16732	-2.56944
YIL033C	BCY1	3.05133	3.31254	0.173909
YIL034C	CAP2	1.77375	1.85897	0.00574118
YIL035C	CKA1	1.19918	1.60365	0.353033
YIL036W	CST6	0.795875	0.707133	-0.177634
YIL038C	NOT3	0.473824	0.759794	0.203319
YIL039W	TED1	-1.48889	-1.16507	0.249411
YIL040W	APQ12	-2.23198	-1.22498	0.882616
YIL041W	GVP36	3.71677	4.22782	0.424211
YIL042C	PKP1	-0.0745163	0.0855771	0.0596113
YIL043C	CBR1	1.65292	1.859	0.139797
YIL044C	AGE2	0.840632	0.907493	-0.00279755
YIL045W	PIG2	0.933759	-0.215993	-1.21267
YIL046W	MET30	-6.57155	-4.914	1.57746
YIL047C	SYG1	-0.951143	-0.53983	0.323591
YIL048W	NEO1	-0.23439	0.275053	0.434983
YIL050W	PCL7	-0.45409	-4.68393	-4.30994
YIL051C	MMF1	4.36199	5.05152	0.622818
YIL052C	RPL34B	2.28973	2.56372	0.170684
YIL053W	GPP1	5.75353	6.33042	0.488157
YIL056W	VHR1	-1.17082	-1.83924	-0.748518
YIL057C	RGI2	2.58191	2.19875	-0.468649
YIL061C	SNP1	-1.20696	-1.51281	-0.312078
YIL062C	ARC15	2.59157	2.88727	0.209179
YIL063C	YRB2	0.527932	0.890458	0.250486
YIL064W	EFM4	-1.7714	-1.86362	-0.256975
YIL066C	RNR3	-0.956237	-1.54045	-0.699966
YIL067C		-1.97787	-2.89433	-1.05259
YIL068C	SEC6	-0.144051	-0.280021	-0.212748
YIL069C	RPS24B	3.45467	3.65931	0.126081
YIL070C	MAM33	2.77098	2.82823	-0.0328785
YIL071C	PCI8	-1.95004	-2.24156	-0.354329
YIL074C	SER33	1.3086	1.79249	0.431744
YIL075C	RPN2	2.09868	1.61097	-0.577448
YIL076W	SEC28	2.65988	3.29336	0.552516
YIL077C		0.362398	0.311199	-0.0563637
YIL078W	THS1	3.53962	3.87683	0.248542
YIL079C	AIR1	-2.04331	-3.55505	-1.57142
YIL083C	CAB2	2.14785	2.42282	0.19125
YIL084C	SDS3	0.138152	-0.0878694	-0.319682
YIL085C	KTR7	-1.47728	-0.971351	0.425836
YIL087C	AIM19	-0.0289888	-3.32849	-3.38678
YIL088C	AVT7	-0.236689	-3.88138	-3.71686
YIL090W	ICE2	0.0148924	0.378071	0.284064
YIL091C	UTP25	-0.406757	-0.290994	0.0455353
YIL093C	RSM25	0.945141	1.17914	0.166603
YIL094C	LYS12	4.74925	5.06156	0.239359
YIL095W	PRK1	-0.666256	-0.600732	-0.0272332
YIL096C	BMT5	-1.42531	-1.47167	-0.067631
YIL097W	FYV10	-0.20054	-0.477304	-0.344784
YIL098C	FMC1	-2.00018	-2.54477	-0.67572
YIL101C	XBP1	0.0872422	-0.4615	-0.688234
YIL103W	DPH1	-0.40877	-0.33343	0.0035019
YIL104C	SHQ1	-0.419934	-0.236829	0.0681084
YIL105C	SLM1	0.278013	0.102729	-0.262101
YIL106W	MOB1	0.916638	1.1779	0.193015
YIL107C	PFK26	0.517683	0.541818	-0.0602592
YIL108W		-0.0945786	0.248278	0.281206
YIL109C	SEC24	2.66451	3.08089	0.342029
YIL110W	HPM1	-2.91335	-3.17316	-0.351179
YIL111W	COX5B	1.7862	1.71036	-0.170834
YIL112W	HOS4	-1.28417	-2.09374	-0.851562
YIL113W	SDP1	0.211247	-0.121137	-0.390832
YIL114C	POR2	-1.0991	-3.38013	-2.40254
YIL115C	NUP159	0.777334	0.996449	0.152544
YIL116W	HIS5	0.677366	1.23793	0.467256
YIL117C	PRM5	-0.0371348	0.514214	0.48733
YIL119C	RPI1	0.775852	-1.69803	-2.44772
YIL121W	QDR2	0.807916	1.56993	0.659434
YIL122W	POG1	-0.493215	-0.334385	0.0825066
YIL124W	AYR1	1.99873	2.29254	0.224591
YIL125W	KGD1	3.50621	3.08232	-0.498086
YIL126W	STH1	0.213767	0.215113	-0.0646803
YIL127C	RRT14	-0.603636	-0.707615	-0.180072
YIL128W	MET18	-1.02393	-0.816935	0.129618
YIL129C	TAO3	-1.93066	-2.19066	-0.341856
YIL130W	ASG1	-0.0451309	-0.476525	-0.505313
YIL131C	FKH1	0.256686	0.152943	-0.194107
YIL132C	CSM2	-3.08114	-5.67538	-2.56424
YIL133C	RPL16A	3.81017	4.28874	0.39869
YIL135C	VHS2	-0.0712696	-0.319256	-0.295384
YIL136W	OM45	4.3936	4.36544	-0.11456
YIL137C	TMA108	-1.57467	-2.39711	-0.916635
YIL138C	TPM2	2.50701	2.90948	0.313975
YIL140W	AXL2	-0.36835	0.127466	0.40261
YIL143C	SSL2	0.0171719	-0.553029	-0.647823
YIL144W	NDC80	-0.579644	-1.55635	-1.09449
YIL145C	PAN6	0.666271	1.04401	0.298004
YIL147C	SLN1	-1.5335	-1.59468	-0.144954
YIL149C	MLP2	-0.975278	-1.03882	-0.145582
YIL150C	MCM10	-2.11185	-2.82113	-0.853201
YIL153W	RRD1	-0.941412	-1.56919	-0.667399
YIL154C	IMP2'	0.689934	0.907157	0.128532
YIL155C	GUT2	2.61112	2.11616	-0.573128
YIL156W	UBP7	-1.23489	-1.51708	-0.370327
YIL157C	COA1	0.331739	0.00480102	-0.401213
YIL159W	BNR1	-1.89503	-3.23129	-1.45831
YIL161W		-1.55457	-1.98083	-0.471695
YIL172C	IMA3	-1.5846	-3.27547	-1.76137
YIL173W	VTH1	-2.96807	-3.45083	-0.513081
YIR001C	SGN1	-0.354804	-0.315641	-0.0326313
YIR002C	MPH1	-0.5157	-0.625009	-0.203742
YIR003W	AIM21	0.831916	1.10355	0.195065
YIR004W	DJP1	1.1063	1.37872	0.187093
YIR005W	IST3	-1.79011	-2.01636	-0.459758
YIR006C	PAN1	1.52541	1.8015	0.208672
YIR009W	MSL1	-5.78267	-1.75065	3.95193
YIR010W	DSN1	-4.25856	-5.6862	-1.50774
YIR011C	STS1	0.12292	-1.0481	-1.18132
YIR012W	SQT1	1.40053	1.82591	0.347849
YIR015W	RPR2	-1.22184	-2.5671	-1.37706
YIR017C	MET28	-0.695368	-3.79828	-3.1389
YIR018W	YAP5	-1.61321	-3.36284	-1.81067
YIR021W	MRS1	-3.83144	-2.88389	0.86745
YIR023W	DAL81	-2.3317	-3.19681	-1.02106
YIR024C	INA22	-2.47966	-2.80241	-0.219146
YIR026C	YVH1	-0.0253846	0.0439346	0.00456269
YIR033W	MGA2	-1.68479	-2.25925	-0.59568
YIR034C	LYS1	4.66045	5.075	0.328197
YIR035C		1.19684	1.64661	0.379186
YIR036C	IRC24	0.302223	0.727171	0.34573
YIR037W	HYR1	2.40072	2.68008	0.19431
YIR038C	GTT1	3.05948	3.52213	0.374083
YJL001W	PRE3	2.48584	2.93313	0.364008
YJL002C	OST1	1.96142	2.33792	0.305923
YJL003W	COX16	-3.96488	-2.40209	1.46099
YJL004C	SYS1	-1.52168	-1.59377	-0.0907568
YJL005W	CYR1	-0.190794	-0.268189	-0.145631
YJL006C	CTK2	0.0401871	-0.0275153	-0.136572
YJL010C	NOP9	0.770175	0.885272	0.0359516
YJL011C	RPC17	-2.23158	-1.49863	0.611479
YJL012C	VTC4	0.688208	-1.33599	-2.11076
YJL013C	MAD3	0.652063	0.720884	-0.0328758
YJL014W	CCT3	-1.44258	-0.270516	1.02376
YJL016W		1.41383	1.50511	0.0134714
YJL019W	MPS3	-1.2968	0.0258122	1.2418
YJL020C	BBC1	2.46305	2.74558	0.2114
YJL024C	APS3	0.813382	0.976956	0.0585219
YJL025W	RRN7	-3.10035	-5.74507	-2.82585
YJL026W	RNR2	5.75872	6.16095	0.335756
YJL029C	VPS53	-0.660373	-0.565786	-0.0342624
YJL030W	MAD2	-0.550742	-0.435118	0.0518011
YJL033W	HCA4	-0.158437	-0.37725	-0.214479
YJL035C	TAD2	-2.39505	-3.62338	-1.33008
YJL036W	SNX4	0.659333	0.789001	0.0549107
YJL041W	NSP1	-0.559681	-0.428122	0.099721
YJL042W	MHP1	0.53409	0.463573	-0.159687
YJL043W		-4.01462	-5.44413	-1.50961
YJL044C	GYP6	-0.152293	-0.0667915	0.0172797
YJL048C	UBX6	1.6145	1.37891	-0.311312
YJL050W	MTR4	-3.98652	-5.93148	-2.17305
YJL052W	TDH1	8.46789	8.85959	0.310866
YJL055W		1.71593	1.97013	0.176481
YJL056C	ZAP1	0.756934	-2.23827	-3.0863
YJL058C	BIT61	-2.07722	-3.05281	-1.11874
YJL060W	BNA3	1.22886	1.59162	0.276751
YJL061W	NUP82	0.0986319	0.325893	0.159176
YJL062W	LAS21	-0.109566	-0.0270202	-0.0036077
YJL063C	MRPL8	0.505078	0.361806	-0.224678
YJL065C	DLS1	-1.17216	-0.901992	0.232063
YJL066C	MPM1	-3.06339	-7.13567	-4.15237
YJL068C		1.62068	1.95116	0.244749
YJL069C	UTP18	-0.208046	0.0443358	0.194048
YJL070C		-0.877963	-1.15028	-0.352419
YJL071W	ARG2	-7.69135	-4.97524	2.636
YJL072C	PSF2	-0.982559	-1.46077	-0.540314
YJL073W	JEM1	-0.237904	0.156946	0.265186
YJL074C	SMC3	-0.309621	-0.467441	-0.229619
YJL076W	NET1	0.549562	0.804929	0.169405
YJL080C	SCP160	2.92156	3.32792	0.336525
YJL081C	ARP4	0.0909204	0.195289	0.0351073
YJL082W	IML2	1.81032	2.1627	0.256439
YJL084C	ALY2	0.346319	0.317081	-0.119445
YJL085W	EXO70	-0.505098	-0.410359	-0.0785136
YJL087C	TRL1	-0.333354	-0.181345	0.0493931
YJL088W	ARG3	4.20032	4.73505	0.454628
YJL090C	DPB11	-1.97495	-2.94469	-1.02371
YJL091C	GWT1	-0.956788	-0.582069	0.315417
YJL092W	SRS2	-1.77156	-2.33531	-0.620244
YJL095W	BCK1	-1.57839	-2.00167	-0.48193
YJL096W	MRPL49	0.972444	1.11428	0.0671852
YJL098W	SAP185	-0.405604	-0.550303	-0.182674
YJL100W	LSB6	-1.47979	-2.0157	-0.546268
YJL101C	GSH1	0.615111	1.10773	0.41622
YJL102W	MEF2	-1.3156	-1.68693	-0.447931
YJL104W	PAM16	1.49252	-0.403703	-1.99467
[truncated: 2,005 more rows]
