# Supplementary material for: Timer-based proteomic profiling of the ubiquitin-proteasome system reveals a substrate receptor of the GID ubiquitin ligase
Source: Mol Cell. 2021 Jun 3;81(11):2460–2476.e11. doi: 10.1016/j.molcel.2021.04.018 (PMC8189435; doi:10.1016/j.molcel.2021.04.018)
Supplement: Table S2. List of mutants in the UPS array, related to Figure 2 [file mmc3.xlsx]

## Sheet: description
		Table S2
		Description of the UPS array
		Systematic Name	Gene name
		Standard Name	Gene name
		Alias	Gene name
		Description_1	Information on the type and activity of the UPS component
		Description_2	Information on the type and activity of the UPS component
		Group	Classification of factors in the UPS array into E2, E3, DUB, Proteasome or Other categories used throughout the analyses
		Allele	Type of mutant (full knockout, temperature-sensitive allele, DAmP allele)
		Reference	Source of the mutant strain
			1. ts library -> Li et al. 2011 doi: 10.1038/nbt.1832
			2. knockout library -> Winzeler et al. 1999 doi: 10.1126/science.285.5429.901
			3. DAmP library -> Schuldiner et al. 2005 doi: 10.1016/j.cell.2005.08.031
		Quality control	Colony size measurements of haploid strains resulting from the cross between the UPS array and the tFT library were used to
			verify the genomic location of each mutant allele and assess the efficiency of crossing. mutants that failed these quality control
			steps were excluded from further analysis.
		Strain genotypes
		All strains in the array have the following genotype
		BY4741 (MATa his3Δ1 leu2Δ0 met15Δ0 ura3Δ0) orf::kanMX
		where orf::kanMX indicates the mutant allele marked with the kanMX selection marker
		Two control strains are included in the array
		MATa his3Δ::kanMX leu2Δ0 met15Δ0 ura3Δ0
		MATa his3Δ1 leu2Δ0 met15Δ0 ura3Δ::kanMX

## Sheet: UPS array
Systematic Name	Standard Name	Alias	Description_1	Description_2	Group	Allele	Reference	Quality control
YFR004W	RPN11		deubiquitylating enzyme	JAMM	DUB	rpn11-14	1	passed
YFR004W	RPN11		deubiquitylating enzyme	JAMM	DUB	rpn11-8	1	passed
YFL044C	OTU1		deubiquitylating enzyme	OTU	DUB		2	passed
YHL013C	OTU2		deubiquitylating enzyme	OTU	DUB		2	passed
YJR099W	YUH1		deubiquitylating enzyme	UCH	DUB		2	passed
YDR069C	DOA4	UBP4	deubiquitylating enzyme	USP	DUB		2	failed
YDL122W	UBP1		deubiquitylating enzyme	USP	DUB		2	passed
YNL186W	UBP10		deubiquitylating enzyme	USP	DUB		2	passed
YKR098C	UBP11		deubiquitylating enzyme	USP	DUB		2	passed
YJL197W	UBP12		deubiquitylating enzyme	USP	DUB		2	passed
YBL067C	UBP13		deubiquitylating enzyme	USP	DUB		2	passed
YBR058C	UBP14		deubiquitylating enzyme	USP	DUB		2	passed
YMR304W	UBP15		deubiquitylating enzyme	USP	DUB		2	passed
YPL072W	UBP16		deubiquitylating enzyme	USP	DUB		2	passed
YOR124C	UBP2		deubiquitylating enzyme	USP	DUB		2	passed
YER151C	UBP3		deubiquitylating enzyme	USP	DUB		2	passed
YER144C	UBP5		deubiquitylating enzyme	USP	DUB		2	passed
YFR010W	UBP6		deubiquitylating enzyme	USP	DUB		2	passed
YIL156W	UBP7		deubiquitylating enzyme	USP	DUB		2	passed
YMR223W	UBP8		deubiquitylating enzyme	USP	DUB		2	passed
YER098W	UBP9		deubiquitylating enzyme	USP	DUB		2	passed
YDR054C	CDC34	UBC3	ubiquitin conjugating enzyme		E2	cdc34-1	1	failed
YGR133W	PEX4	UBC10	ubiquitin conjugating enzyme		E2		2	passed
YGL058W	RAD6	UBC2	ubiquitin conjugating enzyme		E2		2	passed
YDR177W	UBC1		ubiquitin conjugating enzyme		E2		2	failed
YDR177W	UBC1		ubiquitin conjugating enzyme		E2	DAmP	3	failed
YOR339C	UBC11		ubiquitin conjugating enzyme		E2		2	passed
YDR092W	UBC13		ubiquitin conjugating enzyme		E2		2	passed
YBR082C	UBC4		ubiquitin conjugating enzyme		E2		2	passed
YDR059C	UBC5		ubiquitin conjugating enzyme		E2		2	passed
YER100W	UBC6		ubiquitin conjugating enzyme		E2		2	passed
YMR022W	UBC7		ubiquitin conjugating enzyme		E2		2	passed
YEL012W	UBC8		ubiquitin conjugating enzyme		E2		2	passed
YDL132W	CDC53		ubiquitin ligase component	CRL core component	E3	cdc53-1	1	passed
YGR003W	CUL3		ubiquitin ligase component	CRL core component	E3		2	passed
YPL046C	ELC1		ubiquitin ligase component	CRL core component	E3		2	passed
YPR164W	MMS1		ubiquitin ligase component	CRL core component	E3		2	passed
YJL047C	RTT101	CUL8	ubiquitin ligase component	CRL core component	E3		2	passed
YDR328C	SKP1		ubiquitin ligase component	CRL core component	E3	skp1-3	1	failed
YBR158W	AMN1		ubiquitin ligase component	F-box protein	E3		2	passed
YFL009W	CDC4		ubiquitin ligase component	F-box protein	E3	cdc4-1	1	failed
YFL009W	CDC4		ubiquitin ligase component	F-box protein	E3	cdc4-3	1	passed
YBR203W	COS111		ubiquitin ligase component	F-box protein	E3		2	passed
YMR094W	CTF13		ubiquitin ligase component	F-box protein	E3	ctf13-30	1	passed
YJL149W	DAS1		ubiquitin ligase component	F-box protein	E3		2	passed
YNL230C	ELA1		ubiquitin ligase component	F-box protein	E3		2	passed
YLR097C	HRT3		ubiquitin ligase component	F-box protein	E3		2	passed
YLR352W	LUG1		ubiquitin ligase component	F-box protein	E3		2	passed
YLR368W	MDM30		ubiquitin ligase component	F-box protein	E3		2	passed
YIL046W	MET30		ubiquitin ligase component	F-box protein	E3	met30-9	1	passed
YDR219C	MFB1		ubiquitin ligase component	F-box protein	E3		2	passed
YDR306C	PFU1		ubiquitin ligase component	F-box protein	E3		2	passed
YJR033C	RAV1		ubiquitin ligase component	F-box protein	E3		2	passed
YJL204C	RCY1		ubiquitin ligase component	F-box protein	E3		2	failed
YMR258C	ROY1		ubiquitin ligase component	F-box protein	E3		2	passed
YBR280C	SAF1		ubiquitin ligase component	F-box protein	E3		2	passed
YNL311C	SKP2		ubiquitin ligase component	F-box protein	E3		2	passed
YLR224W	UCC1		ubiquitin ligase component	F-box protein	E3		2	passed
YML088W	UFO1		ubiquitin ligase component	F-box protein	E3		2	passed
YDR131C	YDR131C		ubiquitin ligase component	F-box protein	E3		2	passed
YJR036C	HUL4		ubiquitin ligase component	HECT E3	E3		2	failed
YGL141W	HUL5		ubiquitin ligase component	HECT E3	E3		2	passed
YER125W	RSP5		ubiquitin ligase component	HECT E3	E3	rsp5-sm1	1	passed
YER125W	RSP5		ubiquitin ligase component	HECT E3	E3	rsp5-3	1	passed
YDR457W	TOM1		ubiquitin ligase component	HECT E3	E3		2	passed
YKL010C	UFD4		ubiquitin ligase component	HECT E3	E3		2	passed
YKR017C	HEL1		ubiquitin ligase component	RBR E3	E3		2	passed
YML068W	ITT1		ubiquitin ligase component	RBR E3	E3		2	passed
YMR119W	ASI1		ubiquitin ligase component	RING E3	E3		2	passed
YNL008C	ASI3		ubiquitin ligase component	RING E3	E3		2	passed
YPR093C	ASR1		ubiquitin ligase component	RING E3	E3		2	passed
YDL074C	BRE1		ubiquitin ligase component	RING E3	E3		2	passed
YLR323C	CWC24		ubiquitin ligase component	RING E3	E3	DAmP	3	failed
YHR115C	DMA1		ubiquitin ligase component	RING E3	E3		2	passed
YNL116W	DMA2		ubiquitin ligase component	RING E3	E3		2	passed
YHL010C	ETP1		ubiquitin ligase component	RING E3	E3		2	passed
YJL157C	FAR1		ubiquitin ligase component	RING E3	E3		2	failed
YIL097W	FYV10	GID9	ubiquitin ligase component	RING E3	E3		2	passed
YDR266C	HEL2	RQT1	ubiquitin ligase component	RING E3	E3		2	passed
YOL013C	HRD1		ubiquitin ligase component	RING E3	E3		2	passed
YLR247C	IRC20		ubiquitin ligase component	RING E3	E3		2	passed
YLR427W	MAG2		ubiquitin ligase component	RING E3	E3		2	passed
YER068W	MOT2	NOT4	ubiquitin ligase component	RING E3	E3		2	failed
YMR080C	NAM7	UPF1	ubiquitin ligase component	RING E3	E3		2	passed
YLR148W	PEP3	VPS18	ubiquitin ligase component	RING E3	E3		2	passed
YMR231W	PEP5		ubiquitin ligase component	RING E3	E3		2	failed
YDR265W	PEX10		ubiquitin ligase component	RING E3	E3		2	passed
YMR026C	PEX12		ubiquitin ligase component	RING E3	E3		2	passed
YJL210W	PEX2		ubiquitin ligase component	RING E3	E3		2	passed
YDR313C	PIB1		ubiquitin ligase component	RING E3	E3		2	passed
YOL054W	PSH1		ubiquitin ligase component	RING E3	E3		2	passed
YBR114W	RAD16		ubiquitin ligase component	RING E3	E3		2	passed
YCR066W	RAD18		ubiquitin ligase component	RING E3	E3		2	passed
YLR032W	RAD5		ubiquitin ligase component	RING E3	E3		2	passed
YMR247C	RKR1	LTN1	ubiquitin ligase component	RING E3	E3		2	passed
YDR255C	RMD5	GID2	ubiquitin ligase component	RING E3	E3		2	passed
YOL138C	RTC1		ubiquitin ligase component	RING E3	E3		2	failed
YDR143C	SAN1		ubiquitin ligase component	RING E3	E3		2	passed
YDL013W	SLX5		ubiquitin ligase component	RING E3	E3		2	failed
YER116C	SLX8		ubiquitin ligase component	RING E3	E3		2	failed
YGL131C	SNT2		ubiquitin ligase component	RING E3	E3		2	passed
YIL030C	SSM4	DOA10	ubiquitin ligase component	RING E3	E3		2	passed
YDR460W	TFB3		ubiquitin ligase component	RING E3	E3	tfb3-ts	1	failed
YKL034W	TUL1		ubiquitin ligase component	RING E3	E3		2	passed
YGR184C	UBR1		ubiquitin ligase component	RING E3	E3		2	passed
YLR024C	UBR2		ubiquitin ligase component	RING E3	E3		2	failed
YOR191W	ULS1		ubiquitin ligase component	RING E3	E3		2	passed
YBR062C	YBR062C		ubiquitin ligase component	RING E3	E3		2	passed
YKR021W	ALY1	ART6	ubiquitin ligase component	Rsp5 adaptor	E3		2	passed
YJL084C	ALY2	ART3	ubiquitin ligase component	Rsp5 adaptor	E3		2	passed
YLR392C	ART10		ubiquitin ligase component	Rsp5 adaptor	E3		2	passed
YGR068C	ART5		ubiquitin ligase component	Rsp5 adaptor	E3		2	passed
YBR290W	BSD2		ubiquitin ligase component	Rsp5 adaptor	E3		2	passed
YMR275C	BUL1		ubiquitin ligase component	Rsp5 adaptor	E3		2	passed
YML111W	BUL2		ubiquitin ligase component	Rsp5 adaptor	E3		2	passed
YPR030W	CSR2	ART8	ubiquitin ligase component	Rsp5 adaptor	E3		2	passed
YMR171C	EAR1		ubiquitin ligase component	Rsp5 adaptor	E3		2	passed
YBL101C	ECM21	ART2	ubiquitin ligase component	Rsp5 adaptor	E3		2	passed
YOR322C	LDB19	ART1	ubiquitin ligase component	Rsp5 adaptor	E3		2	passed
YGL045W	RIM8	ART9	ubiquitin ligase component	Rsp5 adaptor	E3		2	passed
YOR018W	ROD1	ART4	ubiquitin ligase component	Rsp5 adaptor	E3		2	passed
YFR022W	ROG3	ART7	ubiquitin ligase component	Rsp5 adaptor	E3		2	passed
YKL124W	SSH4		ubiquitin ligase component	Rsp5 adaptor	E3		2	passed
YPL176C	TRE1		ubiquitin ligase component	Rsp5 adaptor	E3		2	passed
YOL063C	CRT10		ubiquitin ligase component	Substrate receptor of Cul3 or Rtt101 ligase	E3		2	passed
YLR320W	MMS22		ubiquitin ligase component	Substrate receptor of Cul3 or Rtt101 ligase	E3		2	failed
YJR052W	RAD7		ubiquitin ligase component	Substrate receptor of Cul3 or Rtt101 ligase	E3		2	passed
YDR132C	YDR132C		ubiquitin ligase component	Substrate receptor of Cul3 or Rtt101 ligase	E3		2	passed
YIL001W	YIL001W		ubiquitin ligase component	Substrate receptor of Cul3 or Rtt101 ligase	E3		2	passed
YLR108C	YLR108C		ubiquitin ligase component	Substrate receptor of Cul3 or Rtt101 ligase	E3		2	passed
YLL036C	PRP19		ubiquitin ligase component	U-box protein	E3	prp19-1	1	failed
YDL190C	UFD2		ubiquitin ligase component	U-box protein	E3		2	passed
YBR217W	ATG12		other degradation systems and controls	autophagy	Other		2	passed
YBL078C	ATG8		other degradation systems and controls	autophagy	Other		2	passed
YPL154C	PEP4		other degradation systems and controls	vacuole	Other		2	passed
YDL020C	RPN4		proteasome and associated	transcriptional regulator	Other		2	failed
YLR306W	UBC12		Rub1 conjugating enzyme		Other		2	passed
YDL064W	UBC9		sumo conjugating enzyme		Other	ubc9-2	1	passed
YLL039C	UBI4		ubiquitin		Other		2	passed
YDR139C	RUB1		ubiquitin-like protein Nedd8 conjugated to cullins		Other		2	passed
YFL007W	BLM10		proteasome and associated	associated	Proteasome		2	passed
YER143W	DDI1		proteasome and associated	associated	Proteasome		2	passed
YMR276W	DSK2		proteasome and associated	associated	Proteasome		2	passed
YHL030W	ECM29		proteasome and associated	associated	Proteasome		2	passed
YEL037C	RAD23		proteasome and associated	associated	Proteasome		2	passed
YPR103W	PRE2		proteasome and associated	core particle	Proteasome	pre2-127	1	passed
YOL038W	PRE6		proteasome and associated	core particle	Proteasome	pre6-ph	1	passed
YGR135W	PRE9		proteasome and associated	core particle	Proteasome		2	passed
YHR200W	RPN10		proteasome and associated	regulatory particle base	Proteasome		2	passed
YGL048C	RPT6		proteasome and associated	regulatory particle base	Proteasome	rpt6-25	1	passed
YGL048C	RPT6		proteasome and associated	regulatory particle base	Proteasome	rpt6-20	1	passed
YDR363W-A	SEM1		proteasome and associated	regulatory particle lid	Proteasome		2	passed
kanMX	his3∆::kanMX		control				2	passed
kanMX	ura3∆::kanMX		control				2	passed
