# Supplementary material for: Timer-based proteomic profiling of the ubiquitin-proteasome system reveals a substrate receptor of the GID ubiquitin ligase
Source: Mol Cell. 2021 Jun 3;81(11):2460–2476.e11. doi: 10.1016/j.molcel.2021.04.018 (PMC8189435; doi:10.1016/j.molcel.2021.04.018)
Supplement: Table S3. List of significant changes in protein abundance and stability in UPS mutants, related to Figure 2 [file mmc4.xlsx]

## Sheet: description
		Table S3
		Significant changes in protein abundance and stability in UPS mutants
		Array mutant	mutated UPS component (gene deletion or temperature-sensitive allele)
		tFT query	tFT-tagged ORF
		log2FCscaled	abundance or stability score (decreased abundance or stability - log2FCscaled < 0)
		P.adj	P-value adjusted for multiple testing

## Sheet: abundance interaction
Array mutant	tFT query	log2FCscaled	P.adj
ALY1	MET30	-3.21794	0.00431495
ALY1	SRF1	-3.36669	0.00445298
ALY1	YOR302W_1	5.63037	0.00293827
ALY2	BDH2	2.9743	0.00385949
ALY2	CCT7	-3.03369	0.00563903
ALY2	COX9	-6.02861	0.00318304
ALY2	NEM1	3.42975	0.00110475
ALY2	PHM7	5.04189	0.00155939
AMN1	ADH2	-4.19052	0.00371759
AMN1	IRC15	15.3442	0.000803796
AMN1	MKT1	-3.4903	0.00836435
AMN1	RDH54	-2.53233	0.00905122
AMN1	SMF3	-2.55404	0.00677138
AMN1	SSH4	6.11828	0.0083236
AMN1	STE2	2.56809	0.00774928
AMN1	STP4	-3.03378	0.0069447
AMN1	YMR111C	-2.82206	0.00790365
AMN1	YOR302W_2	6.47463	0.00210713
AMN1	ZAP1	-3.03753	0.00362512
ART10	ADH2	3.14843	0.00244413
ART10	BAT1	-2.70066	0.00458676
ART10	CEP3	2.63997	0.00472705
ART10	GND2	2.31981	0.00973513
ART10	GPM3	-2.71869	0.00530535
ART10	MET30	3.05001	0.00710289
ART10	QDR2	4.75933	0.00035211
ART10	SSA4	3.54324	0.00233194
ART10	TNA1	6.81649	8.00863e-05
ART10	YOR302W_1	4.91156	0.00173523
ART5	ALD3	6.29339	0.00194649
ART5	ARO9	-4.41101	0.00126416
ART5	AVT1	-2.39234	0.00850507
ART5	BDH2	6.70387	0.000508629
ART5	DAK1	3.54943	0.00524228
ART5	DML1	4.5936	0.00468338
ART5	DPH1	-2.49479	0.00751565
ART5	ECM18	3.41551	0.00416396
ART5	ETR1	3.50924	0.00583012
ART5	FMP40	4.36903	0.0087109
ART5	GND2	6.35608	7.02421e-05
ART5	GTT1	3.32852	0.00653091
ART5	HBT1	3.7612	0.00543937
ART5	HTB2	15.2441	0.000823531
ART5	HXT4	-2.82177	0.00929198
ART5	HXT6	-3.49931	0.00185065
ART5	INO1	5.93083	7.4989e-05
ART5	ITR1	16.0289	3.3204e-07
ART5	ITR2	4.3536	0.000815732
ART5	LEU1	2.99208	0.00775374
ART5	LSM1	2.61335	0.00985053
ART5	NAB2	-3.1039	0.00212971
ART5	NDE2	2.95636	0.00369391
ART5	NQM1	3.63841	0.00262654
ART5	OAC1	3.66534	0.00356326
ART5	RME1	2.34762	0.00867733
ART5	RPS24B	-3.66587	0.00238157
ART5	SER33	3.07026	0.00273075
ART5	SSA4	5.07754	0.00265084
ART5	STP4	6.15095	0.000804608
ART5	TCB1	3.22195	0.00643359
ART5	THI7	-3.30311	0.00258659
ART5	UGA2	3.7231	0.00255376
ART5	YDL233W	-2.82206	0.00571872
ART5	YNL200C	2.25452	0.00947814
ART5	YPR127W	4.93746	0.00254241
ASI1	ALD3	2.86407	0.00930333
ASI1	ALG2	7.47997	2.67589e-05
ASI1	ARE2	9.06644	8.19286e-05
ASI1	ASI3	-4.86995	0.000511519
ASI1	ATG33	5.20111	0.00101931
ASI1	BDH2	3.46647	0.00266562
ASI1	CCC1	3.45766	0.00973728
ASI1	CDC25	2.97751	0.00787816
ASI1	COX9	6.75154	0.000161841
ASI1	CST26	2.92682	0.00613334
ASI1	DML1	5.64402	0.000191746
ASI1	DUG2	-2.8517	0.00344759
ASI1	ERG1	4.8124	0.000240833
ASI1	ERG11	11.7186	1.30641e-06
ASI1	HBT1	2.70692	0.00669776
ASI1	MET17	2.60134	0.0060294
ASI1	NDE2	3.24013	0.00707979
ASI1	PAM17	-2.84436	0.00710289
ASI1	PDC6	2.5258	0.00960056
ASI1	PRP21	-2.87281	0.00539826
ASI1	QCR10	3.41954	0.00193933
ASI1	RRF1	3.25608	0.00998016
ASI1	SFL1	-14.2509	1.35337e-06
ASI1	SSA4	5.46189	0.000337592
ASI1	STP4	2.97154	0.00469165
ASI1	TNA1	3.1966	0.00192501
ASI1	UGA2	2.3905	0.00972804
ASI1	VCX1	3.69523	0.00138714
ASI1	VTC1	11.7667	1.56945e-06
ASI1	VTC4	5.43422	0.000646503
ASI1	YBR287W	7.28691	8.71579e-05
ASI1	YDR115W	2.95049	0.00275706
ASI1	YIP4	8.39556	0.000223191
ASI1	YOR302W_1	5.43091	0.00427405
ASI1	YOR302W_2	4.56822	0.0064912
ASI3	AAP1	3.01151	0.00459949
ASI3	ADH2	5.34934	0.000988399
ASI3	ALG2	6.62639	0.00289305
ASI3	AQY2	5.24973	0.00123375
ASI3	ARE2	9.15318	4.84251e-05
ASI3	CSM2	2.59648	0.00655151
ASI3	CST26	7.08449	5.20317e-05
ASI3	EBP2	-2.54346	0.00965041
ASI3	ERG1	3.79532	0.00255578
ASI3	ERG11	8.59366	1.28737e-05
ASI3	HXT5	2.30762	0.00854219
ASI3	MCM1	-2.96432	0.00369407
ASI3	MRS4	-2.98656	0.00333685
ASI3	NUP192	-3.99344	0.00472067
ASI3	PEF1	3.29361	0.00162818
ASI3	QCR10	6.59276	0.00943695
ASI3	TNA1	3.39933	0.00707122
ASI3	TRI1	5.951	0.000952445
ASI3	TSR3	-2.53261	0.00661866
ASI3	USV1	2.57012	0.00726791
ASI3	VCX1	4.3112	0.00771871
ASI3	VTC1	8.62817	0.000266756
ASI3	YBR287W	5.11015	0.00963728
ASI3	YDR119W-A	4.47596	0.00959027
ASI3	YGR126W	2.88771	0.00881029
ASI3	YIP4	8.31255	0.000358548
ASR1	ALR1	2.58801	0.00592639
ASR1	BUD13	3.35154	0.00891005
ASR1	CHL1	-2.82381	0.0062096
ASR1	NDD1	-2.86853	0.00794499
ASR1	PMT3	-2.78857	0.00638474
ATG12	ACB1	3.46664	0.0018544
ATG12	ACS2	-3.87776	0.00576135
ATG12	ADE6	3.02437	0.00390691
ATG12	ADH3	4.07108	0.00232872
ATG12	ADH6	3.00681	0.00775193
ATG12	ALA1	3.47955	0.00500126
ATG12	ALD3	-3.40384	0.00159447
ATG12	ALD6	-2.27982	0.00947104
ATG12	ANT1	-3.42175	0.00904762
ATG12	APT2	-3.00772	0.00963242
ATG12	AQR1	-2.8103	0.00431286
ATG12	ARG3	3.68182	0.00741212
ATG12	ARG5,6	4.55595	0.000536602
ATG12	ARG8	3.5959	0.00100511
ATG12	ATG1	12.0031	4.00714e-06
ATG12	ATG9	2.84314	0.00463319
ATG12	ATP20	-3.25549	0.00375745
ATG12	BAP2	-2.71471	0.00565175
ATG12	BCH2	-3.13865	0.00338203
ATG12	BDH2	-3.77002	0.00148618
ATG12	BNA3	5.30193	0.00135603
ATG12	CBP2	-4.30866	0.00138297
ATG12	CDC27	3.46965	0.00390432
ATG12	CHS1	-3.53425	0.00123909
ATG12	CIS1	3.05613	0.00573157
ATG12	CLB1	3.30278	0.00390861
ATG12	CLN2	3.17295	0.00312212
ATG12	COA3	2.92218	0.0038867
ATG12	COS2	-4.18227	0.000943058
ATG12	COS3	-3.73354	0.00247169
ATG12	COS7	-3.26411	0.00357136
ATG12	COX12	-7.09868	8.28636e-05
ATG12	COX6	-2.46181	0.00650294
ATG12	COX8	-3.70231	0.00586948
ATG12	COX9	-10.458	0.00016037
ATG12	CRP1	4.237	0.000757806
ATG12	CSG2	-3.48805	0.00117681
ATG12	CTP1	4.09889	0.00291012
ATG12	CTT1	-3.83841	0.00382748
ATG12	CUP2	-2.56946	0.00513193
ATG12	CYC7	4.91093	0.00264729
ATG12	CYS4	2.56377	0.00766689
ATG12	DAK1	-3.84311	0.000756907
ATG12	DGK1	3.34076	0.006272
ATG12	DRE2	3.18757	0.00223969
ATG12	DUG3	3.1342	0.00375336
ATG12	EGD2	2.68865	0.00722747
ATG12	EMI2	3.6897	0.000889332
ATG12	EMP24	-2.95893	0.00492775
ATG12	EMP47	-3.87955	0.000759909
ATG12	EMP70	-3.19438	0.00296807
ATG12	ENA1	3.45333	0.00866195
ATG12	ENA2	3.50549	0.00437564
ATG12	ERP1	-2.31164	0.00949111
ATG12	ERV14	-2.61275	0.00911983
ATG12	ERV29	-3.95953	0.00352207
ATG12	ESA1	2.66742	0.00593659
ATG12	FAA1	4.86016	0.000974618
ATG12	FAB1	-2.68161	0.00870782
ATG12	FCY2	-4.63942	0.000825469
ATG12	FEN1	2.97938	0.00589462
ATG12	FET4	-3.10729	0.00379161
ATG12	FLC1	-3.16776	0.00698049
ATG12	FLC2	-3.22818	0.00328444
ATG12	FMP43	4.55465	0.000277736
ATG12	FRE6	-2.73464	0.00419066
ATG12	FRS1	3.14256	0.00820772
ATG12	FUM1	-3.08667	0.00285807
ATG12	GAD1	-2.48657	0.0061406
ATG12	GAP1	-2.80409	0.00918642
ATG12	GDA1	-2.89118	0.0061493
ATG12	GDI1	3.8829	0.000629169
ATG12	GND1	4.19349	0.00172318
ATG12	GND2	-3.04265	0.00499412
ATG12	GRS1	2.39635	0.00912654
ATG12	GRX8	8.01133	0.000428589
ATG12	GUS1	2.98783	0.00590708
ATG12	HEK2	5.36398	9.91631e-05
ATG12	HIP1	-4.25171	0.000783895
ATG12	HO	2.95654	0.0059142
ATG12	HOM6	2.95834	0.00770222
ATG12	HUG1	-2.65463	0.00616767
ATG12	IDP2	-5.0915	0.000253291
ATG12	IES1	-3.34479	0.00236866
ATG12	IRC15	18.8866	0.00069886
ATG12	ISW2	-2.67873	0.00729488
ATG12	LUC7	-3.33672	0.00314268
ATG12	LYS1	4.7495	0.0071307
ATG12	LYS9	3.35873	0.00344033
ATG12	MBP1	-3.00348	0.00398387
ATG12	MDH2	-5.84092	6.05763e-05
ATG12	MDM34	3.50086	0.004652
ATG12	MED4	-2.31313	0.00882753
ATG12	MES1	3.01996	0.00552197
ATG12	MET16	6.72756	3.29343e-05
ATG12	MET2	8.93396	0.000134827
ATG12	MET28	4.3158	0.00653255
ATG12	MET3	6.63034	6.43449e-05
ATG12	MET32	3.25976	0.00196151
ATG12	MET6	3.52761	0.000978171
ATG12	MID2	-4.20139	0.0024051
ATG12	MIR1	-5.53627	0.000837279
ATG12	MMP1	12.5347	4.18222e-06
ATG12	MNN10	-3.22908	0.004323
ATG12	MNN2	-4.48197	0.00107013
ATG12	MNS1	-3.84731	0.000766615
ATG12	MNT3	-3.44243	0.0066607
ATG12	MRL1	-4.03865	0.0018427
ATG12	MUD1	-3.80455	0.00663194
ATG12	MUP1	-5.73881	0.000189757
ATG12	NAM8	-2.69772	0.00996075
ATG12	NCE103	-10.7386	2.30108e-06
ATG12	NIP1	4.7888	0.00187023
ATG12	NQM1	-4.48166	0.000413789
ATG12	OAF1	-2.79502	0.0070698
ATG12	OCH1	-5.13147	0.000462361
ATG12	OSH6	-3.3216	0.00358587
ATG12	OXR1	-3.04089	0.00437737
ATG12	PCL7	3.26728	0.00403046
ATG12	PDR12	-9.04171	5.67249e-06
ATG12	PDR15	-3.15153	0.00435101
ATG12	PDR17	2.66339	0.00809204
ATG12	PEX5	-2.53154	0.0073423
ATG12	PFK1	3.43349	0.00382515
ATG12	PHO89	3.47474	0.00223267
ATG12	PMI40	3.27467	0.00786909
ATG12	POR1	-7.45824	3.75231e-05
ATG12	PRO3	4.35153	0.00346995
ATG12	PSA1	3.99478	0.00313438
ATG12	PSE1	3.17389	0.00813733
ATG12	PSK1	2.46267	0.00916003
ATG12	QCR10	-5.33841	0.00926925
ATG12	QCR9	-3.31305	0.00695067
ATG12	QDR2	-4.28482	0.00110766
ATG12	RAX2	-3.19655	0.00416656
ATG12	RCR2	-3.48299	0.00171587
ATG12	RGI1	3.48216	0.00320798
ATG12	RGI2	3.90007	0.00347548
ATG12	RKI1	-2.9028	0.00795848
ATG12	RNR3	2.76305	0.00689333
ATG12	RPL11A	3.37447	0.0060423
ATG12	RPL21B	2.57064	0.00851738
ATG12	RPL23A	3.60593	0.00197845
ATG12	RPL24A	3.52072	0.00207912
ATG12	RPL26B	3.5818	0.00401502
ATG12	RPL4A	3.71905	0.00276738
ATG12	RPS0A	2.99824	0.00487402
ATG12	RPS11B	5.53921	0.00446609
ATG12	RPS16B	3.42003	0.00813464
ATG12	RPS19A	2.8096	0.00371181
ATG12	RPS24B	3.56001	0.00801566
ATG12	RPS25A	3.62484	0.00524717
ATG12	RPS26B	3.85876	0.000947054
ATG12	RPS30B	3.74565	0.00554953
ATG12	RPS7B	3.31108	0.00174136
ATG12	RRN10	32.8518	4.14157e-06
ATG12	RRN3	3.57934	0.00345977
ATG12	RTN1	-2.66592	0.00694922
ATG12	SCS7	-5.01205	0.000759909
ATG12	SDH1	-5.77336	0.000433501
ATG12	SEC26	2.42383	0.00840692
ATG12	SER1	4.31477	0.000667152
ATG12	SER3	3.48032	0.00367091
ATG12	SER33	4.66464	0.000336079
ATG12	SES1	2.65613	0.00498599
ATG12	SHB17	3.9842	0.00574793
ATG12	SHP1	6.11236	0.000533947
ATG12	SKG1	-4.87521	0.00126847
ATG12	SKI8	2.86199	0.00456043
ATG12	SKN7	-3.88617	0.00140886
ATG12	SLT2	-5.98735	0.000180414
ATG12	SLX8	2.81966	0.00384854
ATG12	SMF1	-5.55067	0.000120438
ATG12	SML1	2.81732	0.00621149
ATG12	SPB4	-4.2787	0.0052524
ATG12	SSA4	-6.48119	2.86451e-05
ATG12	SSB1	2.65355	0.00753409
ATG12	SSZ1	3.16755	0.00573089
ATG12	STF1	-3.4654	0.00403046
ATG12	STM1	2.88806	0.00709654
ATG12	STP4	-10.4532	5.01274e-05
ATG12	STR3	5.42926	0.000379252
ATG12	SWI4	-2.64275	0.00690748
ATG12	TAL1	-5.24748	0.00013425
ATG12	TAN1	-2.82501	0.00725863
ATG12	TDA7	-3.13249	0.0040005
ATG12	TIF1	2.63112	0.00841884
ATG12	TIS11	2.89563	0.00542733
ATG12	TKL2	-6.61621	0.000275414
ATG12	TOP2	-2.80634	0.00940785
ATG12	TVP38	-2.61816	0.00647839
ATG12	UBC8	-2.80777	0.00910405
ATG12	UGA2	-3.49254	0.00273786
ATG12	UIP3	-2.85656	0.00923002
ATG12	UME6	-3.61854	0.00518231
ATG12	UPS2	-2.85298	0.00419358
ATG12	URA2	2.60989	0.00639879
ATG12	URA7	5.26295	0.000623995
ATG12	VAS1	4.48588	0.00108707
ATG12	VHT1	-2.5994	0.00921799
ATG12	VPS16	-4.79049	0.0014925
ATG12	VPS4	-3.59956	0.0033209
ATG12	VPS68	-3.25095	0.00501465
ATG12	YAT1	-4.03175	0.000996594
ATG12	YBL029C-A	-3.02167	0.00374188
ATG12	YBL086C	3.00022	0.00497513
ATG12	YBR085C-A	-3.68319	0.00179034
ATG12	YBR141C	-2.67613	0.00648676
ATG12	YCT1	8.3018	0.00297833
ATG12	YDL085C-A	2.5078	0.00726791
ATG12	YDR034W-B	-3.34235	0.00404888
ATG12	YEH1	-3.1855	0.00285923
ATG12	YEL020C	-3.81503	0.00157822
ATG12	YHL008C	-3.30224	0.00172379
ATG12	YHL017W	-4.11375	0.00346497
ATG12	YHP1	3.73557	0.00103548
ATG12	YIL067C	-2.90453	0.00282507
ATG12	YIP3	2.9381	0.00483496
ATG12	YJL133C-A	3.81499	0.00223872
ATG12	YJR008W	4.94599	0.000178364
ATG12	YJR085C	-4.5422	0.00256445
ATG12	YJR096W_13	-3.03047	0.00231003
ATG12	YJU3	3.2984	0.00424193
ATG12	YLF2	2.73136	0.00476921
ATG12	YLR312C	5.8633	0.000212574
ATG12	YLR413W	-2.84697	0.00427193
ATG12	YMR010W	-2.61931	0.00718119
ATG12	YMR295C	-3.02485	0.00545209
ATG12	YND1	-2.93172	0.00634156
ATG12	YNL122C	2.73734	0.00648855
ATG12	YNR034W-A	-4.07952	0.000896462
ATG12	YOR283W	-3.09517	0.00415429
ATG12	YPK2	-5.15148	0.000565128
ATG12	YPL067C	-2.99018	0.00666616
ATG12	YPR127W	-4.60889	0.00282732
ATG12	YPR147C	-2.75884	0.00989315
ATG12	YRO2	-4.00707	0.00180578
ATG12	ZRC1	-2.59303	0.00925871
ATG8	AAC1	-3.3895	0.00229498
ATG8	ABF2	-5.96362	0.009789
ATG8	ACH1	-3.03837	0.00678899
ATG8	ACS2	-6.07699	0.000175659
ATG8	ADH2	4.98717	0.00526573
ATG8	ADH3	4.51625	0.00178868
ATG8	ADH4	-4.35507	0.00207182
ATG8	AKR1	-3.90199	0.00304362
ATG8	ALG1	-3.73946	0.00908716
ATG8	AMN1	2.43161	0.006663
ATG8	APJ1	2.68067	0.00754573
ATG8	ARA1	4.49914	0.000531659
ATG8	ARI1	2.69166	0.00551276
ATG8	ATG1	9.30006	5.43085e-05
ATG8	ATG19	5.09848	0.000141902
ATG8	ATP17	-6.25616	0.00054354
ATG8	ATP20	-6.64479	0.000108064
ATG8	ATP3	-5.78183	0.000172775
ATG8	ATP7	-4.63223	0.00860601
ATG8	AVT3	3.63783	0.00620175
ATG8	BAP2	-5.13623	0.000236154
ATG8	BNA3	5.2069	0.00120169
ATG8	BSD2	-3.31793	0.00279427
ATG8	BTN2	3.71736	0.000930005
ATG8	BUD4	3.15377	0.00196935
ATG8	CBP2	-3.5961	0.0013934
ATG8	CHS1	-3.60074	0.0016263
ATG8	CLB1	6.38221	0.00139398
ATG8	COS3	-5.84202	0.000558296
ATG8	COS6	-4.3321	0.00223108
ATG8	COT1	-3.632	0.00416232
ATG8	COX12	-9.046	0.000642797
ATG8	COX19	-3.10198	0.00419358
ATG8	COX4	-2.96727	0.00746934
ATG8	COX8	-4.35966	0.00478381
ATG8	COX9	-12.0803	0.000391584
ATG8	CPS1	-7.33239	0.0004386
ATG8	CRP1	3.81913	0.00122825
ATG8	CSG2	-3.70735	0.00144579
ATG8	CTP1	3.29636	0.00583567
ATG8	CYC7	7.12399	0.00107428
ATG8	DBP3	-2.7715	0.00950861
ATG8	DLD3	-2.85891	0.00800308
ATG8	DOT5	-3.18753	0.00278859
ATG8	EAR1	-3.11698	0.00224169
ATG8	EFT2	2.94195	0.00878618
ATG8	ELO1	4.30555	0.00870037
ATG8	ENA2	3.47777	0.00110451
ATG8	ERJ5	3.38604	0.00509231
ATG8	ERP1	-4.33124	0.000306729
ATG8	ERP5	-3.10122	0.0025954
ATG8	ERV29	-4.11297	0.000999766
ATG8	FAR8	3.63133	0.00731169
ATG8	FAS2	3.87131	0.00390338
ATG8	FCY2	-7.39314	0.000123348
ATG8	FEN1	3.28762	0.0073014
ATG8	FES1	4.28516	0.00200246
ATG8	FET3	-3.8245	0.00702052
ATG8	FLC1	-5.97665	0.000313091
ATG8	FLC2	-5.34725	0.000171744
ATG8	FMP43	3.44249	0.00186673
ATG8	FMP48_1	6.7133	0.00103445
ATG8	FTR1	-5.35224	0.00109321
ATG8	FUM1	-5.01448	0.0043498
ATG8	GAP1	-5.25302	0.000817863
ATG8	GCY1	3.58751	0.00171522
ATG8	GDA1	-4.48855	0.00124111
ATG8	GIS2	4.68462	0.00517962
ATG8	GPX2	2.94673	0.00891005
ATG8	GRS1	2.81572	0.00426742
ATG8	GRX8	6.22593	0.00119141
ATG8	GSC2	-5.80063	0.00010899
ATG8	GSY1	4.2312	0.00337196
ATG8	GTT1	3.79078	0.0036191
ATG8	HMG2	2.83287	0.00472067
ATG8	HSP30	4.15427	0.00416452
ATG8	HST4	4.24358	0.00184313
ATG8	HUG1	-4.87736	0.00161878
ATG8	HXT1	-5.2585	0.000221796
ATG8	HXT2	-2.80263	0.00468608
ATG8	HXT3	-6.4884	4.51597e-05
ATG8	IDP2	-6.57649	0.000269175
ATG8	IMD4	3.11408	0.00801283
ATG8	KEI1	-4.51658	0.000568158
ATG8	KES1	3.0642	0.00905325
ATG8	KRS1	3.3125	0.00677387
ATG8	LPD1	-4.08299	0.0078775
ATG8	LSB5	3.20751	0.0050843
ATG8	LYS9	3.18973	0.00601111
ATG8	MAD1	-2.73237	0.00368292
ATG8	MCD1	4.65868	0.000870045
ATG8	MDH1	-2.94501	0.0051076
ATG8	MDH2	-7.69999	0.000604798
ATG8	MDM34	4.67752	0.00449016
ATG8	MET16	4.08772	0.000506021
ATG8	MET2	6.32754	0.000294878
ATG8	MET3	5.31727	0.00186833
ATG8	MET32	3.05982	0.00331314
ATG8	MID2	-5.80292	0.000369809
ATG8	MIG1	2.53415	0.00624477
ATG8	MMP1	6.72037	0.000365116
ATG8	MNN2	-6.60371	0.000508406
ATG8	MNN9	-2.80928	0.00994117
ATG8	MNS1	-2.9817	0.00435941
ATG8	MOS1	-3.61051	0.00199223
ATG8	MRL1	-5.07916	0.00452283
ATG8	MUP1	-5.56859	0.00233701
ATG8	NCE103	-10.8246	1.73446e-06
ATG8	NHA1	-3.7137	0.00246727
ATG8	NSA1	-3.75723	0.00167492
ATG8	NUP57	-3.64298	0.00117537
ATG8	NVJ1	3.00927	0.00451166
ATG8	OCH1	-6.96666	5.18292e-05
ATG8	ORM2	2.43894	0.00670423
ATG8	OSH6	-6.07672	0.000542965
ATG8	PAD1	-2.86506	0.00466629
ATG8	PDH1	-6.42297	0.000188482
ATG8	PDR12	-9.51607	4.5796e-06
ATG8	PDR5	-4.70071	0.000404222
ATG8	PGM2	-3.31127	0.00668789
ATG8	PIG2	4.72252	0.00413679
ATG8	PMI40	5.27025	0.00033613
ATG8	PRM5	-6.58135	0.000387696
ATG8	PRO2	2.98541	0.00963307
ATG8	PRO3	4.33408	0.000581928
ATG8	PTC5	2.83144	0.00548527
ATG8	PTP3	2.73287	0.00602467
ATG8	PUN1	-4.69361	0.000634484
ATG8	QCR10	-5.89996	0.000597545
ATG8	QCR6	-3.51014	0.00281364
ATG8	QCR9	-3.71187	0.00206583
ATG8	QDR2	-6.83357	0.000159533
ATG8	RAD18	8.97253	0.00577562
ATG8	RCR2	-3.04711	0.00903275
ATG8	RDH54	-5.11098	0.00280663
ATG8	RER1	-3.02819	0.00753249
ATG8	RGI2	4.23539	0.00786269
ATG8	RMR1	3.41045	0.00702304
ATG8	RNR1	2.80207	0.00362172
ATG8	RNR3	3.13508	0.00831666
ATG8	RNR4	-2.63927	0.00599723
ATG8	RPL11A	3.74587	0.000947729
ATG8	RPL12A	3.59391	0.00523858
ATG8	RPL20A	4.38854	0.000551886
ATG8	RPL24A	3.70823	0.00288544
ATG8	RPL26B	3.69198	0.00260676
ATG8	RPS11A	4.72127	0.00627709
ATG8	RPS11B	4.03388	0.00247169
ATG8	RPS22A	7.54328	0.00920303
ATG8	RPS30B	2.43518	0.00661373
ATG8	RRP6	-2.95774	0.00762396
ATG8	RSN1	-3.32451	0.00173074
ATG8	RTC5	2.99804	0.00238886
ATG8	SCM4	4.03285	0.00422817
ATG8	SCS7	-4.38781	0.00219759
ATG8	SDH1	-6.43058	0.000396416
ATG8	SDH3	-5.1984	0.00411586
ATG8	SEC31	2.43269	0.00658563
ATG8	SEC53	5.12218	0.000291327
ATG8	SER3	3.09297	0.00357774
ATG8	SER33	4.0503	0.00289305
ATG8	SFT2	-2.97778	0.00616673
ATG8	SKG1	-6.15167	0.000137057
ATG8	SKN7	-3.43517	0.00246223
ATG8	SLM1	3.46387	0.00925098
ATG8	SLT2	-7.20711	3.60797e-05
ATG8	SMF1	-3.34256	0.00517962
ATG8	SNA2	-5.20753	0.000244919
ATG8	SNA3	-4.32549	0.00104938
ATG8	SNX4	3.54438	0.00432776
ATG8	SPB4	-6.40166	0.000543465
ATG8	SSB2	4.56959	0.00194524
ATG8	SSP120	-2.96894	0.00338203
ATG8	SSZ1	3.09614	0.00880348
ATG8	STE2	-3.46039	0.00244576
ATG8	STE6	-3.30444	0.00290743
ATG8	STF1	-4.0397	0.00723184
ATG8	STR3	4.01496	0.00236285
ATG8	SUR1	-3.8616	0.000860439
ATG8	SUR4	4.82017	0.00218697
ATG8	SVP26	-3.50681	0.00641946
ATG8	SWI3	-2.89629	0.00527655
ATG8	TAL1	-5.39388	0.00140025
ATG8	TEF4	4.32906	0.000817863
ATG8	THI7	-3.70838	0.0030468
ATG8	TIM11	-3.72901	0.00491476
ATG8	TOP1	-3.20559	0.00201725
ATG8	TOP2	-3.55037	0.00380916
ATG8	TOS4	3.06327	0.00353237
ATG8	TPS2	2.7688	0.00561228
ATG8	UBI4_13	2.68874	0.00494912
ATG8	UFD4	-2.91205	0.00814614
ATG8	UME6	-5.00613	0.00206285
ATG8	URA5	4.48425	0.00438196
ATG8	VAN1	-3.57247	0.00699537
ATG8	VHT1	-4.46073	0.00488597
ATG8	VMA9	-2.83619	0.00867805
ATG8	VPS1	-12.3156	0.00454086
ATG8	VPS16	-4.50243	0.00831267
ATG8	VPS60	-3.98134	0.00118377
ATG8	VTC3	-3.8211	0.0010058
ATG8	VTH2	-2.92438	0.00931209
ATG8	WSC4	-3.79135	0.000801162
ATG8	YAT1	-7.18839	6.90666e-05
ATG8	YBL086C	3.05835	0.00387459
ATG8	YCT1	5.75435	0.00257241
ATG8	YDR186C	3.70909	0.00193328
ATG8	YDR391C	2.92201	0.00994117
ATG8	YEH1	-3.10879	0.00698641
ATG8	YGL039W	-2.54186	0.00724628
ATG8	YGR130C	3.53385	0.00703935
ATG8	YHP1	5.14997	0.000708646
ATG8	YIP3	4.13658	0.000639115
ATG8	YJR008W	5.42587	0.00463745
ATG8	YJR085C	-4.17263	0.00106461
ATG8	YJU3	4.18662	0.00550713
ATG8	YKL100C	4.01918	0.00186673
ATG8	YLR312C	5.29108	0.000340328
ATG8	YLR413W	-2.76547	0.00766322
ATG8	YMD8	-3.09482	0.00958345
ATG8	YMR090W	3.29892	0.00841555
ATG8	YMR295C	-6.90587	3.60575e-05
ATG8	YNL115C	-5.099	0.000345865
ATG8	YNL200C	2.75278	0.00563876
ATG8	YNR021W	2.64353	0.00560767
ATG8	YOR052C	5.32456	0.00824558
ATG8	YOR302W_1	-12.4528	0.000222211
ATG8	YOR302W_2	-13.7355	9.75902e-05
ATG8	YPK2	-4.44111	0.00244482
ATG8	YPL014W	2.98791	0.00515749
ATG8	YPR010C-A	-3.28061	0.00761669
ATG8	YPR127W	-3.66414	0.00468409
ATG8	YRO2	-3.18026	0.00817069
ATG8	ZRC1	-3.0926	0.00611959
ATG8	ZRG17	-2.87153	0.00314804
BLM10	ATP18	-4.03007	0.000582713
BLM10	BCH2	-4.64157	0.00500006
BLM10	COY1	-2.95563	0.00719826
BLM10	HXT4	5.29365	0.00330698
BLM10	MIR1	-7.63367	0.000130926
BLM10	MMF1	2.3833	0.00929491
BLM10	RNR1	3.3891	0.00339229
BLM10	RPL17A	2.80176	0.00744604
BLM10	SRF1	3.52875	0.00946919
BLM10	STR2	-2.91115	0.00466862
BLM10	SWC4	-2.52407	0.0074843
BLM10	ZUO1	2.99905	0.00595181
BRE1	AAC1	-7.14648	5.65805e-05
BRE1	AAH1	-4.27405	0.0016611
BRE1	ABD1	3.87469	0.00114835
BRE1	ABP1	3.58497	0.0017473
BRE1	ACO2	4.38233	0.00159499
BRE1	ACS2	5.82483	0.00277831
BRE1	ADD37	-3.67422	0.000919509
BRE1	ADE1	4.63964	0.000276318
BRE1	ADE3	6.29045	0.000100218
BRE1	ADE5,7	3.64163	0.00241445
BRE1	ADE6	4.42079	0.000498494
BRE1	ADE8	2.97958	0.00248722
BRE1	ADH3	13.2921	8.79609e-06
BRE1	ADH6	-5.01911	0.000544707
BRE1	ADI1	-5.35396	0.000132718
BRE1	ADK2	3.42088	0.00463745
BRE1	ADR1	3.9043	0.00179574
BRE1	AFG1	-5.23531	0.00010711
BRE1	AFG2	-3.17081	0.00732171
BRE1	AFT1	4.24606	0.00266913
BRE1	AGE2	-4.05269	0.00125137
BRE1	AGP1	6.60033	0.000157859
BRE1	AHA1	-4.30064	0.00319247
BRE1	AIM10	4.7014	0.000337529
BRE1	AIM14	-2.36086	0.00793863
BRE1	AIM2	-4.65284	0.000949928
BRE1	AIM21	-6.02385	0.000195728
BRE1	AIM24	-3.96932	0.000559432
BRE1	AIM34	4.19015	0.00434474
BRE1	AIM36	-4.6072	0.00443504
BRE1	AIM38	4.49811	0.00455177
BRE1	AIM41	3.3065	0.00390158
BRE1	AIP1	3.84676	0.00238387
BRE1	AKL1	2.4287	0.00841569
BRE1	ALD2	-10.0429	4.03184e-05
BRE1	ALD3	-10.4015	0.000652562
BRE1	ALG9	3.41603	0.00259426
BRE1	ALO1	-8.37499	1.60568e-05
BRE1	AMD1	-3.48507	0.00175567
BRE1	APA1	-7.50732	1.56562e-05
BRE1	APA2	-4.09912	0.00301239
BRE1	APE2	-4.69282	0.000361299
BRE1	APJ1	-3.82887	0.00316223
BRE1	APN2	-3.32898	0.00283665
BRE1	APT1	-3.05209	0.00275706
BRE1	APT2	-2.82856	0.0090714
BRE1	AQY2	4.3135	0.000503566
BRE1	ARA1	-5.16788	0.000409425
BRE1	ARB1	-5.8884	0.00277927
BRE1	ARC1	4.90603	0.000597039
BRE1	ARC15	3.48786	0.00119135
BRE1	ARC18	3.82334	0.00526061
BRE1	ARC35	3.5471	0.00490203
BRE1	ARE2	-4.13222	0.00207749
BRE1	ARF1	4.29191	0.000341228
BRE1	ARG4	2.51787	0.00773084
BRE1	ARG5,6	7.56264	3.88416e-05
BRE1	ARG80	-2.7892	0.00600648
BRE1	ARH1	5.57596	0.000852175
BRE1	ARI1	-5.41946	0.00288607
BRE1	ARN1	-2.91228	0.00441383
BRE1	ARO10	4.26324	0.00271775
BRE1	ARO3	3.91081	0.00127474
BRE1	ARO4	-4.23817	0.000369871
BRE1	ARO8	-4.18834	0.000675675
BRE1	ART10	-5.20275	0.00126398
BRE1	ARX1	5.04826	0.000192416
BRE1	ASI3	-2.84241	0.00845439
BRE1	ASN1	6.33698	4.71296e-05
BRE1	ATG15	-5.22689	0.000129694
BRE1	ATG17	-4.14471	0.000596558
BRE1	ATG20	3.42467	0.00249861
BRE1	ATG3	-2.64627	0.00574111
BRE1	ATG33	-2.8325	0.00384663
BRE1	ATP12	-2.87824	0.00772678
BRE1	ATP17	7.18378	0.00139013
BRE1	ATP19	-4.3259	0.000563805
BRE1	ATP3	9.56553	1.1225e-05
BRE1	ATP4	3.58798	0.00288024
BRE1	ATP5	5.06083	0.000160705
BRE1	ATR1	8.3673	7.90705e-05
BRE1	AVT1	-5.14705	0.000546695
BRE1	AVT7	-5.28673	0.000911529
BRE1	AYR1	-3.88874	0.00180547
BRE1	BAT1	4.25078	0.00176801
BRE1	BAT2	5.97864	0.000105694
BRE1	BBC1	3.53063	0.00319073
BRE1	BCS1	-3.04706	0.00580472
BRE1	BDH2	-11.1338	8.2692e-06
BRE1	BIO2	3.06719	0.003765
BRE1	BMH1	-4.21637	0.000377309
BRE1	BMH2	3.57864	0.00175109
BRE1	BNA1	-7.38715	3.71006e-05
BRE1	BNA3	5.91829	0.00174271
BRE1	BNA4	2.6323	0.00937089
BRE1	BNA5	-8.61365	0.000359143
BRE1	BNA6	-13.8325	4.39457e-07
BRE1	BRX1	4.23094	0.00641628
BRE1	BSD2	-4.28455	0.0027392
BRE1	BTN2	-6.69296	0.000529196
BRE1	BUB1	4.1856	0.00168079
BRE1	BUB2	5.77282	8.42696e-05
BRE1	BUL2	3.04026	0.00625896
BRE1	CAB4	-4.07588	0.0014562
BRE1	CAF4	-3.45877	0.00376776
BRE1	CAJ1	-3.52198	0.00177488
BRE1	CAR1	3.41738	0.00481446
BRE1	CAR2	4.53156	0.000535899
BRE1	CBF1	-4.94516	0.000256068
BRE1	CBF2	3.45448	0.00135564
BRE1	CBF5	4.7599	0.000360207
BRE1	CCC1	-3.15018	0.00406482
BRE1	CCE1	4.07174	0.000906569
BRE1	CCH1	2.88689	0.00671284
BRE1	CCS1	-4.03802	0.000599892
BRE1	CCT7	-11.1547	0.000382954
BRE1	CDC1	4.46549	0.000307892
BRE1	CDC10	5.84138	0.000796593
BRE1	CDC11	3.94643	0.00405592
BRE1	CDC25	-4.03031	0.000952445
BRE1	CDC33	3.3006	0.00170616
BRE1	CDC34	-2.93524	0.00416676
BRE1	CDC39	2.74829	0.00620346
BRE1	CDC48	5.67577	0.00067821
BRE1	CDC60	5.9271	0.004339
BRE1	CDC73	3.41169	0.00148786
BRE1	CEM1	-4.15942	0.00175976
BRE1	CFD1	3.32806	0.00298761
BRE1	CHA1	5.34256	0.000323174
BRE1	CHC1	6.83836	6.082e-05
BRE1	CHO2	4.72696	0.000415235
BRE1	CHS5	3.94487	0.00172206
BRE1	CIC1	3.33195	0.00318321
BRE1	CIN5	-2.96198	0.00890078
BRE1	CIR1	9.76637	1.17376e-05
BRE1	CIR2	4.57249	0.00201034
BRE1	CIT3_1	11.6743	5.8798e-06
BRE1	CIT3_2	11.6561	1.07863e-06
BRE1	CKS1	-4.31831	0.00304027
BRE1	CLB1	-4.80431	0.00110526
BRE1	CLU1	-2.80541	0.00695148
BRE1	CMD1	-2.55057	0.00912486
BRE1	CMK2	-6.73917	0.000361299
BRE1	CNM67	3.04214	0.00387004
BRE1	COP1	8.51809	1.59612e-05
BRE1	COQ3	-3.26794	0.00370967
BRE1	COQ4	-2.96234	0.00611959
BRE1	COQ5	5.59331	7.92094e-05
BRE1	COQ9	-4.7743	0.000871065
BRE1	COS2	-2.77593	0.00667772
BRE1	COS3	-3.7616	0.0019522
BRE1	COS6	-4.80243	0.000324153
BRE1	COS7	-4.04972	0.00223503
BRE1	COS8	-5.78958	0.000171364
BRE1	COX12	-27.041	5.53814e-06
BRE1	COX14	-9.11916	1.05937e-05
BRE1	COX15	5.48514	0.00336638
BRE1	COX17	-8.23985	0.000587112
BRE1	COX19	-6.988	0.00268002
BRE1	COX5A	3.10606	0.00642774
BRE1	COX5B	-5.41336	0.000152044
BRE1	COY1	4.01551	0.00288904
BRE1	CPA1	-8.80758	7.70921e-06
BRE1	CRC1	13.3597	3.60752e-06
BRE1	CRM1	9.79028	6.00513e-05
BRE1	CRN1	4.13378	0.00320179
BRE1	CRP1	4.4315	0.000440334
BRE1	CSE1	7.06101	4.24915e-05
BRE1	CSH1	3.20342	0.00249154
BRE1	CSI1	-2.81872	0.00711088
BRE1	CTR1	4.83289	0.0012396
BRE1	CTT1	-7.77414	8.06887e-05
BRE1	CUP1-2	-3.17389	0.00467531
BRE1	CUP9	-4.58352	0.000691684
BRE1	CWC22	-4.66817	0.000339857
BRE1	CWC23	-2.47124	0.00794136
BRE1	CYC7	-16.2482	1.28273e-05
BRE1	CYS3	4.80903	0.000247083
BRE1	CYS4	3.84977	0.00253354
BRE1	CYT2	-6.24508	0.00127943
BRE1	DAK1	-7.26193	0.000111325
BRE1	DAP1	-3.53891	0.00417629
BRE1	DBP2	-3.53237	0.00143794
BRE1	DBP5	5.6556	0.000406194
BRE1	DDI1	-2.40647	0.00778492
BRE1	DIG1	2.77122	0.00806224
BRE1	DIM1	3.28823	0.00314762
BRE1	DIP5	6.86873	0.000238689
BRE1	DLD1	5.17625	0.000339482
BRE1	DLD3	10.9947	2.05155e-06
BRE1	DNF1	2.66788	0.00858073
BRE1	DOA1	-3.5809	0.0014777
BRE1	DOG2	-3.46334	0.00636157
BRE1	DPB3	-3.96388	0.000779553
BRE1	DPB4	-3.43787	0.00124498
BRE1	DPP1	2.89254	0.00903425
BRE1	DPS1	4.39019	0.000546763
BRE1	DSE1	-5.48175	0.000340673
BRE1	DST1	3.0107	0.0035848
BRE1	DUR1,2	5.70063	0.000169278
BRE1	DUS1	2.68543	0.00504486
BRE1	DUT1	-3.85857	0.000861902
BRE1	EAP1	5.73134	9.81497e-05
BRE1	EBP2	3.67706	0.00983087
BRE1	ECM19	-3.23789	0.00306716
BRE1	ECM4	-5.31786	0.00020999
BRE1	EDC1	-5.36277	0.00394183
BRE1	EDC2	-20.2335	4.70166e-06
BRE1	EDC3	5.55566	0.00026377
BRE1	EDE1	5.64102	0.000459366
BRE1	EFM1	-3.73497	0.00153082
BRE1	EFR3	2.79807	0.00519015
BRE1	EFT1	3.49285	0.00630121
BRE1	EFT2	4.25941	0.00192886
BRE1	EGD2	-5.40985	0.00041029
BRE1	EHD3	4.15957	0.00225164
BRE1	EMC1	4.90258	0.000490966
BRE1	EMC4	-8.38843	2.03057e-05
BRE1	EMI2	-11.2892	0.00203641
BRE1	EMI5	4.00613	0.00362303
BRE1	ENA1	4.52154	0.000374091
BRE1	ENA2	5.18254	0.000815946
BRE1	ENT1	4.69537	0.000765399
BRE1	ENT5	2.73722	0.00380774
BRE1	ENV7	-2.92259	0.00652609
BRE1	EPL1	4.59824	0.00067706
BRE1	EPS1	-5.23243	0.000242601
BRE1	ERB1	2.49842	0.00848251
BRE1	ERG10	-4.36112	0.000563738
BRE1	ERG12	-4.47937	0.00312508
BRE1	ERG27	-2.60402	0.00784882
BRE1	ERG28	-3.60377	0.00293692
BRE1	ERG4	-5.20781	0.000138871
BRE1	ERG8	2.95151	0.00705557
BRE1	ERG9	-4.97867	0.000872982
BRE1	ESF1	5.71431	0.00025048
BRE1	ETP1	-5.60911	0.00025303
BRE1	ETT1	-2.86593	0.00312508
BRE1	FAA3	-4.04358	0.000729711
BRE1	FAL1	3.19757	0.00179736
BRE1	FAR1	-6.94607	4.66043e-05
BRE1	FCJ1	10.4017	6.81588e-05
BRE1	FEN1	-4.0986	0.000697816
BRE1	FES1	-3.78474	0.00397488
BRE1	FET5	-5.10819	0.000227335
BRE1	FKS1	-2.97106	0.00390812
BRE1	FMP21	-4.05687	0.00440072
BRE1	FMP40	-6.07277	0.000164038
BRE1	FMP41	-2.83455	0.00346848
BRE1	FMP43	5.15121	0.0013887
BRE1	FMP48_1	-19.4327	2.42101e-06
BRE1	FMP52	-2.71527	0.00939674
BRE1	FMS1	-4.37515	0.00148103
BRE1	FPR4	5.44759	0.000104936
BRE1	FPS1	3.0848	0.00212971
BRE1	FRA1	-4.18094	0.00642398
BRE1	FRE1	2.7991	0.00971957
BRE1	FRM2	4.53831	0.000511519
BRE1	FRS1	2.72795	0.00513762
BRE1	FSH2	-4.84888	0.000227335
BRE1	FTR1	-4.58979	0.0017625
BRE1	FUN12	9.19919	6.35623e-06
BRE1	FUN14	-11.8972	6.32876e-06
BRE1	FUS3	2.69947	0.00820781
BRE1	GAP1	16.0378	8.76294e-07
BRE1	GAT1	5.8809	0.000316178
BRE1	GCD1	3.98031	0.000605067
BRE1	GCN20	3.28707	0.0040769
BRE1	GCV1	-8.66314	7.93356e-05
BRE1	GCV2	-4.52802	0.000551741
BRE1	GCV3	-4.29499	0.00225965
BRE1	GCY1	3.29782	0.0030545
BRE1	GDH2	3.40191	0.00174361
BRE1	GDS1	-5.74101	0.000405719
BRE1	GEM1	-3.15747	0.00547731
BRE1	GEP3	3.28019	0.00345272
BRE1	GEP5	-3.61699	0.00495862
BRE1	GET1	-3.09944	0.00491592
BRE1	GGA1	3.01498	0.00469763
BRE1	GIC2	3.31845	0.0035432
BRE1	GIM5	-4.20896	0.00171114
BRE1	GIP2	-3.85954	0.00088996
BRE1	GIP3	-3.1449	0.00449016
BRE1	GIR2	4.2135	0.00402947
BRE1	GLN1	2.90267	0.00403545
BRE1	GLN3	4.9656	0.000279235
BRE1	GLN4	4.7469	0.000212128
BRE1	GLO1	-3.97615	0.00938151
BRE1	GLY1	-6.14286	5.73615e-05
BRE1	GNA1	-4.4577	0.000636294
BRE1	GPH1	-2.99449	0.0024801
BRE1	GPI17	-3.06384	0.00324065
BRE1	GPI8	-3.20908	0.00961099
BRE1	GPT2	-4.20429	0.000665465
BRE1	GPX2	2.60778	0.00731328
BRE1	GRE1	-7.3254	0.000118138
BRE1	GRE2	-7.5694	3.6632e-05
BRE1	GRS1	2.80564	0.00532464
BRE1	GRX3	10.5647	4.78124e-06
BRE1	GRX8	8.97068	9.80474e-06
BRE1	GTT1	-4.02772	0.00119638
BRE1	GTT2	3.3443	0.00214101
BRE1	GUS1	8.89491	0.000266336
BRE1	GUT1	-6.9521	0.000213158
BRE1	GUT2	-8.92185	1.86478e-05
BRE1	HAC1	-2.77792	0.00545042
BRE1	HAM1	-9.09327	6.06906e-05
BRE1	HAP5	-4.32213	0.000410563
BRE1	HAT2	-4.25318	0.00188239
BRE1	HBS1	3.24223	0.00199376
BRE1	HCH1	-7.30149	2.49352e-05
BRE1	HCM1	-3.37184	0.00454463
BRE1	HEK2	-2.67499	0.00591995
BRE1	HEM1	3.49209	0.00441787
BRE1	HEM12	-9.0969	1.60568e-05
BRE1	HEM13	-4.64794	0.00473645
BRE1	HEM15	-10.8112	1.32273e-05
BRE1	HEM2	-4.82695	0.000479408
BRE1	HEM3	-3.7319	0.00202278
BRE1	HHO1	-4.9665	0.000942632
BRE1	HIS4	4.20003	0.000489593
BRE1	HNT2	-5.46947	0.000117425
BRE1	HNT3	-3.36635	0.00389653
BRE1	HO	-5.05181	0.00618
BRE1	HOG1	-4.62903	0.000256895
BRE1	HOM2	-2.72082	0.00671587
BRE1	HOM6	-5.77197	0.000145122
BRE1	HOR2	-6.32406	0.00158439
BRE1	HOS3	3.82756	0.00178656
BRE1	HRB1	4.91904	0.000147753
BRE1	HRP1	-14.6631	8.70445e-06
BRE1	HSP31	-3.67487	0.00178062
BRE1	HSP78	5.84861	0.000394983
BRE1	HTA1	-5.41246	0.00154399
BRE1	HTA2	-2.66495	0.00524228
BRE1	HTB1	-8.61146	0.000979762
BRE1	HTB2	-3.53387	0.00806228
BRE1	HTS1	6.26298	0.000275462
BRE1	HTZ1	-4.62138	0.0039234
BRE1	HUG1	-13.2174	0.000159258
BRE1	HXK1	-5.69389	0.00616641
BRE1	HXK2	-3.48475	0.00705447
BRE1	HXT1	-5.25341	0.000267008
BRE1	HXT4	6.49026	0.000272577
BRE1	HXT5	-2.63717	0.00507044
BRE1	HXT6	6.01995	0.000224102
BRE1	HYM1	-4.36852	0.00147475
BRE1	ICL2	5.85748	0.000170197
BRE1	IDH1	3.08353	0.00243385
BRE1	IDH2	3.35465	0.00316183
BRE1	IES2	-5.27894	0.000161311
BRE1	IGO2	-6.26176	0.00159881
BRE1	ILS1	7.4349	1.55657e-05
BRE1	ILV1	6.91693	0.00026529
BRE1	ILV2	2.783	0.00477159
BRE1	IMD2	-6.97116	0.00174011
BRE1	IMD3	-4.22782	0.000672776
BRE1	IML2	-5.21195	0.000421631
BRE1	IMP2'	-5.7935	0.000127219
BRE1	INH1	-4.07475	0.000482409
BRE1	INO1	-14.0716	1.99527e-05
BRE1	IPP1	6.33767	0.000277256
BRE1	IRC24	-7.31279	2.41168e-05
BRE1	ISA1	4.7722	0.000512814
BRE1	ISD11	4.64428	0.000451115
BRE1	IST2	2.94177	0.00330698
BRE1	ISU1	5.18237	0.00123433
BRE1	ITR2	-2.90731	0.00737499
BRE1	IXR1	-3.46548	0.00681181
BRE1	IZH1	-9.48216	2.00318e-05
BRE1	JID1	-2.78768	0.00360337
BRE1	KAP120	2.63771	0.00556033
BRE1	KAP123	5.46317	0.00124841
BRE1	KEI1	-3.48106	0.0013311
BRE1	KRE28	11.8058	1.87718e-06
BRE1	KRE33	6.73474	0.000139638
BRE1	KRS1	5.40096	0.000169374
BRE1	KTI11	-3.20654	0.00371957
BRE1	KTR7	-2.39262	0.00789531
BRE1	LAP2	3.77412	0.000989441
BRE1	LAS17	3.65748	0.00416973
BRE1	LCB2	4.60338	0.00110891
BRE1	LCL3	2.27519	0.00989347
BRE1	LEA1	3.10532	0.00293732
BRE1	LEU4	6.72498	2.85719e-05
BRE1	LIA1	-4.53907	0.00209108
BRE1	LIP5	5.45923	0.000273027
BRE1	LSB3	-6.09886	0.00255578
BRE1	LSC1	5.14473	0.00236884
BRE1	LSM1	-2.81698	0.005885
BRE1	LSM7	-5.51025	0.000589291
BRE1	LSM8	-3.33934	0.0017244
BRE1	LTE1	3.42297	0.00469827
BRE1	LYS2	-5.27742	0.00156229
BRE1	MAK11	2.75372	0.00741739
BRE1	MAM33	2.8666	0.00752415
BRE1	MAP2	-2.65334	0.0077609
BRE1	MCR1	-7.55554	1.78203e-05
BRE1	MDE1	-6.18149	0.00043064
BRE1	MDM20	2.72632	0.00746934
BRE1	MDM32	7.23303	7.30949e-05
BRE1	MDM38	6.78758	7.4456e-05
BRE1	MDY2	-5.40157	0.00131492
BRE1	MED4	-2.43248	0.00916392
BRE1	MED7	-4.50398	0.000543771
BRE1	MEP2	25.7184	1.47351e-07
BRE1	MES1	4.50353	0.000427141
BRE1	MET10	7.43703	2.18787e-05
BRE1	MET13	-3.1661	0.00313531
BRE1	MET14	8.89369	8.75361e-06
BRE1	MET17	3.23152	0.00156939
BRE1	MET2	6.71104	4.73738e-05
BRE1	MET30	7.61365	9.93076e-05
BRE1	MET6	-5.74216	0.000327737
BRE1	MFB1	4.38384	0.00432794
BRE1	MFM1	-3.47539	0.00694973
BRE1	MHR1	3.67709	0.00585274
BRE1	MIA40	5.23864	0.000221796
BRE1	MIC17	3.72368	0.00563146
BRE1	MIG1	-5.05925	0.000635255
BRE1	MMF1	-6.44476	0.000107888
BRE1	MMS2	-3.65222	0.000904151
BRE1	MNN10	2.89404	0.00510946
BRE1	MNN11	2.78995	0.00744853
BRE1	MNN9	3.83401	0.00604912
BRE1	MNS1	-3.1329	0.00880348
BRE1	MOB1	3.13384	0.00500577
BRE1	MOS1	-3.05962	0.00388387
BRE1	MOS2	2.95362	0.00554727
BRE1	MRE11	-3.3423	0.0061493
BRE1	MRP51	6.70971	0.000141261
BRE1	MRP7	3.78536	0.0040914
BRE1	MRPL1	-2.68041	0.00805362
BRE1	MRPL3	3.64358	0.00449107
BRE1	MRPL36	4.2516	0.000514717
BRE1	MRPS12	-6.25383	0.000648446
BRE1	MRPS17	4.00013	0.00271101
BRE1	MRPS28	-4.34122	0.000319132
BRE1	MRT4	6.94861	2.03789e-05
BRE1	MSC6	2.77292	0.00441954
BRE1	MSN4	-4.88252	0.00309126
BRE1	MSS11	-4.05657	0.00111727
BRE1	MSS116	6.06586	0.000199276
BRE1	MSS51	3.12313	0.0084993
BRE1	MST1	8.81819	2.04169e-05
BRE1	MTD1	-4.50541	0.000315275
BRE1	MTL1	3.82104	0.00372647
BRE1	MXR1	3.67182	0.00198532
BRE1	MYO2	4.44009	0.000287963
BRE1	MYO3	3.08989	0.00846921
BRE1	NAB3	6.21277	8.18208e-05
BRE1	NAM7	3.09632	0.00228613
BRE1	NAM9	3.58237	0.00389532
BRE1	NCE103	4.80065	0.000880305
BRE1	NCR1	-2.52601	0.00865508
BRE1	NDC1	5.04662	0.00390897
BRE1	NDI1	7.86763	0.000134792
BRE1	NET1	3.19649	0.00346247
BRE1	NFS1	3.4012	0.00204657
BRE1	NFU1	7.97143	3.62154e-05
BRE1	NHA1	-3.1131	0.00625896
BRE1	NHP2	4.03986	0.00356781
BRE1	NHP6A	-6.97239	0.00042228
BRE1	NIC96	4.05046	0.00306908
BRE1	NIF3	-3.05435	0.0040175
BRE1	NIP1	4.47919	0.000387695
BRE1	NIP7	3.90953	0.00314941
BRE1	NKP2	-2.62345	0.00659676
BRE1	NMA1	-3.84125	0.000678999
BRE1	NMD4	3.98837	0.000633966
BRE1	NMD5	-2.81146	0.00887407
BRE1	NNT1	-3.61432	0.0025216
BRE1	NOC2	5.1687	0.000350117
BRE1	NOG1	2.52659	0.00895738
BRE1	NOG2	-3.95821	0.000950468
BRE1	NOP13	4.01963	0.000622845
BRE1	NOP56	4.92427	0.00143213
BRE1	NOT3	5.1613	0.00209955
BRE1	NPA3	-4.70903	0.000487863
BRE1	NPL4	-2.57754	0.00999136
BRE1	NRG2	-5.28511	0.00012212
BRE1	NSA1	3.36172	0.00596032
BRE1	NSE3	-3.4326	0.0030697
BRE1	NSL1	-3.71815	0.00375984
BRE1	NSR1	-2.82969	0.00848228
BRE1	NST1	5.3338	0.000358472
BRE1	NUG1	2.50709	0.00810374
BRE1	NUP116	4.78573	0.0075674
BRE1	NUP170	3.69811	0.00562797
BRE1	NUP192	9.57484	0.000819683
BRE1	NUP2	-3.52051	0.00669768
BRE1	NUP53	5.80668	0.000106515
BRE1	NUP57	9.22114	9.04829e-06
BRE1	NUP84	3.97688	0.000848047
BRE1	NUT2	-3.82075	0.000907977
BRE1	OCA1	3.25074	0.0053801
BRE1	OM14	2.93375	0.004672
BRE1	OPI10	-2.79844	0.00597274
BRE1	ORM1	-3.48048	0.00538024
BRE1	ORT1	9.97967	0.00394851
BRE1	OST1	7.67796	2.97882e-05
BRE1	OTU2	6.02834	0.000432863
BRE1	OXP1	-6.27922	0.000117755
BRE1	PAD1	-5.11181	0.000519686
BRE1	PAI3	-4.161	0.000798719
BRE1	PAN1	2.62021	0.0076994
BRE1	PAN5	-2.95926	0.00806217
BRE1	PAN6	3.86389	0.00318304
BRE1	PAR32	-4.45031	0.00737231
BRE1	PBS2	-3.48954	0.00528313
BRE1	PCC1	-3.9856	0.00345955
BRE1	PCL8	-4.56933	0.000731279
BRE1	PDA1	3.85888	0.00101343
BRE1	PDC6	-11.0332	5.7041e-06
BRE1	PDH1	16.5239	2.35441e-07
BRE1	PDR15	-8.25676	0.00228911
BRE1	PDR8	2.71842	0.00898554
BRE1	PDS5	4.18174	0.00179059
BRE1	PEP1	-2.75877	0.00568258
BRE1	PET10	8.33798	1.27249e-05
BRE1	PET123	2.5131	0.00738524
BRE1	PET8	-7.1196	0.00107389
BRE1	PEX21	3.58263	0.0010276
BRE1	PFK2	2.8136	0.00605228
BRE1	PFK26	-4.10566	0.00222663
BRE1	PGA1	3.69772	0.00234896
BRE1	PGI1	-5.84033	0.00101003
BRE1	PGM2	-10.6854	6.95187e-06
BRE1	PGM3	5.13593	0.000167858
BRE1	PHB1	3.39918	0.00690366
BRE1	PHM7	-4.62505	0.000676177
BRE1	PHM8	-9.94891	5.57524e-06
BRE1	PHO2	4.55469	0.00259837
BRE1	PHO91	-3.08417	0.00476448
BRE1	PHR1	3.89748	0.00391043
BRE1	PIC2	-5.72966	0.00271822
BRE1	PIG2	-9.96196	1.20991e-05
BRE1	PIN4	7.24193	3.28088e-05
BRE1	PIS1	4.6279	0.00335773
BRE1	PKC1	2.8775	0.0033883
BRE1	PMA1	-4.13445	0.00750337
BRE1	PMI40	-3.94049	0.00876259
BRE1	PMP3	7.05486	0.00125763
BRE1	PMT1	4.92268	0.000271757
BRE1	PMT4	-4.46311	0.000289868
BRE1	PNC1	-6.99315	0.00201501
BRE1	PNG1	-4.4362	0.000285343
BRE1	PNS1	-8.27028	1.84427e-05
BRE1	POB3	4.80814	0.00659388
BRE1	POL1	3.021	0.00742126
BRE1	POL3	3.55424	0.00169571
BRE1	POL31	2.74901	0.00633169
BRE1	POP2	4.65534	0.000939817
BRE1	POP4	-2.5194	0.00638222
BRE1	POP8	3.73119	0.00590774
BRE1	POR1	-15.1954	6.03713e-07
BRE1	PPH21	3.62881	0.00869724
BRE1	PRD1	3.73113	0.00145822
BRE1	PRE2	3.72968	0.00413595
BRE1	PRE8	-2.85416	0.00800436
BRE1	PRP38	8.68896	3.14239e-05
BRE1	PRP9	4.11151	0.00505545
BRE1	PRX1	3.05668	0.00708979
BRE1	PSO2	-2.31721	0.00838315
BRE1	PTC2	-2.51533	0.00983922
BRE1	PTC5	-2.88913	0.00569009
BRE1	PTC7	-2.84853	0.00344255
BRE1	PTM1	6.20613	6.12475e-05
BRE1	PTP1	4.6833	0.00208771
BRE1	PTP3	-4.71343	0.0010374
BRE1	PTR2	5.49107	0.00183328
BRE1	PUF2	4.63887	0.000418217
BRE1	PUF6	3.67868	0.00463509
BRE1	PUN1	9.86665	8.29586e-05
BRE1	PUS1	3.53906	0.0059928
BRE1	PWP1	5.50847	0.0006906
BRE1	PYC1	11.5618	1.21768e-06
BRE1	QCR10	-11.5069	8.88232e-06
BRE1	RAD23	-3.78107	0.00213798
BRE1	RBD2	4.41624	0.000478307
BRE1	RBG1	3.85334	0.000961522
BRE1	RBL2	-2.65872	0.00820644
BRE1	RCN2	-5.22415	0.00012341
BRE1	REE1	23.1593	4.6978e-07
BRE1	REG1	4.22016	0.00255882
BRE1	REH1	-4.84686	0.000813526
BRE1	RFS1	-3.14635	0.00240473
BRE1	RGD1	-3.54776	0.00485183
BRE1	RGD2	-3.33267	0.00154074
BRE1	RGI1	4.9545	0.000495682
BRE1	RGI2	-5.53676	0.000772479
BRE1	RIO2	5.1623	0.000630428
BRE1	RKM4	2.56056	0.00753443
BRE1	RMD1	-4.65033	0.000218156
BRE1	RML2	-3.31112	0.00325954
BRE1	RNH70	-4.69717	0.000791619
BRE1	RNR3	-2.62886	0.00541854
BRE1	ROX1	-4.16887	0.00885306
BRE1	ROX3	-5.68985	0.000299014
BRE1	RPA34	4.62627	0.000791619
BRE1	RPB2	7.19021	1.70399e-05
BRE1	RPC40	4.43871	0.000333033
BRE1	RPI1	-6.31559	0.000677134
BRE1	RPL11B	5.78511	6.82562e-05
BRE1	RPL12A	4.50555	0.000246633
BRE1	RPL14B	7.10262	7.39849e-05
BRE1	RPL17A	-8.84972	0.000120515
BRE1	RPL1B	3.84057	0.00202846
BRE1	RPL20B	5.80932	0.000158742
BRE1	RPL21B	2.67685	0.0055181
BRE1	RPL22B	-5.68264	7.17003e-05
BRE1	RPL24B	2.62277	0.00752021
BRE1	RPL29	4.77228	0.00105124
BRE1	RPL35A	4.54574	0.00028248
BRE1	RPL35B	3.79335	0.00111906
BRE1	RPL36A	5.97124	0.000220332
BRE1	RPL36B	5.26208	0.00017935
BRE1	RPL37A	3.8855	0.00368115
BRE1	RPL38	3.71692	0.00119735
BRE1	RPL41A	4.87674	0.00108971
BRE1	RPL41B	8.13601	4.06743e-05
BRE1	RPL43A	3.20329	0.00717466
BRE1	RPL43B	3.28597	0.00724302
BRE1	RPL6A	4.00418	0.00409366
BRE1	RPL7A	4.67419	0.00388029
BRE1	RPL7B	-5.92961	0.000678732
BRE1	RPL8B	5.43984	0.000119988
BRE1	RPM2	5.12932	0.000598469
BRE1	RPN1	4.9536	0.00124586
BRE1	RPN11	-4.07337	0.000980769
BRE1	RPN2	4.31136	0.000392085
BRE1	RPN5	4.54117	0.00052722
BRE1	RPN6	6.34196	0.00029102
BRE1	RPO21	4.69947	0.000482886
BRE1	RPO26	5.05171	0.00218363
BRE1	RPS0B	9.08233	0.000398788
BRE1	RPS10A	5.84732	0.000221839
BRE1	RPS14B	5.32199	0.0016946
BRE1	RPS16A	6.12725	0.00182017
BRE1	RPS17B	6.34493	0.000358849
BRE1	RPS18B	7.32881	2.95444e-05
BRE1	RPS19B	7.19273	0.000100228
BRE1	RPS1A	5.7271	0.000650929
BRE1	RPS1B	7.24449	0.000108472
BRE1	RPS21B	6.84838	6.95573e-05
BRE1	RPS23A	-9.05716	7.18734e-05
BRE1	RPS24B	3.77729	0.00296039
BRE1	RPS25A	5.4568	0.000759615
BRE1	RPS25B	2.81646	0.00622617
BRE1	RPS27A	3.99524	0.00371817
BRE1	RPS28A	4.39708	0.00309277
BRE1	RPS30B	6.0577	6.07077e-05
BRE1	RPS4B	3.74134	0.00313102
BRE1	RPS6A	6.00002	0.00023927
BRE1	RPS6B	3.08674	0.00512861
BRE1	RPS8A	4.28508	0.00271775
BRE1	RPS8B	4.07081	0.000451115
BRE1	RRB1	5.30965	0.00102768
BRE1	RRD1	2.74674	0.00822675
BRE1	RRG9	5.92473	0.000519147
BRE1	RRP12	6.6319	0.000710178
BRE1	RRP45	4.38405	0.000508768
BRE1	RRP5	4.359	0.000297863
BRE1	RRP9	4.06851	0.00143018
BRE1	RRT14	2.48825	0.00674399
BRE1	RRT8	-4.12383	0.000828774
BRE1	RSM18	-8.98386	0.000784276
BRE1	RTC3	-8.12977	0.000169278
BRE1	RTC6	-4.38792	0.0009259
BRE1	RTG1	-2.55647	0.00525239
BRE1	RTG2	3.96427	0.00363555
BRE1	RTN1	3.00943	0.00533538
BRE1	RTN2	-3.42334	0.00550782
BRE1	RTS1	4.80868	0.000316909
BRE1	RVB1	3.28151	0.00912135
BRE1	SAM1_1	-3.19764	0.00967922
BRE1	SAM3	9.79923	3.20251e-06
BRE1	SAM4	2.57214	0.00994117
BRE1	SAS4	2.442	0.00994992
BRE1	SBA1	6.85107	0.000406037
BRE1	SBE22	-3.19379	0.00240801
BRE1	SCC4	-3.23836	0.00427609
BRE1	SCD6	3.52956	0.00181945
BRE1	SCL1	2.68569	0.00731037
BRE1	SDH2	4.06372	0.00184194
BRE1	SEC10	-2.79496	0.00342217
BRE1	SEC13	2.66004	0.00749325
BRE1	SEC16	3.74018	0.00237686
BRE1	SEC21	4.44419	0.000717958
BRE1	SEC26	5.51123	0.000618236
BRE1	SEC27	4.79867	0.000507397
BRE1	SEC63	3.77809	0.0046827
BRE1	SEC72	-3.40837	0.00145822
BRE1	SER1	6.74659	6.90666e-05
BRE1	SER3	9.40787	1.12622e-05
BRE1	SES1	4.59895	0.000445351
BRE1	SFB3	3.061	0.00542583
BRE1	SFK1	-3.94274	0.00301689
BRE1	SHE2	-2.7689	0.00886294
BRE1	SHE3	5.04244	0.000962382
BRE1	SHG1	-3.3429	0.00275898
BRE1	SHP1	-2.80016	0.00349243
BRE1	SHS1	3.17628	0.00447018
BRE1	SIN3	4.87257	0.000909108
BRE1	SIP3	-3.71747	0.00117052
BRE1	SIP5	2.80143	0.00551276
BRE1	SKI6	4.12798	0.00103129
BRE1	SKY1	5.37665	0.00888489
BRE1	SLA1	4.79748	0.000201032
BRE1	SLD7_1	2.58545	0.00906876
BRE1	SLF1	-2.76544	0.0062961
BRE1	SLG1	-3.33394	0.00151423
BRE1	SLT2	-3.98798	0.00261803
BRE1	SLX8	4.97953	0.00983934
BRE1	SLY1	-2.91598	0.00667127
BRE1	SMC3	3.80677	0.00553504
BRE1	SMF1	-5.07576	0.000441893
BRE1	SMF3	-6.95159	0.00020852
BRE1	SML1	-4.1848	0.000901251
BRE1	SNF7	-7.65127	0.00899796
BRE1	SNT309	3.13727	0.00309346
BRE1	SNU66	6.97362	3.71006e-05
BRE1	SOK1	3.30853	0.00149857
BRE1	SOL3	9.46659	5.87649e-06
BRE1	SOL4	-5.1256	0.000618747
BRE1	SOP4	2.39904	0.00860276
BRE1	SPB4	2.51018	0.00963307
BRE1	SPC1	-5.97458	0.000581068
BRE1	SPC24	4.62022	0.00589402
BRE1	SPE3	-8.80057	0.000106205
BRE1	SPF1	5.87817	0.000345458
BRE1	SPN1	3.75189	0.000699897
BRE1	SPP2	-3.7147	0.0024617
BRE1	SPP41	3.65927	0.00656373
BRE1	SPT15	2.79406	0.00469298
BRE1	SPT16	5.33092	0.000106644
BRE1	SPT3	-4.69705	0.000993404
BRE1	SPT5	7.23619	0.000132479
BRE1	SPT6	3.41658	0.0050111
BRE1	SRC1	3.46013	0.00146383
BRE1	SRM1	5.33276	0.000166989
BRE1	SRP40	3.43628	0.0050111
BRE1	SRV2	6.44627	0.000166579
BRE1	SRX1	7.07754	2.45514e-05
BRE1	SSA3	-5.46621	0.000519336
BRE1	SSA4	-23.974	9.99451e-07
BRE1	SSB1	4.1299	0.00372873
BRE1	SSB2	5.6986	0.000242435
BRE1	SSD1	4.65348	0.000339638
BRE1	SSE2	-4.47274	0.00226816
BRE1	SSF1	3.5444	0.00185793
BRE1	SSH4	-5.61218	0.000287963
BRE1	SSM4	2.95518	0.00719293
BRE1	SSP120	2.42777	0.00722747
BRE1	SSZ1	3.93843	0.000712446
BRE1	STE11	-2.69575	0.00529992
BRE1	STE2	-6.39554	0.000178976
BRE1	STF2	-5.54151	0.000279333
BRE1	STP4	-11.3868	0.000727106
BRE1	STT3	3.91147	0.00139069
BRE1	SUS1	-2.92704	0.00999047
BRE1	SVL3	-5.52386	0.000396755
BRE1	SWH1	-4.68138	0.000437105
BRE1	SWI6	2.50504	0.00818078
BRE1	SYH1	6.92541	3.05569e-05
BRE1	SYP1	5.91721	0.00105051
BRE1	TAF3	2.58565	0.00881512
BRE1	TAF5	6.23713	4.57718e-05
BRE1	TAH1	42.4344	3.37647e-07
BRE1	TAL1	7.32471	2.3963e-05
BRE1	TAT1	2.94855	0.00351327
BRE1	TAZ1	-2.848	0.00722613
BRE1	TDA1	-6.13113	5.00843e-05
BRE1	TDA10	-9.01167	2.52526e-05
BRE1	TDA3	-4.13899	0.000814018
BRE1	TDA4	-2.92165	0.00352658
BRE1	TED1	-2.77513	0.00508633
BRE1	TEF1	3.62785	0.00116926
BRE1	TEF2	3.18877	0.00700206
BRE1	TFG1	3.66474	0.00165683
BRE1	TFS1	-3.45737	0.00390897
BRE1	THI6	4.8184	0.000962382
BRE1	THI7	5.45441	0.000332074
BRE1	THO1	-6.65494	0.000307799
BRE1	THS1	6.10312	0.000639187
BRE1	TIF1	8.46062	4.04347e-05
BRE1	TIF2	9.78392	3.73556e-06
BRE1	TIF6	3.00884	0.0028929
BRE1	TIM11	-3.64925	0.000980623
BRE1	TIS11	-5.1272	0.00342432
BRE1	TKL1	3.97507	0.000982241
BRE1	TKL2	-7.35085	7.31187e-05
BRE1	TMA16	-3.17172	0.00262306
BRE1	TMA22	-4.41867	0.00215918
BRE1	TMS1	-4.98421	0.000602879
BRE1	TNA1	11.921	1.1151e-05
BRE1	TOM20	-3.78884	0.00337674
BRE1	TOM70	7.65281	0.000248591
BRE1	TOM71	-3.85458	0.00113622
BRE1	TOP2	2.59791	0.00962209
BRE1	TPD3	5.20471	0.00103368
BRE1	TPK1	-3.56961	0.00492724
BRE1	TPM2	8.74157	1.9971e-05
BRE1	TPO1	-6.87949	0.000218951
BRE1	TRL1	-3.58323	0.00416493
BRE1	TRP5	4.7802	0.00131165
BRE1	TRX2	-6.21023	0.00013375
BRE1	TSC13	-4.67723	0.000271965
BRE1	TUB4	2.54624	0.00780627
BRE1	TUF1	7.2687	3.41364e-05
BRE1	TVP15	-7.73407	0.000198223
BRE1	TVP38	-2.67298	0.00457319
BRE1	TYE7	-7.73646	0.000333303
BRE1	TYS1	5.16772	0.000495738
BRE1	UBA1	4.04924	0.00124664
BRE1	UBC4	-4.37526	0.00155424
BRE1	UBC5	6.7107	0.000261746
BRE1	UBC8	-6.37837	0.000182736
BRE1	UBI4_13	-7.51511	2.86506e-05
BRE1	UBP6	3.50619	0.00169571
BRE1	UBX4	-3.16315	0.00381085
BRE1	UBX6	-4.50429	0.000681813
BRE1	UFD1	-2.89149	0.00829072
BRE1	UGA1	4.82635	0.000286882
BRE1	UME1	-3.46076	0.00964781
BRE1	UMP1	-10.1152	2.31813e-05
BRE1	UPS1	-6.89555	5.11544e-05
BRE1	UPS2	3.71883	0.000863611
BRE1	URA10	-6.3146	0.00431035
BRE1	URA2	5.59531	0.000112068
BRE1	URA4	3.89969	0.00254022
BRE1	URA6	2.33469	0.00916963
BRE1	URA7	4.82766	0.00498599
BRE1	USV1	-13.1886	7.16271e-05
BRE1	UTP21	5.07404	0.000214517
BRE1	VAM7	-3.98668	0.00408746
BRE1	VHS1	-6.11756	0.00015728
BRE1	VHT1	4.24635	0.000915497
BRE1	VIP1	7.27467	0.000720177
BRE1	VMA1	6.65899	0.000164626
BRE1	VMA7	-7.58817	0.0067038
BRE1	VMA8	2.89103	0.00864087
BRE1	VPH1	7.03281	0.000931105
BRE1	VPS1	-11.4963	0.000132479
BRE1	VPS55	4.09598	0.000817766
BRE1	VPS75	-4.93992	0.000349132
BRE1	VTA1	2.91723	0.006385
BRE1	VTC3	-5.99616	0.000980822
BRE1	VTC4	-4.48406	0.00156408
BRE1	WHI3	3.59248	0.00799639
BRE1	WHI4	4.36558	0.00215537
BRE1	WHI5	-3.66669	0.00104422
BRE1	XBP1	-5.1769	0.00899499
BRE1	XDJ1	-3.31987	0.00256958
BRE1	YAP1	-3.15244	0.00560076
BRE1	YAP3	-3.10165	0.00307534
BRE1	YAP7	4.57997	0.00195154
BRE1	YAT1	16.5443	3.98685e-06
BRE1	YAT2	17.0201	2.16859e-07
BRE1	YBL028C	-4.67618	0.000232199
BRE1	YBL029W	3.03461	0.00435173
BRE1	YBL086C	-2.49115	0.00877682
BRE1	YBR071W	-3.57508	0.00847457
BRE1	YBR137W	-9.28855	6.49006e-06
BRE1	YBR197C	-4.49418	0.00511175
BRE1	YBR241C	-4.98987	0.000341013
BRE1	YBR287W	-3.61924	0.000964864
BRE1	YCT1	10.0289	1.58803e-05
BRE1	YDL027C	2.93108	0.00492721
BRE1	YDL121C	3.89635	0.00404286
BRE1	YDL233W	-2.96886	0.00562425
BRE1	YDR090C	3.31824	0.00841835
BRE1	YDR115W	-5.647	0.000768894
BRE1	YDR222W	-3.76709	0.00126807
BRE1	YDR391C	4.95975	0.000169061
BRE1	YDR444W	3.667	0.00556857
BRE1	YEH1	-4.82518	0.000408679
BRE1	YER034W	2.52026	0.00691311
BRE1	YFH1	6.63407	0.000678732
BRE1	YGR001C	-3.85251	0.000966092
BRE1	YGR012W	4.46847	0.000754067
BRE1	YGR017W	-3.74842	0.000983497
BRE1	YGR111W	-2.84678	0.00409214
BRE1	YGR126W	2.60724	0.00565553
BRE1	YHL017W	-5.85549	0.000159291
BRE1	YHR097C	-2.95238	0.00798659
BRE1	YHR162W	6.40852	0.00162591
BRE1	YJL055W	-5.4071	0.000199226
BRE1	YJL068C	-6.71223	0.00141002
BRE1	YJL133C-A	11.7234	1.1449e-06
BRE1	YJL144W	-3.74797	0.0096471
BRE1	YJR008W	5.50514	0.00671483
BRE1	YJR015W	-7.35368	0.000130121
BRE1	YJR085C	3.42412	0.00674399
BRE1	YJR096W_13	-3.19232	0.00503167
BRE1	YJR111C	2.74982	0.00409534
BRE1	YKL027W	-4.55178	0.000503902
BRE1	YKL065W-A	-9.95073	6.95187e-06
BRE1	YKL091C	-5.09528	0.000493883
BRE1	YKR070W	-3.36762	0.00167335
BRE1	YKU80	-3.12978	0.00332615
BRE1	YLR001C	-3.11833	0.00877362
BRE1	YLR126C	-8.11206	6.29569e-05
BRE1	YLR283W	-3.62674	0.00123851
BRE1	YMC2	3.97787	0.000643574
BRE1	YMD8	2.86333	0.0051748
BRE1	YML079W	-3.29519	0.00307745
BRE1	YML108W	-2.60081	0.00675231
BRE1	YML131W	5.58689	0.000267645
BRE1	YML6	5.18262	0.000260313
BRE1	YMR010W	4.22699	0.000804471
BRE1	YMR090W	-4.2605	0.00357418
BRE1	YMR122W-A	-10.5092	4.10642e-05
BRE1	YMR166C	-2.8785	0.0090542
BRE1	YMR253C	-3.00122	0.00267046
BRE1	YNL035C	2.50548	0.00591339
BRE1	YNL040W	-5.92816	0.000345627
BRE1	YNL115C	-3.5371	0.00159146
BRE1	YNL194C	-6.55683	0.000678658
BRE1	YNL200C	-6.44022	3.75601e-05
BRE1	YNL234W	-3.25924	0.00712894
BRE1	YNL247W	4.84401	0.00178173
BRE1	YNR014W	-5.56467	0.000201494
BRE1	YNR021W	2.59924	0.00952653
BRE1	YNR034W-A	-3.91536	0.00389653
BRE1	YOL057W	-3.4839	0.0026769
BRE1	YOL092W	3.35522	0.00595975
BRE1	YOR020W-A	-4.3784	0.00355422
BRE1	YOR021C	3.81317	0.00109046
BRE1	YOR111W	-6.42546	8.06572e-05
BRE1	YOR283W	-5.80531	8.90959e-05
BRE1	YOR302W_1	32.0507	4.11296e-07
BRE1	YOR302W_2	28.2999	7.58521e-06
BRE1	YOR352W	-3.41659	0.00963307
BRE1	YPL225W	-4.10844	0.00126872
BRE1	YPL247C	-4.01806	0.000694022
BRE1	YPL260W	8.46946	2.73597e-05
BRE1	YPR011C	-2.62936	0.00956531
BRE1	YPR063C	-6.73515	0.000210807
BRE1	YPR1	-4.18997	0.000748612
BRE1	YPR114W	-3.32632	0.00173276
BRE1	YPR148C	3.81326	0.00169464
BRE1	YPR172W	2.56624	0.00905786
BRE1	YSA1	-4.19963	0.00084828
BRE1	YSC83	-3.49301	0.00335954
BRE1	YSC84	-8.06078	3.44933e-05
BRE1	YTA6	-4.41705	0.000467367
BRE1	YTM1	3.54553	0.00144526
BRE1	ZRT2	3.18807	0.00484341
BRE1	ZUO1	8.91034	5.54257e-06
BSD2	ABF1	-4.54484	0.00198461
BSD2	ADK1	2.87023	0.00485921
BSD2	AKR1	3.87304	0.00128154
BSD2	APE2	-6.17447	0.00822027
BSD2	ARF1	3.11366	0.0028531
BSD2	ASK1	-3.57021	0.00218535
BSD2	ATP18	3.75151	0.00327952
BSD2	BCY1	3.92847	0.00888877
BSD2	BIO5	-3.03143	0.00918841
BSD2	BUD13	-4.63111	0.00239717
BSD2	BZZ1	-2.81603	0.00738188
BSD2	CAP1	-4.1688	0.00389532
BSD2	CCP1	-9.80055	0.000390843
BSD2	CEP3	2.84351	0.00983087
BSD2	CHS1	3.35652	0.00374407
BSD2	CMD1	3.56274	0.00254711
BSD2	COX17	2.94032	0.00892983
BSD2	COX5A	3.92373	0.00477254
BSD2	COX8	3.60619	0.0053507
BSD2	CPA2	-3.55899	0.00689095
BSD2	CYT2	-2.85085	0.00591339
BSD2	DOA1	-2.96692	0.00785873
BSD2	EMI2	-3.93384	0.00399386
BSD2	EMP24	4.87677	0.000893285
BSD2	ERV25	4.85971	0.00313102
BSD2	FAF1	-3.21159	0.00320774
BSD2	FAS2	5.78329	6.065e-05
BSD2	FLC2	4.36938	0.00108611
BSD2	FMP48_1	-9.23315	0.00847271
BSD2	GAP1	-8.98828	6.23636e-06
BSD2	GCV1	4.69202	0.00391043
BSD2	GLY1	-4.06038	0.000806823
BSD2	GND1	4.33976	0.00397514
BSD2	GTT1	2.62152	0.00556857
BSD2	HIS5	-2.79065	0.00814787
BSD2	HSP104	4.59748	0.000613134
BSD2	HSP30	4.6699	0.00142524
BSD2	HXT3	-2.89483	0.00646009
BSD2	HXT4	-8.67308	0.000117709
BSD2	INO2	3.38516	0.00331314
BSD2	LGE1	-4.47138	0.00580489
BSD2	MAD3	3.05875	0.00722747
BSD2	MCR1	-5.94081	0.000674232
BSD2	MEH1	-2.80739	0.00592639
BSD2	MEP2	-7.79646	0.00764947
BSD2	MET17	-4.77056	0.0024397
BSD2	MIR1	3.30755	0.00884753
BSD2	MRT4	-4.60301	0.00238793
BSD2	OLE1	3.58048	0.00650677
BSD2	OSH6	-4.40133	0.00150936
BSD2	PCC1	-3.19306	0.00330298
BSD2	PHO13	-2.50217	0.00678815
BSD2	PPZ1	2.66165	0.00962534
BSD2	PRM5	3.81161	0.00501976
BSD2	PRP38	3.63113	0.00384471
BSD2	PUN1	3.48284	0.00976226
BSD2	QCR7	4.3538	0.00711127
BSD2	QDR2	3.61181	0.00133157
BSD2	RFS1	-3.94737	0.00247326
BSD2	RGD1	4.20221	0.00131408
BSD2	RPL12A	2.50706	0.00861458
BSD2	RPL22B	2.95531	0.00506742
BSD2	RPL31B	3.53067	0.00230886
BSD2	RPL41B	3.86241	0.0022974
BSD2	RPL43A	4.06484	0.00112796
BSD2	RPL8A	4.67552	0.000592307
BSD2	RPN2	-3.95541	0.00766658
BSD2	RPO26	3.50643	0.00823111
BSD2	RPS10B	2.63809	0.00445005
BSD2	RPS16B	3.23558	0.0042585
BSD2	RPS1A	3.19704	0.00467331
BSD2	RPS21A	-10.4696	5.17305e-05
BSD2	RPS9A	3.02292	0.00448133
BSD2	RPT1	-13.1266	0.000296109
BSD2	RPT6	3.95	0.00387459
BSD2	SAM1_2	3.77181	0.00119173
BSD2	SDH2	3.00153	0.00829152
BSD2	SFL1	16.0487	5.30516e-06
BSD2	SFT2	2.86216	0.00665101
BSD2	SHB17	-3.26289	0.00247973
BSD2	SIP18	3.27976	0.0028034
BSD2	SLT2	3.57801	0.00466461
BSD2	SPC42	-5.33088	0.00116468
BSD2	SPN1	-4.11297	0.00438795
BSD2	SRB7	5.10163	0.000245767
BSD2	SSB1	3.94433	0.000556693
BSD2	SSB2	3.15472	0.00317916
BSD2	SUB1	-3.67372	0.00809021
BSD2	SUR1	3.49216	0.00114488
BSD2	SVL3	-3.33512	0.00539826
BSD2	TEF1	3.54562	0.00284673
BSD2	TEF2	2.86322	0.00422759
BSD2	THO1	-5.44695	0.00951843
BSD2	TIF1	-4.76188	0.000246633
BSD2	TMA10	2.63989	0.00879141
BSD2	UBC8	-5.36414	0.00952018
BSD2	UMP1	3.02331	0.00833947
BSD2	UPS2	3.1223	0.00480269
BSD2	URA6	-4.09405	0.000423927
BSD2	VMA7	-7.93166	0.00871753
BSD2	VPS1	-4.93263	0.00125955
BSD2	VRG4	4.95826	0.00722105
BSD2	YBL029W	2.71666	0.00585804
BSD2	YCT1	-5.04604	0.00110796
BSD2	YDR034W-B	3.14426	0.00752307
BSD2	YDR222W	-3.02551	0.00366028
BSD2	YIP3	2.50925	0.00826447
BSD2	YLR126C	-3.43733	0.00435599
BSD2	YLR413W	3.87871	0.00500698
BSD2	YOR302W_2	-7.1594	0.00329089
BUL1	ADH2	-8.66932	2.25744e-05
BUL1	AGP1	-4.04406	0.000636294
BUL1	ARG8	3.30185	0.0093122
BUL1	ARO10	32.831	8.00222e-09
BUL1	ARO9	38.8032	1.17091e-08
BUL1	AZF1	-2.63837	0.00954322
BUL1	BIO5	-3.10578	0.0064722
BUL1	CHA1	3.76975	0.00225632
BUL1	COA3	-5.29813	0.00395941
BUL1	COX12	3.04446	0.00428163
BUL1	DUR1,2	-4.66183	0.00931131
BUL1	ECM1	-2.67078	0.00651893
BUL1	EMI2	4.08883	0.000516637
BUL1	FMP37	2.57695	0.00939909
BUL1	GAP1	-10.4191	5.95721e-06
BUL1	GAT1	-3.49533	0.00416945
BUL1	GCV1	5.31928	0.00466661
BUL1	GCV3	4.24649	0.0028997
BUL1	GDH1	-5.10606	0.000252399
BUL1	GRX8	3.12505	0.00258295
BUL1	HSP82	2.62404	0.00760001
BUL1	INO1	4.89817	0.000242821
BUL1	LYS1	3.03724	0.00358168
BUL1	LYS9	2.3397	0.00878872
BUL1	MEP2	-14.7069	2.80247e-07
BUL1	MET17	4.10319	0.00294548
BUL1	OAC1	-3.15509	0.00230761
BUL1	PDC5	-2.96282	0.00920977
BUL1	PDC6	4.40444	0.00331926
BUL1	PTR2	4.02003	0.00550175
BUL1	PUT1	15.1057	5.62158e-07
BUL1	RPS14B	-3.4626	0.0057992
BUL1	SHM2	4.06196	0.000871466
BUL1	SRX1	2.52481	0.008167
BUL1	SSA4	4.11993	0.00688179
BUL1	STR3	2.82872	0.00551212
BUL1	TSA1	2.96519	0.00355772
BUL1	TSL1	3.24838	0.00295088
BUL1	UBC8	-3.72682	0.00281096
BUL1	YAT1	-5.76786	0.000203578
BUL1	YAT2	-4.12725	0.000909883
BUL1	YBR085C-A	3.13252	0.00324986
BUL1	YJR008W	4.65376	0.000904996
BUL2	GCV1	2.7909	0.0045781
BUL2	MET30	-2.62883	0.00922052
cdc4-3	ACO2	3.09897	0.00588439
cdc4-3	ADE4	5.8071	0.000128455
cdc4-3	ADE5,7	4.29273	0.000568038
cdc4-3	ADH3	5.30988	0.00439869
cdc4-3	ADH6	-5.58873	0.000391686
cdc4-3	ADR1	5.31488	0.000138772
cdc4-3	AFG1	-2.88726	0.00830022
cdc4-3	AGX1	5.02382	0.00178329
cdc4-3	AIM38	5.26791	0.00263375
cdc4-3	AIM44	4.65632	0.000501386
cdc4-3	ALD2	6.2063	0.000763042
cdc4-3	AMD1	-2.52236	0.00914242
cdc4-3	ARA1	-7.84295	2.43067e-05
cdc4-3	ARO10	4.07904	0.00524326
cdc4-3	ASC1	3.56268	0.00130515
cdc4-3	ASN2	3.86094	0.0010194
cdc4-3	ATG33	-3.21427	0.00368348
cdc4-3	ATP20	-7.44117	0.000101246
cdc4-3	AVT7	-2.96496	0.00912816
cdc4-3	AXL2	3.04772	0.00272662
cdc4-3	AYR1	-3.62235	0.0012499
cdc4-3	BAP2	3.15561	0.00524096
cdc4-3	BAT2	6.27401	0.000160854
cdc4-3	BIO5	-4.64353	0.00948527
cdc4-3	BNA1	-8.2671	9.28288e-06
cdc4-3	BNA3	-4.35154	0.00140787
cdc4-3	BNA4	-4.77284	0.000495853
cdc4-3	BNA6	-3.70502	0.00253175
cdc4-3	BUR6	-3.00217	0.0078831
cdc4-3	CAR1	20.1464	1.43304e-07
cdc4-3	CBK1	-3.1124	0.00410317
cdc4-3	CDC10	2.74941	0.00742741
cdc4-3	CDC28	8.72062	0.000157859
cdc4-3	CIK1	4.16435	0.00365834
cdc4-3	CLN2	2.86603	0.00585574
cdc4-3	CMS1	-3.92656	0.00103129
cdc4-3	COP1	3.54873	0.00255142
cdc4-3	COQ5	-3.9425	0.00159269
cdc4-3	CRC1	-3.48452	0.0076927
cdc4-3	CRP1	4.47131	0.000710106
cdc4-3	CSG2	3.3194	0.00617387
cdc4-3	CTR1	2.92055	0.00970422
cdc4-3	CTT1	3.59938	0.00504652
cdc4-3	CUP1-1	-3.52272	0.00782502
cdc4-3	CYK3	3.32424	0.00264848
cdc4-3	CYS4	4.68492	0.000573251
cdc4-3	DAD2	6.93661	2.5749e-05
cdc4-3	DAK1	-6.90943	0.00023407
cdc4-3	DBP3	2.53295	0.00743098
cdc4-3	DLD3	3.42117	0.00125057
cdc4-3	DOA4	7.19232	2.16848e-05
cdc4-3	DSE1	-5.29742	0.00731391
cdc4-3	DUG1	-3.3429	0.00303415
cdc4-3	EDC1	-3.56939	0.00872301
cdc4-3	EDC2	-4.7503	0.000220332
cdc4-3	EGD2	-2.71393	0.00413078
cdc4-3	EHD3	-4.03324	0.00374775
cdc4-3	EMI2	-3.72522	0.00391028
cdc4-3	ERD1	3.72977	0.0020973
cdc4-3	ERG28	-4.36406	0.000720417
cdc4-3	ERG4	-3.42975	0.00426323
cdc4-3	FAA4	3.88231	0.00255902
cdc4-3	FES1	-2.4178	0.00745411
cdc4-3	FKS1	5.46907	0.0015646
cdc4-3	FMP48_1	-5.01076	0.00363555
cdc4-3	FPR4	3.88942	0.00123427
cdc4-3	FUM1	4.61701	0.00214641
cdc4-3	FUN12	3.37304	0.00836571
cdc4-3	FYV4	2.72163	0.00820781
cdc4-3	FYV8	2.98009	0.00531204
cdc4-3	GAD1	-4.48236	0.00415422
cdc4-3	GCS1	-3.93642	0.00225511
cdc4-3	GCY1	2.84421	0.00619491
cdc4-3	GDH1	3.62877	0.00236633
cdc4-3	GDH2	5.29644	0.000904821
cdc4-3	GDS1	-3.81316	0.00115283
cdc4-3	GGA1	-3.68754	0.00138997
cdc4-3	GIM3	2.76094	0.00814614
cdc4-3	GIM5	4.72054	0.00084002
cdc4-3	GLC3	5.53719	0.000206892
cdc4-3	GLY1	3.45597	0.00368115
cdc4-3	GND2	-4.36519	0.00165683
cdc4-3	GPD2	-4.72163	0.00036101
cdc4-3	GRX1	2.44078	0.00847607
cdc4-3	GRX8	-5.6573	0.000234412
cdc4-3	GSC2	4.27893	0.000939098
cdc4-3	GTT1	-3.76736	0.00989353
cdc4-3	GUT2	4.19306	0.00503651
cdc4-3	HAS1	4.0953	0.00631757
cdc4-3	HEM13	2.79078	0.00882753
cdc4-3	HEM15	-4.10876	0.00389679
cdc4-3	HEM2	-5.07037	0.000243385
cdc4-3	HHO1	-5.00183	0.000857261
cdc4-3	HMG2	3.09834	0.0067745
cdc4-3	HMO1	-3.20354	0.00178249
cdc4-3	HMT1	3.09883	0.00245293
cdc4-3	HPA3	-4.19712	0.00412376
cdc4-3	HRI1	-8.47925	1.69116e-05
cdc4-3	HSP82	3.46368	0.00447356
cdc4-3	HTS1	4.08915	0.001289
cdc4-3	HXT1	-3.65217	0.00293116
cdc4-3	HXT4	-6.67877	0.0023757
cdc4-3	HXT6	-4.24083	0.00102521
cdc4-3	IDH2	2.58072	0.00761049
cdc4-3	IKI3	3.03048	0.00745586
cdc4-3	ILS1	5.68496	0.00103882
cdc4-3	IMD4	8.24981	0.0013119
cdc4-3	INO1	-10.6595	2.02461e-05
cdc4-3	IRC15	3.72923	0.00283407
cdc4-3	IRC4	-3.98736	0.00118593
cdc4-3	KAP123	3.78263	0.00152337
cdc4-3	KGD2	2.41979	0.00856538
cdc4-3	KRE28	-5.41991	0.00149353
cdc4-3	LAP2	-8.17229	4.84251e-05
cdc4-3	LEU1	6.06289	7.87501e-05
cdc4-3	LEU4	5.20105	0.00138533
cdc4-3	LPD1	-17.1882	0.00052722
cdc4-3	LTE1	2.67173	0.00588155
cdc4-3	LYS12	3.4786	0.00660131
cdc4-3	LYS2	4.03173	0.00650912
cdc4-3	MAD1	-2.71012	0.00542315
cdc4-3	MCM1	-4.75335	0.000192127
cdc4-3	MDY2	3.4608	0.00249669
cdc4-3	MET14	-6.1168	0.000189268
cdc4-3	MET16	-5.56526	0.00592851
cdc4-3	MET17	-10.7732	0.00273251
cdc4-3	MET2	-6.52018	0.000218551
cdc4-3	MET3	-4.60741	0.00201812
cdc4-3	MET5	-3.04872	0.00306451
cdc4-3	MIC17	6.30462	0.00444156
cdc4-3	MIG1	2.89749	0.00762958
cdc4-3	MIP6	-2.36249	0.00912135
cdc4-3	MIT1	3.18162	0.00259983
cdc4-3	MMR1	-3.85166	0.00305629
cdc4-3	MPT5	5.94314	0.00133205
cdc4-3	MRP51	-3.04223	0.00558483
cdc4-3	MRPL50	3.39787	0.00333071
cdc4-3	MSA2	-3.24653	0.00410234
cdc4-3	MUP1	5.31438	0.00145822
cdc4-3	MXR1	-3.40548	0.00449422
cdc4-3	NAB2	3.1618	0.00434024
cdc4-3	NAM8	-3.21136	0.00497574
cdc4-3	NAR1	3.64537	0.00496191
cdc4-3	NBP2	-4.91018	0.00162482
cdc4-3	NDC1	3.79265	0.00463727
cdc4-3	NDL1	-3.69491	0.00112622
cdc4-3	NEW1	3.85609	0.00653562
cdc4-3	NHP6A	-3.44786	0.0046479
cdc4-3	NOP10	3.94053	0.00310638
cdc4-3	NOP9	2.84807	0.00416205
cdc4-3	NPP1	3.07045	0.00330116
cdc4-3	NSR1	2.41722	0.00953797
cdc4-3	NUD1	2.90916	0.00518628
cdc4-3	NVJ1	-3.87178	0.00322357
cdc4-3	OCA5	-2.49812	0.00740253
cdc4-3	ODC1	-5.62785	0.00141872
cdc4-3	OLA1	3.54153	0.00317014
cdc4-3	OM14	2.98647	0.00690267
cdc4-3	OPI10	-4.42576	0.00189431
cdc4-3	OPI3	-4.95962	0.000959486
cdc4-3	OSH6	-3.45156	0.00226202
cdc4-3	OTU2	2.69446	0.0060294
cdc4-3	OXA1	3.3783	0.00232887
cdc4-3	OXR1	-4.69953	0.00746934
cdc4-3	OYE2	3.78073	0.0019937
cdc4-3	PAF1	-3.58856	0.00422112
cdc4-3	PAN5	4.34737	0.000577999
cdc4-3	PBP1	-2.4742	0.00731328
cdc4-3	PBP2	-3.18657	0.00904762
cdc4-3	PDC6	-9.60319	0.000144798
cdc4-3	PDR15	3.3492	0.00408677
cdc4-3	PEX12	-3.09727	0.00280366
cdc4-3	PFK2	3.99348	0.00074576
cdc4-3	PGM2	4.96867	0.000185921
cdc4-3	PHM8	-3.08485	0.00775384
cdc4-3	PHO2	-3.39168	0.00656251
cdc4-3	PIL1	4.04312	0.00124011
cdc4-3	PMP2	2.55955	0.00704601
cdc4-3	PMR1	-2.9803	0.00606558
cdc4-3	POP8	4.19336	0.00163295
cdc4-3	POR1	-7.07683	8.09476e-05
cdc4-3	PRE3	-3.26989	0.00238689
cdc4-3	PRE8	-3.35415	0.00408979
cdc4-3	PRM5	3.28158	0.00148653
cdc4-3	PRO3	4.32546	0.0043498
cdc4-3	PRR1	3.5667	0.00128279
cdc4-3	PSE1	3.17782	0.0062394
cdc4-3	PST2	-5.73867	0.000650929
cdc4-3	PTP3	2.94849	0.00910921
cdc4-3	PTR2	4.44123	0.000577789
cdc4-3	PUB1	3.96823	0.00081056
cdc4-3	PYC1	5.2434	0.000219183
cdc4-3	QCR10	-6.64027	0.0033539
cdc4-3	RAD16	-3.02591	0.00995526
cdc4-3	RAD51	-2.826	0.00567586
cdc4-3	RCK2	2.66588	0.00703775
cdc4-3	REE1	18.0349	1.05472e-06
cdc4-3	RGI2	-4.40148	0.00446461
cdc4-3	RIB3	-2.60165	0.00792277
cdc4-3	RME1	-5.79001	0.000971932
cdc4-3	RNR2	-8.95631	9.4e-06
cdc4-3	ROX1	-3.93156	0.00342423
cdc4-3	RPL29	3.28818	0.0016439
cdc4-3	RPL4B	-3.57595	0.00142284
cdc4-3	RPM2	3.49741	0.00244278
cdc4-3	RPN3	-3.68472	0.00399864
cdc4-3	RPN5	-3.5092	0.00131492
cdc4-3	RPN7	-3.41088	0.00676022
cdc4-3	RPP2A	4.22565	0.00312185
cdc4-3	RPS11A	-3.93173	0.000952967
cdc4-3	RPS14B	7.90023	0.000609557
cdc4-3	RPS22A	-8.7425	0.00920647
cdc4-3	RPT5	-3.0459	0.00251607
cdc4-3	RTC3	2.50107	0.00679679
cdc4-3	RTS3	5.25295	0.000249218
cdc4-3	SBA1	-5.3839	0.000234173
cdc4-3	SBP1	-5.57752	0.000415036
cdc4-3	SCS3	3.8599	0.00238295
cdc4-3	SDS23	-3.22744	0.00848564
cdc4-3	SEC14	5.5834	0.000179526
cdc4-3	SEC18	4.89408	0.00285064
cdc4-3	SEC2	-3.20021	0.00578303
cdc4-3	SEC53	5.69546	0.000497521
cdc4-3	SEM1	-3.64951	0.00545053
cdc4-3	SFP1	-3.09324	0.00949221
cdc4-3	SGT2	4.24981	0.00528151
cdc4-3	SHP1	-5.22923	0.000649096
cdc4-3	SIP3	-2.37481	0.0098404
cdc4-3	SIW14	-3.84316	0.00197703
cdc4-3	SLG1	3.38356	0.00199282
cdc4-3	SLX8	4.33576	0.0014315
cdc4-3	SMF3	-4.30301	0.00120422
cdc4-3	SMI1	3.054	0.00386631
cdc4-3	SOD1	5.664	0.000199909
cdc4-3	SOK2	2.57751	0.0079897
cdc4-3	SOL3	-9.78502	7.29937e-05
cdc4-3	SOP4	2.39872	0.00735439
cdc4-3	SQS1	4.23308	0.0012742
cdc4-3	SRB6	-3.40909	0.00412373
cdc4-3	SRO9	4.31001	0.00178173
cdc4-3	SRX1	-6.02596	0.000235885
cdc4-3	SSA3	-3.14158	0.00681165
cdc4-3	SSA4	9.58462	1.22915e-05
cdc4-3	SSB1	4.41656	0.000707852
cdc4-3	SSB2	3.45526	0.00505747
cdc4-3	SSZ1	2.82356	0.00618975
cdc4-3	STI1	3.17406	0.00238409
cdc4-3	STP4	-7.8624	0.000197092
cdc4-3	SUB1	-5.11938	0.000793786
cdc4-3	SVL3	6.63536	0.0018405
cdc4-3	SWI5	-3.0239	0.003022
cdc4-3	SXM1	3.80637	0.00245264
cdc4-3	SYM1	-5.08771	0.000201431
cdc4-3	SYP1	-6.01198	0.000826847
cdc4-3	TAH1	22.3667	2.60163e-07
cdc4-3	TAT1	4.72916	0.000603437
cdc4-3	TAT2	4.15943	0.00074366
cdc4-3	TEF1	6.20751	3.98317e-05
cdc4-3	TFC6	-3.23448	0.00369321
cdc4-3	TGS1	4.97396	0.00309402
cdc4-3	THI20	18.324	5.58845e-07
cdc4-3	THI6	4.88376	0.000580202
cdc4-3	THS1	3.5075	0.00163069
cdc4-3	TIF1	5.48528	0.000875723
cdc4-3	TIF4632	3.45778	0.0022504
cdc4-3	TIM11	-7.51165	0.000461601
cdc4-3	TKL2	-3.63772	0.00987501
cdc4-3	TMT1	-3.87596	0.00122196
cdc4-3	TRP4	-3.77483	0.00362838
cdc4-3	TSA2	-3.89345	0.00391043
cdc4-3	TSC13	-5.08248	0.000273026
cdc4-3	TYS1	4.30479	0.00405709
cdc4-3	UBA4	4.54657	0.00113364
cdc4-3	UBC4	3.86409	0.00887329
cdc4-3	UBC5	-3.85021	0.0012916
cdc4-3	UBP12	2.93996	0.00991844
cdc4-3	UBX5	-3.18903	0.00274041
cdc4-3	UGA2	-3.76585	0.00167048
[truncated: 15,048 more rows]

## Sheet: stability interactions
Array mutant	tFT query	log2FCscaled	p.adj
ALY2	CDC25	4.31441	0.000390943
ALY2	COX9	3.01211	0.00959841
ALY2	FMP48_1	-3.11048	0.00351823
ALY2	QCR10	-2.45535	0.00844078
ALY2	SSA4	-3.14706	0.00793871
AMN1	LST8	-3.08749	0.00663571
AMN1	PDC6	-3.18451	0.0017599
ART10	CDC25	3.10436	0.00197266
ART10	PEF1	3.33296	0.00215923
ART10	PMA1	-4.50194	0.000143283
ART5	ADE5,7	-2.42898	0.00854195
ART5	AIP1	-3.32318	0.00171978
ART5	ALD4	-4.19875	0.00168391
ART5	ARA1	2.63805	0.00743342
ART5	ASC1	3.33571	0.00282332
ART5	ATP7	-3.59188	0.00496909
ART5	CDC12	2.98851	0.00678034
ART5	CPA1	-3.48525	0.00153281
ART5	GVP36	2.72109	0.00799744
ART5	HSC82	-4.33519	0.00147051
ART5	HSP30	9.8522	3.92199e-06
ART5	HSP31	3.45821	0.00327987
ART5	HTB1	-6.20726	0.000104957
ART5	HUG1	-3.27323	0.00617295
ART5	HXK2	2.96349	0.00513609
ART5	HXT6	6.04289	0.000194017
ART5	LYS12	3.32028	0.00471283
ART5	LYS21	3.03013	0.00321523
ART5	MET30	3.5986	0.00115309
ART5	MRH1	-4.53025	0.000945964
ART5	NMA111	-3.95188	0.000627674
ART5	PDC5	-3.57875	0.00369406
ART5	PGI1	3.23687	0.00376209
ART5	PGM2	-6.35692	0.000108723
ART5	PMA1	-5.2941	0.000151628
ART5	PNC1	3.78479	0.00583627
ART5	POR1	-4.6849	0.00380714
ART5	RFC4	3.94277	0.0025188
ART5	RNR2	-5.09658	5.9446e-05
ART5	RNR4	-6.11953	0.000313012
ART5	RPL37A	2.83539	0.00357003
ART5	RPL41B	3.99204	0.000621932
ART5	RPL42A	-5.26924	0.00110549
ART5	RPL4A	-3.45132	0.00429158
ART5	RPP1B	-4.5037	0.000674937
ART5	RPS20	3.18402	0.00678583
ART5	RPT5	3.59066	0.00279283
ART5	RPT6	3.18451	0.00409013
ART5	RTC3	-6.11905	9.79495e-05
ART5	SML1	-4.58007	0.0055852
ART5	SSA4	-4.43078	0.000377864
ART5	STE2	2.99187	0.00717726
ART5	THS1	3.26258	0.00458934
ART5	VMA1	-3.1101	0.00318894
ART5	VMA2	-3.96849	0.000657853
ART5	YBR141C	-2.58533	0.00889449
ART5	YCR061W	-2.59486	0.00945867
ART5	YEF3	-3.32039	0.00499176
ART5	YHB1	-5.3006	0.00156649
ART5	YNR034W-A	-3.69962	0.0019175
ART5	YRO2	-2.75555	0.00513227
ART5	ZWF1	3.15821	0.00562682
ASI1	ADH4	-3.46999	0.00736315
ASI1	ALG2	8.88931	4.20836e-06
ASI1	AQY2	4.55046	0.000211212
ASI1	ARE2	6.61923	8.03263e-06
ASI1	ASI3	-12.112	1.05326e-07
ASI1	AVT7	2.77781	0.00538202
ASI1	CCC1	4.37796	0.000555765
ASI1	CDC25	2.68691	0.00897397
ASI1	COX12	-3.28656	0.00649796
ASI1	CST26	3.93888	0.000391797
ASI1	EMC4	4.39869	0.00376357
ASI1	ERG11	10.6114	4.71623e-07
ASI1	HTA2	-2.4419	0.00994
ASI1	HTB2	-2.47236	0.00858047
ASI1	HXT6	5.15554	0.00275905
ASI1	HXT7	4.40733	0.000617214
ASI1	IPT1	3.15931	0.00347855
ASI1	OSH6	2.66455	0.0074233
ASI1	PGI1	3.10894	0.00178388
ASI1	RNR4	-3.04549	0.00252822
ASI1	SFL1	4.19715	0.00107866
ASI1	VCX1	5.15707	0.000149675
ASI1	VMA9	3.05346	0.00299987
ASI1	VTC1	9.91099	4.63097e-07
ASI1	VTC4	6.45303	1.04477e-05
ASI1	YBR287W	4.42825	0.000193885
ASI1	YIP4	8.36112	2.68139e-06
ASI3	ALG2	6.31495	2.4258e-05
ASI3	AQY2	3.15957	0.00848919
ASI3	ARE2	5.00625	0.000312244
ASI3	AVT7	2.453	0.00958773
ASI3	CCC1	2.60031	0.00897979
ASI3	COX23	2.67713	0.00677549
ASI3	CST26	3.55294	0.00264221
ASI3	EMC4	3.29969	0.00371807
ASI3	ERG1	2.82076	0.00326188
ASI3	ERG11	10.8737	2.14076e-07
ASI3	OSH6	3.85633	0.000998126
ASI3	PTC6	-2.54498	0.0098437
ASI3	TRI1	5.46048	0.000305477
ASI3	VCX1	5.57492	5.09779e-05
ASI3	VTC1	9.7692	4.71419e-07
ASI3	VTC4	4.82911	0.000143182
ASI3	YIP4	7.46498	7.00654e-06
ASI3	YNR048W	2.845	0.00444815
ASR1	COX5A	4.43479	0.00942645
ASR1	PGM2	-5.03322	0.00391328
ATG12	ACB1	-4.6287	0.000195818
ATG12	ACS2	-3.23563	0.00862166
ATG12	ADH4	4.64163	0.00274858
ATG12	AGP1	2.99188	0.0033311
ATG12	AIM14	-3.13052	0.00926366
ATG12	ALD4	4.74002	0.00053746
ATG12	ALG1	-3.35511	0.00534384
ATG12	APE2	-3.72237	0.00138521
ATG12	ARF2	-4.44456	0.000405235
ATG12	ASI3	-3.03099	0.00865873
ATG12	ATG19	-16.5404	1.4799e-08
ATG12	BDH2	3.54832	0.00339325
ATG12	BIO5	3.04441	0.00592389
ATG12	CAB5	-2.65535	0.00561215
ATG12	CDC48	-4.43003	0.00349964
ATG12	CIT1	5.33253	8.62913e-05
ATG12	COS5	-3.19257	0.0082929
ATG12	COS7	-4.14663	0.00135557
ATG12	COX13	4.43086	0.00108854
ATG12	COX8	3.80301	0.000571201
ATG12	CTT1	6.59281	9.53573e-05
ATG12	CYC7	5.84649	0.00111446
ATG12	CYS4	-3.71043	0.00102011
ATG12	DUG1	-3.09559	0.0024009
ATG12	ECM38	-3.37286	0.00519822
ATG12	EMC4	-6.64235	3.24522e-05
ATG12	ENA1	3.6635	0.00145955
ATG12	ENA2	3.38552	0.00480189
ATG12	ERG28	-3.05704	0.00394698
ATG12	FAA1	-3.60626	0.00111268
ATG12	FCY2	-3.00663	0.00703465
ATG12	FMP43	14.7954	3.61789e-07
ATG12	FMP45	8.01731	0.000161125
ATG12	FMP48_1	2.96854	0.00932503
ATG12	GAP1	3.59516	0.00434686
ATG12	GDI1	-4.54443	0.00278453
ATG12	GND1	-3.61858	0.00765912
ATG12	GPH1	3.22429	0.0086067
ATG12	GPX2	-3.40177	0.00159223
ATG12	GRX8	5.20669	0.000180034
ATG12	GSC2	-4.15096	0.00128971
ATG12	GTT1	-4.14178	0.00136191
ATG12	GVP36	-3.86517	0.00141793
ATG12	HAM1	-2.86368	0.00435173
ATG12	HBT1	4.75823	0.0027852
ATG12	HHO1	3.09516	0.00249346
ATG12	HSP30	12.9359	0.00017932
ATG12	HTA1	4.68808	0.000846165
ATG12	HTA2	4.18288	0.00264603
ATG12	HXK1	-4.63063	0.000441029
ATG12	HXK2	-3.93832	0.00747425
ATG12	HXT5	8.99942	0.000362263
ATG12	HXT6	8.9117	9.59947e-05
ATG12	HXT7	5.72746	0.000388224
ATG12	ICL2	-3.48861	0.00148934
ATG12	IML2	-3.97411	0.0054913
ATG12	KAP95	-2.54584	0.00670434
ATG12	LAP2	-4.73665	0.000468048
ATG12	LST8	2.44272	0.00813906
ATG12	LYS1	-4.92606	0.000243317
ATG12	LYS9	-4.18264	0.000736463
ATG12	MBP1	3.30509	0.00308407
ATG12	MDM34	3.14994	0.00335913
ATG12	MET16	3.97877	0.00490106
ATG12	MET32	2.85958	0.0043361
ATG12	MMP1	7.56952	1.31102e-05
ATG12	MST1	-2.74013	0.00843458
ATG12	NCE102	11.7359	7.49027e-06
ATG12	NPT1	-2.82947	0.00932503
ATG12	NRD1	2.84251	0.00360231
ATG12	OCH1	-3.15633	0.00954497
ATG12	OLE1	-3.79126	0.000759152
ATG12	ORM2	-5.01521	0.000704704
ATG12	OYE2	-4.49276	0.00050104
ATG12	PDC6	3.70835	0.00736515
ATG12	PDR12	2.744	0.00768452
ATG12	PET10	7.28214	3.17881e-05
ATG12	PEX5	-3.152	0.00367456
ATG12	PFK1	-5.38665	0.000234737
ATG12	PFK2	-6.49975	1.2326e-05
ATG12	PGI1	-4.14391	0.00989772
ATG12	PHO84	6.00386	4.85692e-05
ATG12	PIL1	4.38695	0.000223278
ATG12	PMP2	4.29149	0.00431776
ATG12	PYK2	-2.63307	0.00931541
ATG12	QCR10	-5.07824	0.00283994
ATG12	QCR6	-2.56154	0.00953601
ATG12	RGI2	5.04007	0.00213159
ATG12	RNR2	4.63978	0.000464346
ATG12	RPL16A	-3.77334	0.00228493
ATG12	RPL21B	-4.35887	0.000578667
ATG12	RPL24A	-4.47933	0.000296088
ATG12	RPL26B	-3.21112	0.00931972
ATG12	RPL2A	-3.99265	0.00265278
ATG12	RPL38	-3.20159	0.00462045
ATG12	RPL43B	-3.42771	0.00171784
ATG12	RPS10A	-4.86652	0.00163415
ATG12	RPS14B	-3.14936	0.0018758
ATG12	RPS1A	-2.82907	0.00806148
ATG12	RPS25A	-3.45283	0.00870421
ATG12	RPS7B	-2.77861	0.00943039
ATG12	RTT103	2.93991	0.00443132
ATG12	SDH4	3.12487	0.0023201
ATG12	SIP18	6.39835	0.000195095
ATG12	SLM1	3.9195	0.00125843
ATG12	SLM2	3.3125	0.005181
ATG12	SMF1	-5.03726	8.26677e-05
ATG12	SML1	4.09394	0.000801101
ATG12	STM1	-4.94059	0.0012408
ATG12	STR3	3.93431	0.00110447
ATG12	TEF4	-2.80438	0.00638407
ATG12	TIF1	-2.95207	0.00298972
ATG12	TKL2	5.28634	0.000320682
ATG12	TNA1	-5.39785	0.000100386
ATG12	UBI4_13	9.3176	3.14462e-06
ATG12	UBP6	4.89293	0.000422853
ATG12	VHT1	4.43354	0.000468474
ATG12	WSC4	-2.86098	0.00303259
ATG12	WTM1	3.55754	0.00222988
ATG12	YBR085C-A	8.59017	0.00748084
ATG12	YCT1	4.83536	0.000944647
ATG12	YDR090C	3.5913	0.00596702
ATG12	YGR130C	4.0921	0.00182214
ATG12	YIP3	-4.69226	0.000116444
ATG12	YIP4	-2.50962	0.00760271
ATG12	YKL065W-A	6.41925	1.01742e-05
ATG12	YKR070W	-3.95615	0.000985065
ATG12	YLR312C	-5.52658	9.59947e-05
ATG12	YMR122W-A	-12.1819	9.7381e-06
ATG12	YMR134W	-3.36709	0.00111275
ATG12	YNL194C	5.67514	0.000311965
ATG12	YNR034W-A	3.07298	0.00630393
ATG12	YOR021C	-3.2977	0.00669062
ATG12	YOR052C	9.0934	3.66113e-05
ATG12	YPK2	-6.41075	9.54832e-06
ATG12	YRO2	4.05507	0.00168617
ATG12	ZEO1	-12.5545	2.56638e-07
ATG12	ZRT3	-2.5679	0.00961389
ATG8	ABF2	7.82924	0.000986133
ATG8	ACB1	-4.73277	0.000122683
ATG8	ACH1	4.10432	0.000744562
ATG8	ADH2	3.98269	0.00234594
ATG8	AGP1	3.66707	0.00858374
ATG8	ALD4	4.58795	0.000288224
ATG8	ALD6	3.5584	0.00151401
ATG8	APE2	-2.86241	0.00597749
ATG8	APJ1	3.9903	0.000848778
ATG8	ARC1	-2.82311	0.00801957
ATG8	ARI1	-2.9644	0.00708065
ATG8	ASN2	-3.14764	0.0032836
ATG8	ATG19	-16.3158	6.00242e-08
ATG8	ATP17	6.03208	0.000476332
ATG8	BXI1	3.06899	0.00460329
ATG8	CDC48	-3.23894	0.00896271
ATG8	CET1	2.57598	0.00883197
ATG8	CIT1	8.26035	0.000192916
ATG8	CLB1	-2.53374	0.00977575
ATG8	COX5A	4.02702	0.00233683
ATG8	COX8	5.08788	0.000131897
ATG8	CPS1	3.93552	0.00153388
ATG8	CRP1	-2.80893	0.00973908
ATG8	CYC7	5.78352	0.000465473
ATG8	DID4	2.59081	0.00696195
ATG8	EIS1	2.88405	0.00303259
ATG8	EMC4	-5.2121	0.00014948
ATG8	EMP47	2.6638	0.00727822
ATG8	ENA1	3.32702	0.00690883
ATG8	ERG1	-2.42666	0.00862822
ATG8	FES1	3.66158	0.00208597
ATG8	FET3	2.92318	0.005551
ATG8	FMP43	14.9316	1.5782e-06
ATG8	FMP45	7.46575	1.94335e-05
ATG8	GAP1	3.53676	0.00146164
ATG8	GDA1	2.94749	0.00801483
ATG8	GDI1	-4.57715	0.00104076
ATG8	GLO1	-3.64828	0.00732544
ATG8	GLY1	-2.70008	0.00735033
ATG8	GRX8	3.26703	0.00298034
ATG8	GTT1	-5.3435	0.000417976
ATG8	GVP36	-3.41913	0.00798552
ATG8	HIP1	2.71247	0.00660149
ATG8	HSP104	4.64518	0.00234697
ATG8	HSP30	19.2512	1.332e-05
ATG8	HTA1	5.10152	0.00120226
ATG8	HTA2	4.66378	0.00342414
ATG8	HTB1	5.48996	0.00229444
ATG8	HTB2	6.31918	0.000590649
ATG8	HTZ1	4.72263	0.00211149
ATG8	HXT1	7.12568	4.86337e-05
ATG8	HXT3	8.69032	0.000433865
ATG8	HXT4	5.29361	0.0011878
ATG8	HXT5	9.13437	3.82826e-05
ATG8	HXT6	13.2382	7.48199e-08
ATG8	HXT7	11.9702	7.11846e-08
ATG8	ITR1	4.21452	0.0012499
ATG8	KES1	-2.49012	0.00879302
ATG8	LSP1	2.55744	0.00738159
ATG8	LYS1	-4.20309	0.00796663
ATG8	LYS9	-3.88561	0.00117975
ATG8	MDH2	-5.524	0.00118854
ATG8	MET14	3.32669	0.00570754
ATG8	MMP1	3.25055	0.00945213
ATG8	MRH1	7.23143	7.12968e-06
ATG8	NCE102	10.5934	7.35787e-05
ATG8	NCP1	-3.16697	0.00755132
ATG8	NOG2	-3.16615	0.00720379
ATG8	NUP192	-5.24855	0.00251912
ATG8	OCH1	3.41881	0.00330452
ATG8	OLE1	-3.47557	0.00174215
ATG8	OM45	4.4924	0.00248049
ATG8	OYE2	-4.25587	0.000452272
ATG8	PAA1	-3.31161	0.00440202
ATG8	PDC6	6.22696	0.000356986
ATG8	PDR12	8.36906	1.1807e-05
ATG8	PDR15	3.27991	0.00454314
ATG8	PDR5	6.91993	0.000201435
ATG8	PEX30	-2.63818	0.00772705
ATG8	PFK1	-3.22479	0.00504139
ATG8	PFK2	-6.94598	0.00021671
ATG8	PHM7	3.66585	0.00216595
ATG8	PIC2	-3.69536	0.00641612
ATG8	PIL1	5.48223	4.99261e-05
ATG8	PMA1	5.98274	0.000289028
ATG8	PMI40	-3.37727	0.0019166
ATG8	PMP1	6.24187	0.000339196
ATG8	PMP2	5.53332	0.00133413
ATG8	PMP3	5.97584	0.000571978
ATG8	PMT1	-2.38846	0.00947554
ATG8	QCR10	-6.29642	2.20241e-05
ATG8	RAD18	9.5441	0.00175458
ATG8	RAD51	-4.48	0.00115109
ATG8	RCK2	-3.7463	0.0027708
ATG8	RGI2	7.24382	1.38953e-05
ATG8	RNR2	5.4845	0.000686869
ATG8	RNR4	3.14679	0.00611793
ATG8	RPL11B	-2.70905	0.00638981
ATG8	RPL16A	-2.75719	0.00872331
ATG8	RPL21B	-3.40354	0.00826358
ATG8	RPL24A	-3.99276	0.0035757
ATG8	RPL26B	-2.96077	0.0025849
ATG8	RPL2A	-4.84398	0.0016276
ATG8	RPS10A	-3.21104	0.00146274
ATG8	RPS14B	-3.81187	0.00125043
ATG8	RPS16A	-2.74731	0.00650547
ATG8	RPS21B	-3.0502	0.00754263
ATG8	RPS25A	-2.78507	0.00935207
ATG8	RPS26B	-2.86438	0.0048708
ATG8	RPS4B	-3.51426	0.00731687
ATG8	RTC3	7.87852	0.000992175
ATG8	SAM3	-3.65728	0.0014221
ATG8	SDH4	4.62824	0.00188834
ATG8	SIP18	6.36502	0.00116164
ATG8	SLG1	3.65642	0.000835749
ATG8	SLM1	4.01305	0.00201522
ATG8	SML1	4.13484	0.0098225
ATG8	SNA2	3.91454	0.00100311
ATG8	SNA3	8.15783	2.84024e-05
ATG8	STE2	9.96784	2.24139e-05
ATG8	SVP26	2.9141	0.00762528
ATG8	TEF4	-3.28573	0.001511
ATG8	TKL2	3.30797	0.00546573
ATG8	TMA19	-3.37173	0.0081009
ATG8	TNA1	-5.16813	9.0762e-05
ATG8	TSA1	3.94236	0.00230547
ATG8	UBI4_13	8.35949	5.74546e-05
ATG8	UBP6	4.5137	0.00195947
ATG8	VHT1	4.31814	0.000373658
ATG8	VMA8	2.69607	0.00827772
ATG8	VPS60	3.28579	0.00162346
ATG8	VRG4	3.64766	0.000815755
ATG8	WTM1	4.07763	0.000734888
ATG8	XBP1	3.6849	0.0006233
ATG8	YBR085C-A	6.82244	0.000657629
ATG8	YCT1	3.39008	0.00890552
ATG8	YER053C-A	3.07068	0.00354594
ATG8	YKL065W-A	5.22573	9.34409e-05
ATG8	YLR312C	-6.03324	0.000234429
ATG8	YMR122W-A	-13.0021	5.41891e-06
ATG8	YMR295C	4.45024	0.000522379
ATG8	YNL115C	2.91795	0.00934003
ATG8	YNL194C	5.30944	5.28971e-05
ATG8	YNR034W-A	4.9851	0.00249681
ATG8	YOR052C	8.02417	7.48765e-05
ATG8	YOR302W_1	-5.67159	0.00028057
ATG8	YOR302W_2	-4.36433	0.00557444
ATG8	YRO2	7.97549	5.41408e-05
ATG8	ZEO1	-14.1534	5.31885e-08
BLM10	ABF2	8.33933	0.00086016
BLM10	RNR1	-3.71525	0.0052523
BLM10	RNR4	4.11288	0.00154363
BLM10	RPS11B	-4.43226	0.00534594
BLM10	RPS24A	-3.47023	0.0044462
BLM10	RPT6	4.07583	0.000320682
BLM10	SLP1	2.91339	0.00929429
BLM10	YLR257W	-2.44396	0.00974924
BLM10	YMR122W-A	-2.83997	0.00897547
BRE1	AAP1	4.6342	0.000181051
BRE1	ABF2	-3.51519	0.00412122
BRE1	ACS1	4.62836	0.000226321
BRE1	ADE17	2.45194	0.00780737
BRE1	ADH6	-6.63153	7.92499e-05
BRE1	AFG1	-4.13168	0.00154526
BRE1	AFG2	-4.97405	0.000521337
BRE1	AGP1	5.7699	3.80146e-05
BRE1	AIM2	-3.15841	0.00497678
BRE1	AIM24	-3.13941	0.00634558
BRE1	AIM7	-2.66509	0.00535692
BRE1	ALD4	4.06088	0.000793445
BRE1	ALO1	-5.86283	0.000103566
BRE1	APA1	-3.34596	0.00671615
BRE1	APC11	6.60155	0.000189729
BRE1	ARA1	-2.8672	0.00566457
BRE1	ARG4	2.98242	0.00327219
BRE1	ARO10	3.74387	0.00105013
BRE1	ARO4	-2.98171	0.004388
BRE1	ARP9	-2.74026	0.00892111
BRE1	AST2	-2.54045	0.00818866
BRE1	ATP17	7.4147	3.13215e-06
BRE1	ATR1	4.4497	0.000318863
BRE1	BAP2	4.77728	0.000113963
BRE1	BAP3	3.98527	0.0015525
BRE1	BAT2	3.80737	0.000825798
BRE1	BBC1	3.49709	0.000846769
BRE1	BCY1	-3.06788	0.00663571
BRE1	BDH2	-5.95627	3.14227e-05
BRE1	BNA5	-3.8266	0.000880586
BRE1	BNA6	-10.2471	7.7238e-06
BRE1	BSD2	3.59448	0.00549056
BRE1	BUB2	3.9443	0.0046026
BRE1	BXI1	3.60836	0.00110913
BRE1	CAR2	2.86003	0.00459064
BRE1	CDC1	3.29727	0.00187295
BRE1	CDC48	4.46173	0.00255013
BRE1	CDC60	4.26458	0.00153123
BRE1	CDC8	-4.97476	9.6994e-05
BRE1	CEM1	-4.78027	0.00122934
BRE1	CFD1	4.82461	0.000177428
BRE1	CIT3_1	4.47262	0.000140875
BRE1	CIT3_2	4.53926	0.00041317
BRE1	CKS1	-3.67065	0.000620006
BRE1	CMK2	-3.81765	0.00291742
BRE1	COA3	-3.17912	0.00742884
BRE1	COQ5	2.68173	0.00786664
BRE1	COQ9	-3.34411	0.00615464
BRE1	COS10	-3.32468	0.00669609
BRE1	COS2	-4.803	0.000411696
BRE1	COS5	-6.80019	0.000114732
BRE1	COS6	-4.11567	0.00290148
BRE1	COS7	-7.628	3.3069e-06
BRE1	COS8	-3.85874	0.000552076
BRE1	COX13	2.87294	0.00377288
BRE1	COX14	-7.18803	0.000334734
BRE1	COX17	-6.27982	0.00013267
BRE1	COX23	-8.2873	0.000904651
BRE1	COX5B	-6.38388	5.35402e-05
BRE1	COX6	-2.75481	0.00568737
BRE1	COX8	4.48706	0.000377963
BRE1	COY1	3.60116	0.00635147
BRE1	CPS1	2.54951	0.00970756
BRE1	CRN1	4.09607	0.000600038
BRE1	CSE1	6.6969	1.08744e-05
BRE1	CTR1	2.54283	0.00771854
BRE1	CWC24	-2.55028	0.00805782
BRE1	CYC7	-7.72865	1.66221e-05
BRE1	DAK1	-3.52313	0.000785108
BRE1	DBF2	5.64541	0.000457999
BRE1	DDI1	-2.68599	0.00557072
BRE1	DGK1	4.40218	0.000777336
BRE1	DIP5	10.355	8.56637e-07
BRE1	DUR1,2	3.57413	0.00242154
BRE1	DUT1	-4.92232	0.000283647
BRE1	EAP1	3.64752	0.000726635
BRE1	EDC1	2.48399	0.00710115
BRE1	EDE1	3.66219	0.000808663
BRE1	EFT1	12.3307	9.43383e-08
BRE1	EFT2	19.6334	1.28249e-09
BRE1	ELC1	-3.36137	0.00481211
BRE1	EMC4	4.62567	0.000126358
BRE1	EMI2	-6.84745	0.000484088
BRE1	EMP46	-3.13895	0.00713154
BRE1	ENA2	3.31363	0.00143462
BRE1	EPS1	-3.09949	0.00845738
BRE1	ERD1	5.38396	0.000608033
BRE1	ERG10	-4.6775	0.000276169
BRE1	ERG27	-3.38497	0.00155949
BRE1	ERG4	-3.01495	0.006455
BRE1	ERP1	3.3303	0.00128807
BRE1	ESF1	3.11788	0.00313125
BRE1	FAR1	4.71159	0.000303409
BRE1	FMP40	-5.0629	8.77801e-05
BRE1	FMP48_1	8.13014	1.14712e-05
BRE1	FMS1	-3.52814	0.00400713
BRE1	FTR1	-3.23842	0.00689328
BRE1	FUN12	3.43506	0.00307427
BRE1	FYV8	-3.38669	0.00348759
BRE1	GAD1	-4.01711	0.00117977
BRE1	GAP1	15.075	7.83243e-08
BRE1	GAT1	2.90121	0.00358137
BRE1	GCV1	-4.35908	0.00104692
BRE1	GDA1	4.39178	0.000299455
BRE1	GIM5	-3.74749	0.000875844
BRE1	GLR1	-2.86377	0.00801483
BRE1	GPI17	-4.21787	0.000257824
BRE1	GRE1	2.98487	0.00638852
BRE1	GRE2	-4.1706	0.000516256
BRE1	GRX2	-3.40409	0.00112716
BRE1	GRX8	5.8143	7.2015e-05
BRE1	GUS1	3.34242	0.00521475
BRE1	GUT1	-3.2566	0.00437125
BRE1	HAM1	-8.81405	2.82888e-06
BRE1	HBN1	-2.77738	0.00761876
BRE1	HCH1	-5.7716	2.45149e-05
BRE1	HEK2	-3.03663	0.00250438
BRE1	HEM12	-4.79951	0.00931353
BRE1	HEM15	-4.35897	0.000652313
BRE1	HEM2	-4.62357	0.000213653
BRE1	HGH1	-2.51806	0.00855112
BRE1	HHO1	-4.72742	0.000102722
BRE1	HIP1	-3.58979	0.00365084
BRE1	HNT2	-3.41629	0.00225211
BRE1	HOM6	-3.97361	0.000941536
BRE1	HRP1	-3.3758	0.00205787
BRE1	HSP31	2.84291	0.00336213
BRE1	HTS1	4.07385	0.000327269
BRE1	HXT3	17.0898	1.34439e-07
BRE1	HXT4	11.8392	1.66144e-06
BRE1	IDI1	-3.12086	0.00368782
BRE1	IGO2	-5.36873	0.000346818
BRE1	ILV1	3.89816	0.00104476
BRE1	IML2	-3.88124	0.00517209
BRE1	INO1	-9.51027	6.05587e-07
BRE1	IRC24	-6.83503	8.18179e-06
BRE1	ITR2	-3.54469	0.00789335
BRE1	IXR1	-3.63434	0.00222344
BRE1	IZH1	5.39959	3.27336e-05
BRE1	KRE28	3.98125	0.000426332
BRE1	KRE33	4.60859	0.000401035
BRE1	KTR7	-4.55415	0.000474697
BRE1	LAP2	4.65006	0.000130278
BRE1	LCB1	2.71897	0.00814557
BRE1	LCB2	2.75468	0.00714609
BRE1	LIA1	-3.33424	0.00294865
BRE1	LPD1	2.92896	0.00621449
BRE1	LSM1	-2.97551	0.00338015
BRE1	LSM7	-3.58992	0.00248612
BRE1	LYS12	-4.44318	0.000286765
BRE1	LYS21	-3.66672	0.00848567
BRE1	MCR1	-3.67093	0.000857538
BRE1	MDM35	-3.45912	0.00154363
BRE1	MDM38	3.56591	0.00180832
BRE1	MDY2	-4.32536	0.00020385
BRE1	MED11	4.75735	0.00248267
BRE1	MED7	-3.54025	0.000868326
BRE1	MEP2	10.4801	1.73499e-06
BRE1	MMF1	-8.88257	5.03632e-05
BRE1	MOB1	4.94066	0.000347399
BRE1	MRH1	3.57421	0.00123615
BRE1	MRPS28	-3.01592	0.00431167
BRE1	MRS1	-5.72332	6.47579e-05
BRE1	MSK1	-3.09393	0.00607484
BRE1	MST1	3.26584	0.00493526
BRE1	NAB3	2.47466	0.00877564
BRE1	NAM7	2.47796	0.00876183
BRE1	NHP6A	-5.66032	0.000400677
BRE1	NMA1	-4.25756	0.000334594
BRE1	NPL3	8.5712	3.17714e-05
BRE1	NQM1	-3.38373	0.00136623
BRE1	NRD1	4.75755	0.00061765
BRE1	NUP116	3.31385	0.00702467
BRE1	NUP170	3.26568	0.00768984
BRE1	NUP53	5.05179	8.63706e-05
BRE1	NUP57	3.19597	0.00434129
BRE1	OM14	-2.92945	0.0027296
BRE1	OPI3	4.45962	0.000223701
BRE1	OSH6	-2.67345	0.00878311
BRE1	OST1	3.14456	0.00171055
BRE1	OTU1	-3.1287	0.00218307
BRE1	OXP1	-4.16129	0.00117451
BRE1	PDB1	-2.54965	0.00686695
BRE1	PDC5	-2.57589	0.006775
BRE1	PDH1	3.23849	0.00284985
BRE1	PDR12	10.4246	3.44774e-07
BRE1	PDR15	-7.40303	2.65704e-05
BRE1	PDR5	-5.02243	0.000140694
BRE1	PEF1	-11.5688	0.007822
BRE1	PET8	4.09732	0.00172724
BRE1	PFK2	3.58626	0.00689107
BRE1	PGM3	3.55524	0.00549899
BRE1	PHM7	-4.83082	0.000606635
BRE1	PIL1	-5.6605	0.000457875
BRE1	PIN4	3.66892	0.000635533
BRE1	PMA1	6.31671	2.02312e-05
BRE1	PMI40	-3.65763	0.0022979
BRE1	PNG1	-2.79675	0.00755639
BRE1	PNS1	-3.17113	0.00740046
BRE1	POR1	10.8958	1.62508e-06
BRE1	PRD1	3.51476	0.00315557
BRE1	PRE1	-3.88752	0.00163474
BRE1	PRO3	3.12457	0.00640973
BRE1	PRP38	5.24113	0.000226321
BRE1	PTR2	6.91839	0.000116444
BRE1	PUB1	3.02718	0.00759512
BRE1	PUN1	3.4578	0.00106679
BRE1	PWP1	5.44143	9.1132e-05
BRE1	PYC1	4.22771	0.000288882
BRE1	QCR10	5.2628	0.000534929
BRE1	QCR7	-3.08351	0.00284881
BRE1	RAD23	-4.17028	0.000738089
BRE1	RBD2	2.92949	0.00356125
BRE1	RCN2	-5.44446	0.000933665
BRE1	REE1	5.41069	7.01108e-05
BRE1	RFA3	-2.90781	0.00846512
BRE1	RFS1	-2.99812	0.00285293
BRE1	RGD1	-5.40406	0.000345689
BRE1	RGI1	-3.12979	0.00322568
BRE1	RHR2	-5.61041	0.000390431
BRE1	RIM101	2.79158	0.00790383
BRE1	RPA34	3.53673	0.00133862
BRE1	RPL14B	4.35494	0.000587631
BRE1	RPL17A	-6.44264	0.000142543
BRE1	RPL22B	-6.69802	0.000244434
BRE1	RPL24A	2.72219	0.00654747
BRE1	RPL27B	-11.3051	3.12519e-06
BRE1	RPL31B	-3.9776	0.000476035
BRE1	RPL41B	-3.72241	0.000903839
BRE1	RPL43A	2.73883	0.00787965
BRE1	RPL6A	3.67598	0.00929788
BRE1	RPL7B	-4.76249	0.000167585
BRE1	RPL8A	-6.06401	0.000270109
BRE1	RPN11	-2.79931	0.00430402
BRE1	RPN14	4.0168	0.00280737
BRE1	RPO21	2.84589	0.0088414
BRE1	RPP2A	3.44182	0.00710605
BRE1	RPS11A	4.95587	6.57597e-05
BRE1	RPS11B	4.3116	0.000872032
BRE1	RPS14B	9.91667	8.85622e-06
BRE1	RPS18B	6.43679	9.59947e-05
BRE1	RPS1A	-4.23312	0.00693669
BRE1	RPS22A	3.15473	0.00212909
BRE1	RPT5	2.68391	0.00482323
BRE1	RRP12	3.14085	0.00271581
BRE1	RRT8	-4.33883	0.00107126
BRE1	RSM18	-7.0146	1.72599e-05
BRE1	RSN1	-2.86012	0.00314742
BRE1	RTC6	-4.9642	0.000739681
BRE1	RTN1	-2.56569	0.00643812
BRE1	SCL1	-3.204	0.0025676
BRE1	SCS7	3.36931	0.00132952
BRE1	SDC1	3.68653	0.00176835
BRE1	SDH1	-4.54037	0.00107489
BRE1	SDH3	2.644	0.00542479
BRE1	SDH4	6.43509	6.48673e-05
BRE1	SDS24	-3.12601	0.00240196
BRE1	SEC28	3.02487	0.00757944
BRE1	SEC72	-4.32557	0.00061089
BRE1	SER3	5.39427	0.000130337
BRE1	SFK1	-4.00256	0.00633923
BRE1	SIP18	2.61	0.00608793
BRE1	SIS1	-4.66438	0.000875885
BRE1	SIT1	6.53422	7.25099e-05
BRE1	SLA1	2.42183	0.00845594
BRE1	SLG1	-7.66234	3.78715e-06
BRE1	SLX8	-3.26359	0.00744356
BRE1	SML1	3.21335	0.00218471
BRE1	SNA3	5.09745	0.000213494
BRE1	SNU66	2.72191	0.00535147
BRE1	SOL3	3.96279	0.000437185
BRE1	SPC1	-5.02872	0.00435039
BRE1	SPC105	5.27284	0.000294919
BRE1	SPE3	-5.03265	0.000203768
BRE1	SPP381	-2.95808	0.00683604
BRE1	SRF1	3.32872	0.00929429
BRE1	SRP1	3.0669	0.00274067
BRE1	SSB1	5.88359	4.83169e-05
BRE1	STE2	3.99114	0.00794143
BRE1	STF1	-5.22843	0.000353185
BRE1	STO1	-2.92453	0.00371731
BRE1	SYP1	3.10954	0.00241846
BRE1	TAH1	12.9791	3.62812e-08
BRE1	TAL1	-4.62082	0.0010558
BRE1	TAT1	2.49361	0.00747679
BRE1	TCB3	-2.76416	0.00638314
BRE1	TDA10	-3.47003	0.00222026
BRE1	THI7	4.11344	0.000764605
BRE1	THO1	-6.0076	4.04665e-05
BRE1	TIF2	3.9196	0.000724629
BRE1	TKL2	-3.44619	0.00384894
BRE1	TNA1	5.91236	3.14028e-05
BRE1	TPO1	-3.81451	0.00254879
BRE1	TPO2	-2.75979	0.00435556
BRE1	TPS2	-3.27403	0.00224312
BRE1	TRL1	-3.60517	0.000620948
BRE1	TRM8	-3.08123	0.00346026
BRE1	TRX3	-3.37346	0.00660992
BRE1	TVP15	-8.71697	2.83643e-05
BRE1	UBC5	4.45007	0.00058027
BRE1	UBX6	-2.94872	0.00306294
BRE1	URA1	-3.90448	0.00152177
BRE1	URA2	3.36649	0.00209984
BRE1	URA4	3.45443	0.00180235
BRE1	URA7	5.45428	0.000295497
BRE1	VID27	3.50918	0.00117198
BRE1	VIP1	3.18514	0.0051784
BRE1	VMA7	-4.53479	0.00294441
BRE1	VPS55	4.08115	0.000404255
BRE1	VRG4	3.07262	0.00862848
BRE1	WHI3	3.08892	0.00328488
BRE1	WHI4	2.89242	0.0045807
BRE1	WSC4	-3.41037	0.00103689
BRE1	YAP7	3.41252	0.00144439
BRE1	YAT1	4.57219	0.00159937
BRE1	YAT2	4.75642	0.000758188
BRE1	YBR085C-A	-5.76705	0.000121963
BRE1	YBR137W	-7.92913	8.24749e-06
BRE1	YBR141C	6.90459	4.05542e-05
BRE1	YBR197C	-3.12059	0.00758249
BRE1	YCF1	3.00384	0.00423206
BRE1	YCT1	3.08835	0.00322527
BRE1	YDR034W-B	-4.76253	0.00188144
BRE1	YDR090C	3.98268	0.000790263
BRE1	YDR115W	-13.9003	5.09276e-08
BRE1	YDR119W-A	2.90502	0.00322959
BRE1	YDR352W	-3.53718	0.00117225
BRE1	YDR391C	3.41636	0.00310771
BRE1	YEF3	4.30959	0.000515417
BRE1	YER053C-A	3.08394	0.00471791
BRE1	YGR250C	-3.34487	0.00148033
BRE1	YHL008C	-3.66807	0.000685251
BRE1	YHR192W	-2.73858	0.00810362
BRE1	YJL055W	-4.21979	0.00160201
BRE1	YJL068C	-4.97725	0.000291094
BRE1	YJR008W	2.73767	0.0097771
BRE1	YKE2	-2.48689	0.00981488
BRE1	YKL027W	-4.89913	0.000809686
BRE1	YKL065W-A	8.25549	3.2537e-06
BRE1	YKL091C	-4.05318	0.00093274
BRE1	YKR070W	-5.17083	6.97947e-05
BRE1	YLR413W	-4.07444	0.00134758
BRE1	YMD8	3.63224	0.0012641
BRE1	YMR122W-A	4.57179	0.00012135
BRE1	YMR160W	3.73798	0.00161925
BRE1	YNL040W	-4.86386	0.000166008
BRE1	YNL134C	3.75615	0.00069229
BRE1	YNL200C	-3.8447	0.000796492
BRE1	YNR021W	6.3284	1.58984e-05
BRE1	YNR048W	-2.6999	0.00665419
BRE1	YOL057W	-3.45258	0.00731885
BRE1	YOL092W	4.75625	0.000207151
BRE1	YOR302W_1	3.76827	0.000613109
BRE1	YOR302W_2	2.75084	0.00710018
BRE1	YPL260W	3.50807	0.00267919
BRE1	YPR148C	2.89055	0.0047427
BRE1	ZRT3	7.24489	1.24024e-05
BSD2	ACH1	4.89874	0.000104247
BSD2	ACO2	-3.38166	0.00636465
BSD2	ADH2	3.34397	0.00325525
BSD2	APE2	5.13945	0.00034225
BSD2	ARC18	2.76633	0.00956136
BSD2	ARP9	2.93179	0.00499499
BSD2	ATG2	-3.42066	0.00308305
BSD2	ATP17	4.21992	0.00507023
BSD2	ATP7	-5.64446	0.00179039
BSD2	BNA4	-4.58657	0.000241861
BSD2	CHS1	3.58909	0.00538759
BSD2	CIN5	2.69699	0.00985641
BSD2	COP1	-2.90312	0.00707507
BSD2	COX4	2.52919	0.00874118
BSD2	COX6	2.89949	0.00656371
BSD2	COX9	2.38517	0.00958976
BSD2	CPS1	3.54991	0.000846769
BSD2	CTT1	3.19928	0.00258307
BSD2	DRS1	-3.56799	0.00259641
BSD2	EBP2	4.64187	0.0012071
BSD2	EFT2	-6.84967	7.21381e-05
BSD2	EGD1	-3.21787	0.00303486
BSD2	EHT1	-2.46862	0.00778775
BSD2	ERP1	-4.31531	0.000292206
BSD2	ERV25	-3.43807	0.00246332
BSD2	ERV29	-9.15536	1.12388e-05
BSD2	FMP16	2.97001	0.00899204
BSD2	FMP48_1	6.88845	0.00326713
BSD2	FYV8	6.42173	0.00358327
BSD2	GAP1	-8.6261	9.93923e-06
BSD2	GND2	2.74531	0.00712135
BSD2	HBT1	3.85402	0.00825256
BSD2	HRQ1	5.77008	0.000190689
BSD2	HSP82	4.39052	0.00102953
BSD2	HXT3	3.13618	0.00267169
BSD2	HXT4	-6.16923	0.00945213
BSD2	HXT7	-7.63853	0.000331776
BSD2	IMD3	-3.26492	0.00607486
BSD2	INO2	3.3514	0.00904389
BSD2	ISA1	4.46638	0.00013901
BSD2	ISU1	3.71742	0.000710274
BSD2	LYS1	-2.7589	0.0053257
BSD2	LYS9	-4.57309	0.000468863
BSD2	MRH1	3.78244	0.00356774
BSD2	NUP2	-2.81966	0.00655902
BSD2	OPI3	-5.41817	0.00104437
BSD2	PEX21	2.43109	0.00897979
BSD2	PEX27	3.89076	0.00690861
BSD2	PGM2	3.62548	0.0009843
BSD2	PHO13	-3.45357	0.0082958
BSD2	PHO88	-3.75003	0.00147347
BSD2	PMP1	-5.11526	6.32785e-05
BSD2	PRM5	5.46924	0.000347399
BSD2	QCR7	3.35746	0.00337892
BSD2	RGD1	6.77403	3.46776e-05
BSD2	RPL11A	-2.96098	0.00373452
BSD2	RPL17B	-13.5628	0.00882218
BSD2	RPL1B	3.78519	0.00517771
BSD2	RPL24A	-3.2402	0.00721852
BSD2	RPL8B	-3.8171	0.00643236
BSD2	RPP1B	-3.91342	0.00316575
BSD2	RPS21A	-7.9578	2.85172e-05
BSD2	RPS21B	-2.58428	0.00828651
BSD2	RPS23A	3.61577	0.00308407
BSD2	RPS30B	-3.68836	0.0012693
BSD2	RPT1	-7.77189	0.00869994
BSD2	RRN3	3.74481	0.00116269
BSD2	SAC1	-3.87967	0.00500289
BSD2	SCL1	-2.75067	0.00408688
BSD2	SCS7	-4.48692	0.00244247
BSD2	SDH4	4.41117	0.00303486
BSD2	SFB2	-2.78931	0.00717052
BSD2	SFL1	-5.82725	0.000384781
BSD2	SGF11	3.94362	0.00285775
BSD2	SPE1	3.31639	0.00842029
BSD2	SUR1	3.69839	0.00156866
BSD2	TEF1	-4.27612	0.00536008
BSD2	TIF1	-6.21356	2.12835e-05
BSD2	TIF5	-2.98074	0.00369342
BSD2	UBI4_13	3.56819	0.00693081
BSD2	UPS2	3.68692	0.00580059
BSD2	VMA9	2.71357	0.00501129
BSD2	VPS1	-7.34103	0.000220589
BSD2	YEL025C	-3.20135	0.00493447
BSD2	ZEO1	-2.68251	0.00783296
BUL1	ADH4	-4.37358	0.00131371
BUL1	AGP1	-5.12489	0.000338925
BUL1	ANT1	2.39054	0.00963405
BUL1	ARO10	12.0273	5.44487e-08
BUL1	ARO9	11.8711	8.63727e-08
BUL1	CDC36	4.04752	0.00145456
BUL1	EMC4	2.94252	0.00702861
BUL1	GAP1	-16.5155	1.1732e-06
BUL1	GCV1	3.13621	0.00270858
BUL1	HSP30	4.14754	0.00135892
BUL1	HXT1	-2.79936	0.00657228
BUL1	MEP1	-4.04477	0.00100142
BUL1	MEP2	-16.6166	1.11193e-07
BUL1	PUT1	4.08815	0.000291088
BUL1	QCR10	3.67735	0.000893635
BUL1	YAT2	-2.85661	0.00435626
BUL1	YMR122W-A	6.12267	2.81842e-05
BUL2	CHA1	3.79832	0.00181231
BUL2	RPS14B	-2.82599	0.00795603
cdc4-3	ACN9	2.74273	0.00978369
cdc4-3	ACS1	3.92775	0.00107244
cdc4-3	ADH4	5.15977	0.00445508
cdc4-3	ADH6	-3.19312	0.00279955
cdc4-3	ADK1	3.46771	0.00126315
cdc4-3	AHA1	-2.6667	0.00569054
cdc4-3	AIM19	4.51282	0.00144189
cdc4-3	AIM41	3.47765	0.0015675
cdc4-3	AIP1	-4.70679	0.000412577
cdc4-3	ALD3	-4.12646	0.000718482
cdc4-3	ALD4	5.78283	0.000114882
cdc4-3	ALD6	4.43361	0.000466085
cdc4-3	ALY2	2.84984	0.00845156
cdc4-3	APL3	3.25013	0.00399795
cdc4-3	APM4	2.67569	0.00502471
cdc4-3	ARC1	-5.66595	0.000135917
cdc4-3	ARG3	-2.86387	0.00711561
cdc4-3	ARO1	-3.06035	0.00263806
cdc4-3	ARO4	-3.55776	0.00117392
cdc4-3	ARO8	2.60985	0.00968845
cdc4-3	ATP20	4.2475	0.00398298
cdc4-3	AVT1	3.78784	0.00352741
cdc4-3	BCS1	3.73778	0.0020759
cdc4-3	BDP1	-2.93531	0.00680283
cdc4-3	BMH2	-4.07502	0.00501073
cdc4-3	BNA4	-4.05273	0.00137655
cdc4-3	BSP1	3.48758	0.00198742
cdc4-3	BUB2	4.30289	0.00284689
cdc4-3	CAR1	-4.29733	0.00352962
cdc4-3	CBF5	3.68886	0.00244834
cdc4-3	CDC20	4.6197	0.000434052
cdc4-3	CDC27	3.53413	0.00478235
cdc4-3	CDC5	5.10337	0.000241774
cdc4-3	CEP3	3.60705	0.00985418
cdc4-3	CIK1	6.05256	0.00131892
cdc4-3	CLB1	2.89404	0.00629731
cdc4-3	CMD1	3.03201	0.00644479
cdc4-3	COA3	-5.46815	0.000126506
cdc4-3	COP1	-3.38335	0.00302811
cdc4-3	COQ2	4.23339	0.000509306
cdc4-3	COX12	4.17725	0.000502388
cdc4-3	CPS1	2.56542	0.00816915
cdc4-3	CSE4	3.30951	0.00139869
cdc4-3	CSG2	9.50067	0.000103942
cdc4-3	DAD2	5.81939	0.000128544
cdc4-3	DBF2	-3.34343	0.00854934
cdc4-3	DCS2	-3.50485	0.00215369
cdc4-3	DDR48	-5.08922	0.000833371
cdc4-3	DGK1	5.49312	0.000394054
cdc4-3	DOA4	4.91152	0.00020781
cdc4-3	DSE1	4.0933	0.000411677
cdc4-3	DSE3	4.91396	0.00102567
cdc4-3	DUG1	-2.72632	0.0055318
cdc4-3	DUG2	3.37913	0.0010376
cdc4-3	ECM32	-2.38572	0.0090582
cdc4-3	EFT2	-10.4841	0.000100421
cdc4-3	ERD1	6.41806	1.97187e-05
cdc4-3	FAA1	-3.78703	0.00374145
cdc4-3	FIN1	4.45464	0.000241311
cdc4-3	FMP21	3.61411	0.00128564
cdc4-3	FMP25	5.4186	0.000412577
cdc4-3	FMP45	3.20696	0.00486224
cdc4-3	FMP48_1	6.20744	0.00448322
cdc4-3	FYV8	3.86865	0.000388203
cdc4-3	GCY1	13.7739	6.69668e-06
cdc4-3	GDI1	-2.90032	0.00324361
cdc4-3	GIC2	5.65038	0.00125305
cdc4-3	GIP2	2.95544	0.00638852
cdc4-3	GLN1	3.09725	0.009843
cdc4-3	GLY1	-4.10271	0.00564318
cdc4-3	GRX3	3.73902	0.00714897
cdc4-3	GSC2	2.75263	0.0074266
cdc4-3	GSP2	2.58593	0.00967225
cdc4-3	GTT1	-3.7557	0.00113978
cdc4-3	GUF1	-2.89715	0.00704546
cdc4-3	HAA1	-2.78566	0.00484147
cdc4-3	HHO1	-7.2861	0.000367923
cdc4-3	HIS4	2.6344	0.00522099
cdc4-3	HLR1	2.58994	0.00722102
cdc4-3	HOM3	-2.78308	0.00628423
cdc4-3	HRI1	3.3128	0.00959841
cdc4-3	HRQ1	3.44671	0.00493676
cdc4-3	HSP31	-3.68526	0.00369607
cdc4-3	HSP78	-2.63689	0.00720978
cdc4-3	HST1	-3.88512	0.00125995
cdc4-3	HST2	2.82312	0.00727822
cdc4-3	HTA1	4.03756	0.00118861
cdc4-3	HTB2	-9.69666	3.26003e-06
cdc4-3	HUG1	-3.62794	0.000691702
cdc4-3	HXT1	-4.16542	0.000503012
cdc4-3	HXT2	2.79851	0.00902632
cdc4-3	HXT4	-7.78098	0.00115812
cdc4-3	HXT6	7.24318	3.22055e-05
cdc4-3	HXT7	-4.6659	0.00209009
cdc4-3	INO1	-3.8256	0.00472173
cdc4-3	ISA1	2.91695	0.00360767
cdc4-3	ISU1	5.2987	0.000783599
cdc4-3	JID1	5.17174	0.000468598
cdc4-3	KAP104	3.80768	0.00789233
cdc4-3	KAR9	4.15866	0.000361838
cdc4-3	LAG2	3.67984	0.00762084
cdc4-3	LAT1	-3.6859	0.00470765
cdc4-3	LIA1	4.73112	0.000665255
cdc4-3	LPD1	14.0862	0.000217194
cdc4-3	LSM4	4.15448	0.0048817
cdc4-3	LST8	8.50143	5.60593e-05
cdc4-3	LYS1	-5.60743	0.000310969
cdc4-3	LYS21	-3.80698	0.00214772
cdc4-3	MAD1	-2.96275	0.00521987
cdc4-3	MDH2	4.56302	0.00625514
cdc4-3	MED7	-3.54632	0.00196093
cdc4-3	MET16	-4.01203	0.00685777
cdc4-3	MET17	7.77076	0.000106558
cdc4-3	MFB1	-2.65132	0.00876326
cdc4-3	MKK2	3.44229	0.00110961
cdc4-3	MMF1	5.80124	0.000201401
cdc4-3	MNN10	4.41632	0.000604335
cdc4-3	MNS1	3.21364	0.00161055
cdc4-3	MPS1	3.64113	0.00302065
cdc4-3	MRH1	4.78497	0.00496278
cdc4-3	MSB3	2.7435	0.00543644
cdc4-3	MSE1	2.57149	0.00851384
cdc4-3	MSG5	2.51701	0.00993829
cdc4-3	MSS2	3.88347	0.00192953
cdc4-3	MUP1	4.07358	0.00083253
cdc4-3	NAP1	-6.8139	3.71069e-05
cdc4-3	NBP2	-7.00209	2.01849e-05
cdc4-3	NDC1	4.56463	0.000815739
cdc4-3	NDI1	-5.53222	0.000296088
cdc4-3	NPL3	6.57106	0.000123507
cdc4-3	NUP157	-3.39691	0.00412079
cdc4-3	NUP192	-6.92708	1.23821e-05
cdc4-3	OLA1	-5.60398	6.15904e-05
cdc4-3	ORM2	3.47066	0.00745502
cdc4-3	PAA1	-5.59619	7.45407e-05
cdc4-3	PAD1	-3.27688	0.00478786
cdc4-3	PAP1	2.71901	0.00462579
cdc4-3	PBP4	3.95625	0.00727822
cdc4-3	PCL7	2.62307	0.00830911
cdc4-3	PDA1	-3.54712	0.00704468
cdc4-3	PDB1	-3.65651	0.00131892
cdc4-3	PDR15	3.82593	0.0052551
cdc4-3	PET8	-4.47963	0.00019995
cdc4-3	PEX21	3.23179	0.00785037
cdc4-3	PEX27	4.88723	0.000493076
cdc4-3	PFK1	-5.81235	6.97708e-05
cdc4-3	PGI1	3.43176	0.00369939
cdc4-3	PHO8	3.58157	0.00882733
cdc4-3	PHO90	2.89605	0.00382766
cdc4-3	PIS1	3.74604	0.00214475
cdc4-3	PLP2	2.85559	0.00945584
cdc4-3	PMP1	-3.06371	0.00734652
cdc4-3	PMP3	6.96269	4.71831e-05
cdc4-3	PNC1	4.88468	0.000107931
cdc4-3	PNT1	3.50555	0.00390172
cdc4-3	POM152	-3.03454	0.00652719
cdc4-3	POR1	3.56197	0.00717726
cdc4-3	POR2	4.74496	0.000350957
cdc4-3	PPH3	-2.89865	0.00659932
cdc4-3	PRE2	-3.11391	0.00621577
cdc4-3	PRP11	3.78816	0.000956084
cdc4-3	PRP38	5.7185	0.000410803
cdc4-3	PRT1	2.92997	0.00897979
cdc4-3	PRX1	-4.59534	0.00196315
cdc4-3	PSA1	-5.9837	0.000227508
cdc4-3	PST2	-3.15021	0.00243449
cdc4-3	PTC3	-3.69363	0.00737126
cdc4-3	PTC4	-3.25561	0.00210511
cdc4-3	QCR10	6.46795	0.000416662
cdc4-3	QCR9	3.51748	0.00604854
cdc4-3	RAD17	3.11203	0.006687
cdc4-3	RAD18	5.36974	0.0028289
cdc4-3	RAD51	3.71684	0.00451565
cdc4-3	RBG1	-3.35165	0.00137441
cdc4-3	RCR1	-3.22275	0.00204175
cdc4-3	RGI1	-10.3908	1.07937e-05
cdc4-3	RHR2	5.74739	4.27687e-05
cdc4-3	RIB4	2.85953	0.00594055
cdc4-3	RKR1	5.23894	9.10637e-05
cdc4-3	RNR2	-4.87259	0.00112889
cdc4-3	RPC82	2.53158	0.00872331
cdc4-3	RPG1	2.78719	0.00829961
cdc4-3	RPL11B	-5.16521	0.00021431
cdc4-3	RPL12A	3.23129	0.00215478
cdc4-3	RPL1A	-3.75854	0.00489103
cdc4-3	RPL21B	-3.02783	0.00952767
cdc4-3	RPL24A	3.03862	0.00673392
cdc4-3	RPL26B	-4.03961	0.000507266
cdc4-3	RPL29	-5.09187	0.00213445
cdc4-3	RPL35B	-3.59374	0.00409133
cdc4-3	RPL38	-3.21272	0.00431047
cdc4-3	RPL43A	-3.74149	0.00252925
cdc4-3	RPN1	-4.00594	0.000720322
cdc4-3	RPN10	-2.61882	0.00922728
cdc4-3	RPO21	-2.62682	0.0055702
cdc4-3	RPO31	2.79623	0.00482259
cdc4-3	RPP2A	5.74072	0.000457773
cdc4-3	RPS0A	-4.44462	0.00104759
cdc4-3	RPS11A	4.94947	0.00425728
cdc4-3	RPS16A	-6.38175	0.000174267
cdc4-3	RPS17A	-4.60903	0.00012216
cdc4-3	RPS20	3.44951	0.00385482
cdc4-3	RPS21B	-5.61206	0.000233616
cdc4-3	RPS23A	7.19143	5.46633e-06
cdc4-3	RPS25A	-6.17948	0.000549824
cdc4-3	RPS29B	4.45241	0.00145571
cdc4-3	RPS4B	-10.0692	2.72624e-06
cdc4-3	RPS6A	-3.23232	0.00691369
cdc4-3	RPS9A	-4.34587	0.00495509
cdc4-3	RRN11	2.67632	0.00789591
cdc4-3	RSM25	2.60541	0.00599593
cdc4-3	RTT105	5.51529	8.42121e-05
cdc4-3	RUB1	3.60704	0.00154176
cdc4-3	RUD3	2.94421	0.00787445
cdc4-3	RVS161	3.14944	0.00188459
cdc4-3	SAC3	-3.73638	0.00264952
cdc4-3	SBP1	4.2225	0.000318863
cdc4-3	SCC2	5.06436	0.000567025
cdc4-3	SEC26	-3.44139	0.00275797
cdc4-3	SEE1	4.26516	0.000721042
cdc4-3	SGT2	4.122	0.000956679
cdc4-3	SHM2	5.26735	0.000649442
cdc4-3	SIP18	-4.60818	0.00239545
cdc4-3	SIT1	4.63595	0.000978648
cdc4-3	SOD1	-5.26348	0.000104362
cdc4-3	SOF1	-2.70654	0.0062339
cdc4-3	SOL3	-3.80434	0.0011128
cdc4-3	SPC42	5.28225	0.000555234
cdc4-3	SSB2	-5.45797	0.000124364
cdc4-3	SSZ1	-3.617	0.00434129
cdc4-3	STE2	10.4141	8.03263e-06
cdc4-3	STE50	-4.17276	0.00241915
cdc4-3	STO1	4.50716	0.000613742
cdc4-3	STP4	6.14347	1.87657e-05
cdc4-3	STR2	3.25397	0.00442611
cdc4-3	SVL3	6.69748	1.27342e-05
cdc4-3	SWI4	2.99923	0.00538202
cdc4-3	SWS2	3.24474	0.00183765
cdc4-3	TAH1	3.00034	0.00282137
cdc4-3	TAL1	4.69643	0.000437156
cdc4-3	TAT1	3.39836	0.00196093
cdc4-3	TEC1	8.51292	1.56857e-05
cdc4-3	TEF2	-9.25427	0.00480403
cdc4-3	THI20	5.29259	5.28678e-05
cdc4-3	TIF1	-4.80524	0.00170326
cdc4-3	TIM23	-2.82522	0.00463771
cdc4-3	TPO2	-2.52152	0.00870058
cdc4-3	TRX2	2.9939	0.00829857
cdc4-3	TRZ1	2.84264	0.00591391
cdc4-3	TSA2	-3.27096	0.00711646
cdc4-3	TSL1	-3.80017	0.00176098
cdc4-3	UBA4	2.53782	0.00699258
cdc4-3	UBP12	6.48996	8.2041e-05
cdc4-3	UGP1	-3.41062	0.00379013
cdc4-3	UME1	3.10365	0.00588715
cdc4-3	UME6	-2.6335	0.00713841
cdc4-3	UPS3	3.03436	0.00469529
cdc4-3	URA1	5.37646	0.000282186
cdc4-3	URA10	4.03829	0.000456043
cdc4-3	URA4	3.02745	0.00226788
cdc4-3	URM1	4.09432	0.000845888
cdc4-3	VAN1	3.70353	0.00137245
cdc4-3	VHS2	6.42957	0.00013347
cdc4-3	VMA2	-6.74769	0.000985644
cdc4-3	VMA7	-6.55941	5.49051e-05
cdc4-3	VPH1	-3.0593	0.00764319
cdc4-3	VPS20	4.27295	0.000531742
cdc4-3	VPS28	3.47385	0.0022341
cdc4-3	VRG4	3.75189	0.000651336
cdc4-3	VTC3	5.60025	0.000113191
cdc4-3	XRN1	-3.70961	0.00471456
cdc4-3	YDR391C	5.481	4.81163e-05
cdc4-3	YEH2	3.84749	0.000969407
cdc4-3	YER053C-A	6.12754	0.000123788
cdc4-3	YER064C	-3.39403	0.00919927
cdc4-3	YGR130C	-3.35399	0.00375975
cdc4-3	YGR250C	-5.72158	2.7014e-05
cdc4-3	YHB1	-3.49357	0.0012137
cdc4-3	YHL017W	2.58716	0.00757944
cdc4-3	YLR413W	2.78462	0.00656371
cdc4-3	YML053C	-3.1748	0.00308166
cdc4-3	YML131W	-3.40285	0.00581999
cdc4-3	YMR160W	6.60575	0.000132981
cdc4-3	YMR315W	-4.48803	0.00496216
cdc4-3	YND1	3.30385	0.00337832
cdc4-3	YNL146W	4.06461	0.00338965
cdc4-3	YNL211C	2.43539	0.00830911
cdc4-3	YNR021W	3.42288	0.0014221
cdc4-3	YOR052C	5.55118	0.000152063
cdc4-3	YOR238W	-2.89475	0.00728695
cdc4-3	YPL109C	3.56759	0.00123318
cdc4-3	YPL225W	-3.6738	0.00616121
cdc4-3	YPR147C	3.31046	0.00218826
cdc4-3	YRA2	5.57937	0.00043251
cdc4-3	YSA1	-3.20029	0.0078087
cdc4-3	ZPR1	-2.6279	0.00578225
cdc53-1	ABF2	-4.16523	0.0019286
cdc53-1	ADH2	-4.52401	0.000301082
cdc53-1	ADH4	6.24115	0.00422088
cdc53-1	ADI1	4.10917	0.00284877
cdc53-1	AIP1	-2.90822	0.00841567
cdc53-1	ALD4	5.93003	0.000131386
cdc53-1	ARG1	2.97039	0.00505131
cdc53-1	ARO4	-5.32885	0.00138719
cdc53-1	ASC1	7.25164	5.6707e-05
cdc53-1	ATP17	5.12868	0.000422292
cdc53-1	ATP7	5.2853	0.0029499
cdc53-1	ATX1	-2.67811	0.00627807
cdc53-1	BAP2	3.26387	0.00765912
cdc53-1	BAT1	4.70315	0.000925104
cdc53-1	BMH1	-5.80272	0.000220132
cdc53-1	BNA3	3.69656	0.00133954
cdc53-1	BNI1	2.46174	0.00886588
cdc53-1	CAR1	-3.54214	0.00179292
cdc53-1	CCT7	-8.43839	8.01423e-05
cdc53-1	CDC36	-14.2459	0.000204831
cdc53-1	CEM1	-3.35945	0.00277289
cdc53-1	CHS1	2.65997	0.00929291
cdc53-1	CIK1	4.2417	0.00464202
cdc53-1	CKA2	-2.78408	0.0058409
cdc53-1	CMD1	3.78329	0.000484388
cdc53-1	CMK2	-2.71137	0.00685371
cdc53-1	COA3	-5.19155	0.000387885
cdc53-1	COR1	7.79201	6.63064e-05
cdc53-1	COX12	5.55894	5.1293e-05
cdc53-1	COX14	-8.0452	5.30474e-06
cdc53-1	COX16	-3.01912	0.00897833
cdc53-1	COX23	-4.6255	0.000456043
cdc53-1	COX5A	3.66011	0.00242209
cdc53-1	COX6	-3.18146	0.00654582
cdc53-1	CPA1	3.4103	0.00390113
cdc53-1	CSE1	-7.63482	9.63776e-06
cdc53-1	CTT1	3.17793	0.007623
cdc53-1	CYC7	-2.69273	0.00719549
cdc53-1	CYK3	-7.71704	0.00515594
cdc53-1	CYS3	6.29799	3.32232e-05
cdc53-1	DOS2	-2.97382	0.00889898
cdc53-1	DRE2	5.17799	0.000119468
cdc53-1	DRS1	-15.1093	0.000149434
cdc53-1	DUT1	-2.84745	0.00926366
cdc53-1	EDC2	3.56836	0.00637346
cdc53-1	EFT1	21.3733	1.48227e-09
cdc53-1	EFT2	29.1919	8.13946e-10
cdc53-1	EMI2	-4.02973	0.000496652
cdc53-1	ERG8	-2.74316	0.00794353
cdc53-1	ERV29	-3.93907	0.000778669
cdc53-1	ETP1	2.62575	0.00813409
cdc53-1	FMP43	3.96407	0.00620012
cdc53-1	FMP48_1	4.91367	0.00216375
cdc53-1	FYV8	5.68107	0.00100311
cdc53-1	GCV1	-3.09089	0.00202621
cdc53-1	GCY1	9.39006	1.55547e-06
cdc53-1	GDH1	14.5745	6.02744e-08
cdc53-1	GDI1	-4.08195	0.000267608
cdc53-1	GIC2	2.83358	0.00543644
cdc53-1	GLC3	2.61913	0.00817422
cdc53-1	GLK1	-5.02509	8.94242e-05
cdc53-1	GLN1	8.65417	1.30216e-06
cdc53-1	GPX2	6.03748	0.000129395
cdc53-1	GRX1	-3.54023	0.00144663
cdc53-1	GRX8	2.957	0.00482259
cdc53-1	GSH1	3.20467	0.00842561
cdc53-1	HBN1	3.6627	0.00469583
cdc53-1	HGH1	-3.19018	0.00887366
cdc53-1	HNM1	-3.93926	0.00653682
cdc53-1	HNT3	3.27544	0.0028984
cdc53-1	HSC82	2.86653	0.00669062
cdc53-1	HSP104	-4.27493	0.00106286
cdc53-1	HSP31	-3.20038	0.00773546
cdc53-1	HTB1	5.74585	0.0017069
cdc53-1	HXK1	5.1819	0.000187342
cdc53-1	HXK2	5.49256	0.000101082
cdc53-1	HXT1	-29.5269	0.000204561
cdc53-1	HXT2	12.1481	5.75363e-06
cdc53-1	HXT3	-17.3927	8.76729e-09
cdc53-1	HXT4	-11.064	1.08378e-05
cdc53-1	IDH2	2.81651	0.00584028
cdc53-1	IES2	2.70375	0.00684362
cdc53-1	ILV3	6.57278	0.000112846
cdc53-1	IMD3	-5.02338	0.00237167
cdc53-1	IMG2	-3.92422	0.00115044
cdc53-1	ISA1	4.52217	0.000180625
cdc53-1	KGD1_1	-3.32649	0.00860651
cdc53-1	KGD1_2	-3.32824	0.00710433
cdc53-1	LEU4	2.78633	0.00399917
cdc53-1	LPD1	9.58164	2.31502e-05
cdc53-1	LST8	-3.42188	0.00251254
cdc53-1	LYS12	-3.26152	0.00363295
cdc53-1	LYS2	3.02095	0.00272831
cdc53-1	LYS9	-3.75679	0.00329186
cdc53-1	MEF2	-3.9996	0.00108331
cdc53-1	MET10	4.63822	0.000308301
cdc53-1	MET14	7.09324	5.77015e-05
cdc53-1	MET17	2.85115	0.00727786
cdc53-1	MET18	-2.90257	0.00549413
cdc53-1	MET2	5.94691	6.94546e-05
cdc53-1	MET3	6.49649	0.000115527
cdc53-1	MET5	3.77267	0.00463644
cdc53-1	MIC17	3.90551	0.000409779
cdc53-1	MIG1	2.79277	0.00469025
cdc53-1	MKK2	3.64687	0.000884483
cdc53-1	MMP1	3.76418	0.000615026
cdc53-1	MNT3	-4.14324	0.00328213
cdc53-1	MRH1	6.72146	3.93243e-05
cdc53-1	MRPL20	-2.95736	0.00337823
cdc53-1	MRS1	-6.39564	2.28122e-05
cdc53-1	MSA2	2.89227	0.0095002
cdc53-1	MSN4	4.40583	0.00633445
cdc53-1	MUP1	4.37905	0.000165276
cdc53-1	NMA1	-4.01399	0.000771144
cdc53-1	NOG1	-5.17364	0.00123854
cdc53-1	NPL3	8.07136	5.65564e-06
cdc53-1	NRD1	-3.80588	0.00118994
cdc53-1	NUP192	-7.36144	4.03702e-05
cdc53-1	OST6	4.35059	0.000840875
cdc53-1	PBA1	-4.22074	0.00471456
cdc53-1	PCL7	5.90647	0.000459325
cdc53-1	PDC6	5.78855	0.000263572
cdc53-1	PEF1	-12.9047	3.70206e-06
cdc53-1	PFK2	-2.78035	0.00988177
cdc53-1	PMP1	-3.24044	0.00254879
cdc53-1	PMS1	3.04735	0.00978528
cdc53-1	POR2	3.09575	0.00789789
cdc53-1	PRP38	3.41762	0.00275955
cdc53-1	PTR2	7.54896	4.46233e-06
cdc53-1	PUP2	3.73697	0.000706513
cdc53-1	QCR9	3.57495	0.00140768
cdc53-1	RCR1	-3.33106	0.00217994
cdc53-1	RGD1	4.46888	0.000477527
cdc53-1	RIB1	4.1082	0.00252236
cdc53-1	RKR1	4.99137	8.98709e-05
cdc53-1	RMP1	-4.67192	0.000269731
cdc53-1	RNR1	4.67536	0.00237
cdc53-1	RNR4	3.7527	0.00118782
cdc53-1	RPA190	3.31309	0.00209628
cdc53-1	RPL11B	-5.34714	0.000225417
cdc53-1	RPL13A	-3.94013	0.00245813
cdc53-1	RPL21B	-9.54604	6.40288e-06
cdc53-1	RPL26B	-3.07831	0.00452642
cdc53-1	RPL27B	-5.54193	0.000339586
cdc53-1	RPL31B	-3.49652	0.000819496
cdc53-1	RPL33B	-4.96352	0.000213653
cdc53-1	RPL41A	3.73891	0.00068373
cdc53-1	RPL43B	-3.38602	0.000971944
cdc53-1	RPL7B	-2.95803	0.00266317
cdc53-1	RPL8A	-2.98617	0.00651705
cdc53-1	RPL8B	-6.41474	1.46524e-05
cdc53-1	RPP2A	2.4742	0.00962713
cdc53-1	RPS11A	3.91741	0.00165656
cdc53-1	RPS11B	3.45601	0.00371335
cdc53-1	RPS14B	4.54043	0.00064174
cdc53-1	RPS16A	-7.49935	0.00174993
cdc53-1	RPS22A	4.48989	0.000336362
cdc53-1	RPS23A	9.65935	0.000104929
cdc53-1	RPS30B	-4.20535	0.00549557
cdc53-1	RPS4B	-5.53668	0.000241152
cdc53-1	RPT1	-7.49395	0.000738089
cdc53-1	RRF1	-4.11463	0.00371204
cdc53-1	RRP12	-3.78249	0.00104914
cdc53-1	RSM25	2.75958	0.00974872
cdc53-1	RTS3	3.73265	0.00106265
cdc53-1	SAM3	4.9602	0.000334594
cdc53-1	SDH4	3.91015	0.0016948
cdc53-1	SEC24	-9.65728	0.00164924
cdc53-1	SEC26	-5.26965	0.000123101
cdc53-1	SFP1	-2.77714	0.00537195
cdc53-1	SKG3	3.04732	0.00409604
cdc53-1	SLX8	-4.40429	0.000238441
cdc53-1	SNA2	3.07512	0.00277375
cdc53-1	SNF7	-6.89773	0.00889727
cdc53-1	SOL3	-3.58395	0.00263161
cdc53-1	SOM1	-2.74758	0.00845738
cdc53-1	SPC110	-3.72936	0.00261305
cdc53-1	SRB5	-3.09704	0.00798314
cdc53-1	SRX1	-4.67284	0.0012035
cdc53-1	SSB2	-4.12818	0.00288977
cdc53-1	SSZ1	-3.53888	0.00114143
cdc53-1	STO1	3.08443	0.00979435
cdc53-1	STP1	2.96496	0.00456266
cdc53-1	STP4	5.03297	0.00184409
cdc53-1	SUR7	3.78916	0.00269944
cdc53-1	SWS2	3.27103	0.00300444
cdc53-1	TAM41	3.3274	0.00252386
cdc53-1	TEC1	3.56413	0.00191334
cdc53-1	TEF1	-8.10183	6.34685e-06
cdc53-1	THI20	5.22208	8.5947e-05
cdc53-1	THI7	4.38349	0.00966183
cdc53-1	TIM23	-2.81472	0.00628654
cdc53-1	TMA19	3.2442	0.00570754
cdc53-1	TPS2	-5.93169	8.66922e-05
cdc53-1	TRX1	3.41574	0.00225845
cdc53-1	TSA1	5.87118	0.000557685
cdc53-1	UBA4	-3.20754	0.00224741
cdc53-1	UBC4	5.55519	3.30953e-05
cdc53-1	VMA13	-3.2139	0.00616976
cdc53-1	VMA7	-11.823	0.00168587
cdc53-1	VNX1	2.71274	0.00809534
cdc53-1	VPS62	-4.12238	0.0034959
cdc53-1	VTA1	-3.25989	0.00282332
cdc53-1	YAR028W	-4.25401	0.000304137
cdc53-1	YDL086W	-3.50671	0.00704468
cdc53-1	YDR115W	-14.2925	1.69564e-05
cdc53-1	YEF3	5.67984	0.000206864
cdc53-1	YGR130C	5.16859	0.000385676
cdc53-1	YHL017W	3.50335	0.00225153
cdc53-1	YHR162W	3.0603	0.0029621
cdc53-1	YJR096W_13	3.75694	0.00262043
cdc53-1	YKE2	-5.32018	0.00375675
cdc53-1	YLR118C	-3.45321	0.00570754
cdc53-1	YMR111C	2.68498	0.00660992
cdc53-1	YNR048W	-7.1484	0.000199353
cdc53-1	YOR052C	6.26527	0.000560686
cdc53-1	YRO2	8.33372	4.17349e-05
cdc53-1	ZEO1	-5.00523	0.000662726
COS111	HSP30	-2.76192	0.00686655
COS111	HXT3	-3.45811	0.00928006
COS111	HXT4	-4.35623	0.000427387
COS111	NCE102	-3.14269	0.00198341
COS111	YOR302W_2	3.42005	0.00889727
CRT10	HXT2	3.58028	0.00721255
CRT10	PHO4	12.342	3.08564e-06
CRT10	PHO84	19.0317	6.66336e-09
CRT10	PNC1	-3.36777	0.005625
CRT10	RPL16A	3.89349	0.000670943
CRT10	RPL1A	4.86935	8.56834e-05
CRT10	RPL1B	4.79792	0.00228493
CRT10	RPL21B	4.98917	0.000155885
CRT10	RPL27B	5.42717	0.000221692
CRT10	RPL2A	8.73408	1.65e-06
CRT10	RPL33B	2.75066	0.008335
CRT10	RPS16A	3.57183	0.00228354
CRT10	RPS18B	6.04034	6.69769e-05
CRT10	SDH1	-2.66484	0.00660992
CSR2	COA3	3.62979	0.00181797
CSR2	HXT4	-8.97564	3.94452e-06
CSR2	HXT6	-20.0584	1.10594e-06
CSR2	HXT7	-11.9644	7.00809e-06
ctf13-30	ACH1	3.75776	0.00209009
ctf13-30	ARC1	-2.70818	0.00520053
ctf13-30	ARF2	-3.96962	0.00142452
ctf13-30	ARO4	-5.13542	0.000360149
ctf13-30	ATP17	3.15285	0.005349
ctf13-30	AVT1	5.20788	0.00649537
ctf13-30	BDH2	6.07498	0.000128154
ctf13-30	BRF1	3.86509	0.00159115
ctf13-30	CLB1	7.38095	4.78438e-05
ctf13-30	CMS1	3.69679	0.00664241
ctf13-30	COP1	-3.94643	0.00410238
ctf13-30	COX5B	-4.40016	0.000296929
ctf13-30	CSE4	4.02601	0.000956084
ctf13-30	DBP2	-2.58322	0.0073713
ctf13-30	DRE2	4.67831	0.000590825
ctf13-30	EBP2	3.32855	0.00910733
ctf13-30	EMI2	-2.87772	0.008187
ctf13-30	ERV29	-4.38645	0.0064951
ctf13-30	FAF1	-4.98125	0.00113019
ctf13-30	FMP48_1	5.07909	0.00610441
ctf13-30	FPR3	-4.01406	0.00563512
ctf13-30	GDH1	2.97918	0.00764028
ctf13-30	HCM1	8.18505	0.00058027
ctf13-30	HDA2	4.79619	0.00162588
ctf13-30	HIR2	4.92984	0.00220601
ctf13-30	HSC82	3.44763	0.00566482
ctf13-30	HSP104	-5.12894	0.00760306
ctf13-30	IMD3	-5.78552	0.000841455
ctf13-30	IWR1	-2.78426	0.00396952
ctf13-30	LYS1	-4.90607	0.000236417
ctf13-30	LYS12	-4.65809	0.00021077
ctf13-30	LYS21	-4.48308	0.00664135
ctf13-30	LYS9	-3.49999	0.004325
ctf13-30	MLP1	3.58891	0.00106471
ctf13-30	NAP1	-4.35022	0.000266448
ctf13-30	OMS1	3.90549	0.00207449
ctf13-30	ORT1	-3.26958	0.00689066
ctf13-30	PAA1	-4.22522	0.000527388
ctf13-30	PBI2	-2.50861	0.00851207
ctf13-30	PET100	-3.46921	0.00143085
ctf13-30	PEX7	3.27131	0.00268674
ctf13-30	PGI1	-2.56612	0.00952898
ctf13-30	PMP1	-3.16003	0.00367974
ctf13-30	POR1	3.83948	0.00189643
ctf13-30	POR2	3.91768	0.00522506
ctf13-30	RGI1	-5.57117	4.90015e-05
ctf13-30	RKR1	3.95439	0.00257124
ctf13-30	RNR1	3.54236	0.0024503
ctf13-30	RPL11A	-4.94772	0.000803246
ctf13-30	RPL11B	-6.03843	2.71151e-05
ctf13-30	RPL17A	-5.88475	0.000128425
ctf13-30	RPL17B	-16.6355	2.34523e-05
ctf13-30	RPL20A	-4.22091	0.00453849
ctf13-30	RPL21B	-3.59645	0.000881149
ctf13-30	RPL24A	-4.41785	0.00186436
ctf13-30	RPL26B	-5.91544	0.000204013
ctf13-30	RPL2A	-4.67259	0.00119157
ctf13-30	RPL35B	-3.22839	0.0048257
ctf13-30	RPL37A	-2.71908	0.00816501
ctf13-30	RPL41B	-5.46854	0.000206523
ctf13-30	RPL43B	-5.34534	0.000201295
ctf13-30	RPL7A	-2.77393	0.00392538
ctf13-30	RPL7B	3.19933	0.00391481
ctf13-30	RPL8B	-3.95819	0.00206195
ctf13-30	RPP1B	-6.54038	0.000625681
ctf13-30	RPS10A	-4.15695	0.00313339
ctf13-30	RPS17A	-3.61441	0.00137511
ctf13-30	RPS17B	-5.66568	0.00200216
ctf13-30	RPS21A	-6.30719	0.000299536
ctf13-30	RPS21B	-4.80391	0.000269368
ctf13-30	RPS27A	-4.95664	0.000633309
ctf13-30	RPS30B	-3.00184	0.00739907
ctf13-30	RPS4B	-4.98913	0.000128642
ctf13-30	RSA1	5.15439	0.00273883
ctf13-30	SAC3	-3.14881	0.00312012
ctf13-30	SAC6	-4.25796	0.00133489
ctf13-30	SBA1	-2.7681	0.00509702
ctf13-30	SDH1	-5.15475	0.000121963
ctf13-30	SIS1	-3.23518	0.00259404
ctf13-30	SPC42	-3.83267	0.000865341
ctf13-30	STP1	4.92992	0.00271581
ctf13-30	STP4	4.99434	0.000876452
ctf13-30	TEF1	-10.3495	2.52847e-05
ctf13-30	UBI4_13	3.64172	0.00328213
ctf13-30	UBR2	8.2884	7.16771e-06
ctf13-30	VMA10	-2.56205	0.00743254
ctf13-30	VMA7	-3.10482	0.00247279
ctf13-30	VPS1	-6.21785	0.000420437
ctf13-30	VPS51	3.26107	0.00433171
ctf13-30	VPS71	3.78946	0.00259861
ctf13-30	YAF9	3.80287	0.00924918
ctf13-30	YDR115W	-3.54988	0.00158982
ctf13-30	YHR162W	3.45037	0.00459793
ctf13-30	YMR124W	4.54812	0.00593528
ctf13-30	YMR295C	-2.56111	0.00763169
ctf13-30	YNR034W-A	-4.3906	0.00242965
ctf13-30	YPR147C	3.59439	0.00145221
ctf13-30	ZEO1	-4.4568	0.00525053
CUL3	ALD6	-4.617	0.000111787
CUL3	NPL3	-2.75543	0.00625011
CUL3	PDC6	-2.99005	0.00318894
CUL3	PGM2	-6.23396	0.00374709
CUL3	RFC4	3.94267	0.000769861
CUL3	RNR2	-3.58627	0.00223742
CUL3	SFL1	3.06912	0.00600587
CUL3	SSA4	-6.22396	0.00332728
CUL3	THS1	2.53188	0.00676633
CUL3	YNR034W-A	-4.83851	0.000876835
DAS1	FMP43	-2.63824	0.00502678
DAS1	PRP5	3.41751	0.0090445
DAS1	RPS1B	-2.62969	0.0080013
DDI1	RPN13	2.7597	0.00743538
DDI1	RPT4	4.73726	0.000353185
DMA1	ATG19	2.86621	0.00413015
DMA1	CDC123	3.74401	0.000993704
DMA1	COX12	-4.49658	0.000701336
DMA1	COX9	-5.5213	0.000120652
DMA1	CSE1	-2.67429	0.00650651
DMA1	EFT1	-3.15083	0.0031922
DMA1	EFT2	-4.86704	0.000851606
DMA1	GVP36	3.30977	0.00128783
DMA1	POR1	-2.53365	0.00897979
DMA1	YMR122W-A	-2.54733	0.00719792
DMA2	ALD6	-3.93371	0.00730308
DMA2	COX12	-4.13282	0.00196103
DMA2	COX23	3.37871	0.00299959
DMA2	DDR48	-3.0135	0.00376521
DMA2	FMP43	-4.41015	0.000412746
DMA2	GVP36	2.77618	0.00857343
DMA2	HSP104	-3.31597	0.00284881
DMA2	HTB1	-5.9306	0.000182165
DMA2	HXT6	3.82742	0.00310167
DMA2	NCE102	-4.6157	0.000154539
DMA2	PGM2	-4.90312	0.00416352
DMA2	POR1	-3.87107	0.00120226
DMA2	RFC4	6.23914	0.000253133
DMA2	SHM2	-3.27957	0.00935613
DMA2	STE2	6.34383	6.30261e-05
DMA2	YDR115W	3.14202	0.00504753
DSK2	ANT1	3.91636	0.000820203
DSK2	BSD2	4.65817	0.000170291
DSK2	COX12	-2.69303	0.00794523
DSK2	COX9	9.51925	1.20322e-05
DSK2	EMC4	3.82569	0.0010101
DSK2	FUN14	7.59816	8.55863e-06
DSK2	GAP1	-3.01416	0.00323652
DSK2	HXT6	-4.10186	0.00235891
DSK2	LST8	-2.88244	0.00514051
DSK2	MET30	3.69807	0.00151307
DSK2	MOS1	3.15364	0.00655114
DSK2	PDC5	-3.53001	0.00107925
DSK2	PIC2	3.43227	0.00372675
DSK2	PNS1	2.66219	0.00597912
DSK2	QCR10	6.79152	1.90443e-05
DSK2	QCR9	4.00969	0.00048425
DSK2	RMD1	5.9763	0.00442482
DSK2	RPN10	2.77367	0.00993423
DSK2	RPN13	3.69622	0.000618675
DSK2	RPN9	3.99991	0.00113654
DSK2	RPS18B	3.47863	0.00614335
DSK2	TKL2	-3.5665	0.00129053
DSK2	TNA1	3.963	0.00418813
DSK2	UBI4_13	5.08826	0.00046251
DSK2	YBR085C-A	-3.89448	0.00344489
DSK2	YDR119W-A	4.81987	0.00135768
DSK2	YMR122W-A	24.4583	7.81729e-10
DSK2	YOR020W-A	7.65731	4.84406e-05
DSK2	YPR010C-A	7.28296	5.81314e-06
DSK2	YPR127W	-2.5634	0.00783271
EAR1	COX9	3.65738	0.00329754
EAR1	GAP1	-2.65958	0.00791531
EAR1	MEP2	-3.78677	0.00284178
EAR1	PRM5	3.42782	0.00152141
ECM21	ACH1	-2.74416	0.00600729
ECM21	BAP2	3.94384	0.00153876
ECM21	FMP16	-3.37485	0.00107077
ECM21	GAP1	-2.89521	0.00660992
ECM21	ISA1	-2.84108	0.00542478
ECM21	MEP2	-4.38099	0.000236389
ECM21	MNE1	13.9406	2.63537e-06
ECM21	NUP192	2.89625	0.00373452
ECM21	TAH1	3.96713	0.000942449
ECM21	ZEO1	2.80277	0.00596702
ECM29	ARE1	7.23737	0.00706312
ECM29	PRE10	-3.23333	0.00250021
ECM29	PRE4	2.67159	0.00502761
ECM29	RPN13	-6.74731	6.56804e-05
ECM29	RPN2	-9.5765	9.49131e-07
ECM29	RPT4	3.0828	0.00227991
ECM29	UBP6	-3.72779	0.000913495
ELA1	COX12	-3.57401	0.00270705
ELA1	COX9	-3.50764	0.00223036
ELA1	FMP43	-3.4369	0.00322239
ELA1	RPS18B	-7.89492	0.0046026
ELC1	ADH4	-2.93485	0.00951441
ELC1	COX12	-3.3855	0.00221898
ELC1	COX9	-4.50804	0.00029367
ELC1	FMP16	2.69961	0.00719792
ETP1	BSD2	-4.02203	0.000907551
ETP1	HXT2	4.50066	0.00247558
FYV10	ACS1	3.24634	0.00190072
FYV10	ACS2	4.63814	0.000267211
FYV10	ARA1	-2.87862	0.0088733
FYV10	ARO9	-3.10906	0.00308656
FYV10	BDH2	-6.53475	0.00141635
FYV10	BLM10	6.82526	6.01325e-06
FYV10	CIT1	-2.72338	0.00919003
FYV10	COA3	3.5524	0.00294993
FYV10	CPA1	24.4242	1.57326e-10
FYV10	DAD4	2.90171	0.00404134
FYV10	DBP3	5.00675	8.14031e-05
FYV10	DLD3	7.91253	2.68139e-06
FYV10	EFT2	2.72063	0.00607253
FYV10	FKS1	-2.54525	0.00879302
FYV10	GCY1	-4.76937	0.00241266
FYV10	GID7	12.8599	7.76754e-08
FYV10	GID8	12.4299	5.11556e-08
FYV10	GLC7	2.50003	0.00730472
FYV10	GLC8	2.88835	0.0048386
FYV10	GLT1	3.54264	0.00380845
FYV10	GPM3	16.0055	1.111e-08
FYV10	GRE2	-2.42514	0.00895435
FYV10	HSM3	9.86866	6.7676e-07
FYV10	HSP30	-6.45935	2.66741e-05
FYV10	HTA2	-2.86494	0.00675618
FYV10	HXT6	-7.9323	8.29704e-06
FYV10	HXT7	-4.05369	0.000625629
FYV10	KIN1	3.23889	0.00188438
FYV10	LYS20	4.06083	0.000390945
FYV10	MAD3	-3.50453	0.00255672
FYV10	MCM7	3.42782	0.00137095
FYV10	MDH2	8.39921	4.19629e-06
FYV10	MEP2	2.70788	0.00755907
FYV10	MRH1	-3.49904	0.00302022
FYV10	NGR1	3.72063	0.000634082
FYV10	PAM1	3.47899	0.00100986
FYV10	PDC5	-9.28045	3.30345e-06
FYV10	PDR15	-4.25189	0.00186989
FYV10	PFK2	3.72678	0.000993704
FYV10	PHM8	18.8813	1.22868e-09
FYV10	PNS1	-3.76904	0.00083757
FYV10	PSK2	3.50777	0.00132836
FYV10	PUP2	-2.67592	0.00570754
FYV10	PUT1	-4.30484	0.000373407
FYV10	REG1	2.8975	0.00412091
FYV10	RGC1	2.97791	0.00331279
FYV10	SMF1	-4.74767	0.000361579
FYV10	SML1	3.22598	0.00285869
FYV10	SSD1	4.99495	0.000139824
FYV10	STF2	3.17353	0.00214065
FYV10	TAT1	-5.21502	0.000145621
FYV10	TKL2	-2.75029	0.00655212
FYV10	TOP1	5.16276	0.000234407
FYV10	UBC8	11.5697	1.02244e-07
FYV10	UBI4_13	-9.00078	3.39839e-06
FYV10	UIP3	-3.18198	0.00335319
FYV10	URH1	3.35629	0.00310931
FYV10	VID28	15.2552	2.87868e-08
FYV10	VPS74	2.38308	0.00999659
FYV10	YAT2	2.74204	0.00962391
FYV10	YDR222W	11.881	9.32768e-08
FYV10	YGR111W	2.70576	0.00566054
FYV10	YHR140W	-3.15339	0.00447402
FYV10	YJL133C-A	2.81483	0.00421443
FYV10	YKL065W-A	-3.14872	0.00649692
FYV10	YMR086W	4.47722	0.00152203
FYV10	YMR090W	-3.10446	0.00790383
FYV10	YMR122W-A	3.32652	0.0097891
FYV10	YNL194C	-2.50988	0.00909848
FYV10	YOR052C	4.73873	0.000120165
FYV10	YOR283W	11.6041	1.37264e-07
FYV10	YRO2	-4.22082	0.000557685
FYV10	ZEO1	5.01869	0.00168302
HRD1	AVT3	5.6012	5.76253e-05
HRD1	AVT7	8.14589	2.28007e-06
HRD1	CCC1	4.58399	0.00027597
HRD1	COX12	-2.86496	0.00732494
HRD1	COX13	-3.83146	0.00253346
HRD1	COX9	-2.49385	0.00959712
HRD1	COY1	8.04858	3.32967e-05
HRD1	CPR4	7.68926	2.63759e-06
HRD1	CPS1	3.51318	0.000832124
HRD1	DER1	7.52536	2.91514e-06
HRD1	ECM3	8.41523	2.31861e-05
HRD1	EMC4	11.7527	2.86757e-07
HRD1	ERG28	4.42472	0.000295723
HRD1	ERG4	3.48931	0.00133705
HRD1	ERG9	9.90741	8.63332e-07
HRD1	ERV29	6.12859	2.51198e-05
HRD1	FKS1	5.76332	5.57574e-05
HRD1	FMP43	-4.33515	0.000259532
HRD1	FUN14	7.228	1.04508e-05
HRD1	GET2	7.60519	1.27736e-05
HRD1	GNP1	2.95808	0.00372494
HRD1	GSC2	5.1903	0.000699723
HRD1	GTT1	3.81017	0.000564411
HRD1	HXT3	2.98562	0.00477835
HRD1	HXT4	5.02785	0.00787906
HRD1	HXT6	7.74091	5.9156e-06
HRD1	HXT7	9.67354	5.07963e-07
HRD1	INO1	-3.90532	0.000514631
HRD1	MCR1	2.8257	0.00471808
HRD1	OLE1	3.90248	0.00497934
HRD1	OST3	2.99563	0.00730308
HRD1	PDR15	4.49635	0.000137062
HRD1	PGA1	4.47325	0.00078897
HRD1	PHO88	3.36488	0.00385482
HRD1	PMT2	7.13171	4.58855e-06
HRD1	PMT3	3.05316	0.00967264
HRD1	PMT4	3.23157	0.00196963
HRD1	POR1	9.60674	8.36888e-07
HRD1	QCR9	-2.51291	0.00724371
HRD1	SCS7	3.64076	0.00100982
HRD1	SIP3	4.0014	0.00119298
HRD1	SMF3	11.3252	2.87896e-07
HRD1	SNA3	4.7321	0.000223819
HRD1	SPT23	4.00816	0.00387349
HRD1	TNA1	13.01	3.77912e-08
HRD1	USA1	7.89903	1.49989e-05
HRD1	VTC1	5.56222	5.60593e-05
HRD1	VTC2	10.3366	4.50708e-07
HRD1	VTC3	5.55389	0.000103971
HRD1	YBR287W	3.81558	0.00101242
HRD1	YCR023C	2.92624	0.00474141
HRD1	YER053C-A	5.16731	7.51286e-05
HRD1	YGR026W	10.9811	1.2269e-07
HRD1	YJR015W	10.8097	1.97496e-07
HRD1	YLR072W	3.65272	0.000962582
HRD1	YLR312C	5.44216	9.93728e-05
HRD1	YMR134W	2.89514	0.00299404
HRD1	YPR003C	3.89477	0.00229524
HRD1	YPR063C	4.5971	0.000164058
HRD1	ZEO1	3.68913	0.00401023
HRD1	ZRT2	5.16792	0.000146294
HRT3	EFT1	25.2314	1.09182e-10
HRT3	EFT2	37.6421	1.47576e-11
HUL5	ABF1	-9.49959	5.87149e-06
HUL5	ABP140	2.73501	0.00441563
HUL5	ACB1	4.59732	0.000699647
HUL5	ACS2	-7.77783	6.17305e-06
HUL5	ADD37	-3.32079	0.00333681
HUL5	ADH2	-6.64317	0.000138788
HUL5	ADK1	5.29201	0.000137879
HUL5	AHC2	-2.86687	0.00754937
HUL5	ALD4	-4.12432	0.00062885
HUL5	ALR1	-2.80571	0.00473093
HUL5	APE2	-6.93077	7.27354e-06
HUL5	APJ1	-4.42944	0.00116713
HUL5	AQY2	-5.46734	4.71831e-05
HUL5	ARA1	3.45519	0.00509702
HUL5	ARE2	-5.19896	0.000108307
HUL5	ASN2	3.25444	0.0045012
HUL5	ATG33	-4.64456	0.00015618
HUL5	ATP17	-3.74588	0.000908407
HUL5	ATP18	-4.67063	0.000370417
HUL5	AVT7	-5.81204	1.87101e-05
HUL5	BDH1	2.73392	0.00577216
HUL5	BDH2	-4.35503	0.00442652
HUL5	BMH1	4.70748	0.00247851
HUL5	BSD2	-5.811	6.86133e-05
HUL5	BTN2	-6.17872	8.85025e-05
HUL5	BUR6	-5.46551	6.35446e-05
HUL5	CAM1	-5.03629	0.00453188
HUL5	CAT8	-2.88168	0.00394698
HUL5	CCC1	-6.42411	0.000587957
HUL5	CDC48	5.91917	2.42512e-05
HUL5	CHO2	-3.97513	0.000314733
HUL5	CIT1	-5.73786	0.000185124
HUL5	CLC1	2.55034	0.00924256
HUL5	CMS1	-2.69112	0.00833706
HUL5	COX12	-7.8738	9.15798e-06
HUL5	COX13	-6.89772	6.71587e-06
HUL5	COX19	-3.43209	0.00488154
HUL5	COX5A	-2.8194	0.00772563
HUL5	COX9	-12.9965	3.28863e-06
HUL5	COY1	-3.30815	0.00256737
HUL5	CPA1	-6.06572	3.75528e-05
HUL5	CPR1	3.3863	0.00302065
HUL5	CPR6	4.28492	0.000685251
HUL5	CRC1	-4.45464	0.000499126
HUL5	CTP1	-4.60608	0.000996652
HUL5	CUP9	-3.88088	0.00148015
HUL5	CYC7	2.55778	0.00822871
HUL5	CYT2	-3.53974	0.00776492
HUL5	DAK1	2.65801	0.0053491
HUL5	DMA1	-3.16933	0.00475145
HUL5	DMA2	-3.84935	0.00284985
HUL5	DOA1	2.68434	0.00461176
HUL5	DOT6	-5.24751	0.00017357
HUL5	DRE2	-2.75682	0.00703465
HUL5	DSK2	6.16307	0.000148643
HUL5	ECM29	3.67758	0.00220482
HUL5	EDC1	-3.91188	0.000550031
HUL5	EDC2	-4.47344	0.0003386
HUL5	EFT1	-4.33219	0.000196601
HUL5	EGD1	3.39683	0.0042836
HUL5	EGD2	4.58891	0.00018344
HUL5	EMC4	-11.0667	2.78303e-07
HUL5	ENA2	3.52678	0.00455529
HUL5	ERG1	-3.77014	0.000523444
HUL5	ERG11	-5.73209	0.00229777
HUL5	ERG12	-3.16327	0.00765262
HUL5	ERG9	-4.90452	9.34409e-05
HUL5	FAR1	-6.45959	6.05892e-05
HUL5	FKS1	-2.57882	0.00994284
HUL5	FMP16	-3.68236	0.000879315
HUL5	FMP43	-7.32063	1.06891e-05
HUL5	FMP48_1	-7.38559	2.97282e-05
HUL5	FUN14	-5.06608	0.00085945
HUL5	GAL11	-3.62593	0.000752065
HUL5	GDS1	-4.24453	0.0019916
HUL5	GEM1	-2.52043	0.00835003
HUL5	GIS3	-4.21614	0.000906479
HUL5	GLO1	-3.70014	0.00148006
HUL5	GND1	3.19602	0.00247765
HUL5	GOR1	2.80804	0.00521035
HUL5	GRX1	3.6379	0.00245563
HUL5	GRX2	2.45475	0.0089384
HUL5	GUS1	5.62841	3.63395e-05
HUL5	GUT2	-5.33308	0.000201295
HUL5	HHO1	-5.71046	3.44819e-05
HUL5	HOM2	-4.9537	8.18064e-05
HUL5	HSP30	8.60851	1.45831e-05
HUL5	HSP78	-3.23447	0.0014962
HUL5	HSP82	4.20949	0.00416252
HUL5	HTA2	-3.64544	0.00787965
HUL5	HTB2	-3.72361	0.00680909
HUL5	HUG1	-9.55547	2.0519e-06
HUL5	HXK2	3.56742	0.000750492
HUL5	HXT1	-3.21918	0.00716031
HUL5	HXT4	-3.18436	0.00978369
HUL5	HXT6	-4.77282	0.000836831
HUL5	ISU1	3.72792	0.00174617
HUL5	IXR1	-3.15121	0.00923878
HUL5	IZH1	-7.47694	6.74147e-06
HUL5	KGD1_2	-3.32866	0.00774116
HUL5	LYS1	4.4739	0.000328834
HUL5	LYS20	-5.2038	0.000234407
HUL5	LYS9	4.40656	0.000279672
HUL5	MAP1	-6.34188	9.48624e-06
HUL5	MAP2	-4.05316	0.000309587
HUL5	MCH1	2.61805	0.00736315
HUL5	MCM1	-2.66147	0.00908988
HUL5	MCR1	-10.3151	4.61742e-06
HUL5	MDH2	-3.64316	0.00157304
HUL5	MDM34	-2.47735	0.00953601
HUL5	MET28	-7.46531	6.42699e-05
HUL5	MET6	5.06753	6.03192e-05
HUL5	MFB1	-3.14716	0.00234405
HUL5	MIR1	-5.80509	6.27607e-05
HUL5	MOS1	-2.96194	0.00410238
HUL5	MSA2	-5.06909	0.000191387
HUL5	MSN4	-5.80481	0.00024076
HUL5	NAB2	3.41518	0.00773208
HUL5	NCE103	-3.79394	0.00245849
HUL5	NHP2	2.72581	0.00895646
HUL5	NIP1	4.56418	0.000378674
HUL5	NOG2	-3.706	0.00095353
HUL5	NOP16	-5.21802	0.000468501
HUL5	NRD1	-3.90819	0.000541634
HUL5	NRG1	-6.55178	4.81588e-05
HUL5	NRG2	-3.98924	0.00192761
HUL5	NUG1	-3.15579	0.00302811
HUL5	OLE1	-4.52806	0.000167118
HUL5	OM45	-6.4711	8.29261e-06
HUL5	OPI1	-2.72993	0.00537195
HUL5	ORM2	-4.33724	0.00070923
HUL5	OXR1	2.48629	0.00962111
HUL5	OYE2	7.06859	1.52751e-05
HUL5	PBP4	-3.09792	0.00746452
HUL5	PDC5	-2.9454	0.00501056
HUL5	PDR15	-3.07907	0.00380101
HUL5	PFK2	-2.79892	0.0039886
HUL5	PGI1	5.08349	0.00155637
HUL5	PHB1	-5.69575	0.000849284
HUL5	PHB2	-3.57742	0.00388475
HUL5	PHO84	3.51444	0.000959235
HUL5	PIC2	-15.071	1.75718e-08
HUL5	PMP1	3.76048	0.00208251
HUL5	PMP2	4.18525	0.000526829
HUL5	POR1	-11.2605	1.79828e-06
HUL5	PRE1	5.15005	0.000982357
HUL5	PRE10	9.2339	8.80593e-07
HUL5	PRE4	5.62097	3.39142e-05
HUL5	PRE5	5.25997	7.14873e-05
HUL5	PRE6	5.71508	4.94409e-05
HUL5	PRE8	3.845	0.00124505
HUL5	PRO3	4.25709	0.00566457
HUL5	PUB1	4.09158	0.00279392
HUL5	PUP2	6.73864	7.09526e-06
HUL5	QCR10	-17.5153	6.89825e-08
HUL5	QCR9	-8.43166	3.4774e-06
HUL5	RAD23	5.6966	2.55939e-05
HUL5	RAD51	-3.43154	0.00575674
HUL5	RAD52	3.43429	0.0019031
HUL5	RFS1	3.30405	0.00144778
HUL5	RGI2	-3.38505	0.00163882
HUL5	RIM101	-2.77479	0.00954681
HUL5	RME1	-6.48477	8.50107e-05
HUL5	ROX3	-4.73474	0.000132517
HUL5	RPI1	-3.51442	0.00277289
HUL5	RPL15B	-5.37536	0.000110036
HUL5	RPL16A	-6.59665	1.59833e-05
HUL5	RPL17A	-4.50583	0.00291151
HUL5	RPL19A	-4.82112	0.000131265
HUL5	RPL1A	-11.58	1.07676e-07
HUL5	RPL21B	-6.54475	1.47887e-05
HUL5	RPL23A	-8.42221	2.15583e-05
HUL5	RPL27B	-10.3334	1.84923e-07
HUL5	RPL2A	-12.1929	5.34182e-07
HUL5	RPL33B	-8.19244	1.35303e-06
HUL5	RPL35A	-6.22405	2.27674e-05
HUL5	RPL35B	-2.44965	0.00843921
HUL5	RPL38	2.72153	0.00575638
HUL5	RPL41B	4.07459	0.000420891
HUL5	RPL42A	-7.52715	6.49835e-06
HUL5	RPL7B	-6.46476	6.70376e-05
HUL5	RPL8A	-4.62157	0.000299536
HUL5	RPN1	3.86905	0.00244749
HUL5	RPN10	13.4971	5.56983e-08
HUL5	RPN11	6.64054	8.24813e-06
HUL5	RPN13	12.7819	1.23212e-07
HUL5	RPN2	21.0824	7.86711e-10
HUL5	RPN3	5.98128	0.000170352
HUL5	RPN4	-9.45181	2.91514e-06
HUL5	RPN5	4.02289	0.000514444
HUL5	RPN6	4.4048	0.00016578
HUL5	RPN7	7.10216	7.61088e-06
HUL5	RPN9	17.359	2.54274e-09
HUL5	RPO21	-4.27857	0.000604733
HUL5	RPS10B	-2.48077	0.00828961
HUL5	RPS11A	-9.07711	5.19826e-06
HUL5	RPS11B	-7.48542	7.51268e-05
HUL5	RPS14B	-6.27737	9.96795e-05
HUL5	RPS16A	-5.14009	0.00103359
HUL5	RPS16B	-6.25949	2.61936e-05
HUL5	RPS18B	-19.2181	3.72909e-08
HUL5	RPS19A	-8.33416	2.34849e-06
HUL5	RPS19B	-7.87214	0.000126093
HUL5	RPS22A	-5.13824	0.00311345
HUL5	RPS23A	-17.2729	8.87442e-09
HUL5	RPS24A	-5.08587	0.000138797
HUL5	RPS24B	-6.74193	1.24935e-05
HUL5	RPS27A	-4.963	0.000115198
HUL5	RPS29B	-12.9096	2.70038e-06
HUL5	RPS30A	-8.16682	4.39133e-06
HUL5	RPS30B	-5.74287	3.76666e-05
HUL5	RPS7B	-5.41877	4.84024e-05
HUL5	RPT1	3.50044	0.00115803
HUL5	RPT4	24.4171	3.89858e-10
HUL5	RPT5	9.74186	4.55325e-07
HUL5	RPT6	8.60864	1.08325e-06
HUL5	RRN3	-5.03314	6.86133e-05
HUL5	RTN1	3.22184	0.00199778
HUL5	RTS3	-10.5803	1.08396e-06
HUL5	SBA1	4.01601	0.000625905
HUL5	SCL1	5.40157	0.000213077
HUL5	SCS7	-5.82623	0.000128154
HUL5	SDH3	-3.43605	0.00374897
HUL5	SDH4	-5.66811	5.24622e-05
HUL5	SES1	3.92579	0.00040576
HUL5	SGT2	4.15258	0.00163906
HUL5	SHB17	3.50453	0.000759242
HUL5	SLF1	3.69633	0.00168391
HUL5	SMF3	-7.00705	2.73395e-05
HUL5	SPT15	-2.88748	0.00993341
HUL5	SPT23	-4.16188	0.000476035
HUL5	STF1	-3.01305	0.00244579
HUL5	STI1	3.22666	0.00245563
HUL5	STM1	4.00095	0.00206453
HUL5	STP1	-6.44836	1.79937e-05
HUL5	STP2	-3.56745	0.00377511
HUL5	STP4	-8.11595	3.63743e-06
HUL5	SUB1	-4.61471	0.000301082
HUL5	SVL3	-3.59541	0.000785108
HUL5	TEC1	-3.39447	0.00137335
HUL5	TEF4	-6.3318	1.27092e-05
HUL5	TIF1	4.36667	0.00105976
HUL5	TIF5	3.55425	0.00342414
HUL5	TIM11	-5.60848	6.22084e-05
HUL5	TIS11	-4.89985	0.000561144
HUL5	TMA10	-6.01031	0.000689359
HUL5	TNA1	-9.40533	1.60979e-06
HUL5	TPM2	3.08137	0.00985418
HUL5	TRX2	4.15284	0.000862228
HUL5	TYE7	-4.24877	0.000284163
HUL5	UBA1	2.74426	0.00670501
HUL5	UBI4_13	-3.30045	0.00893026
HUL5	UBP6	15.8121	1.07577e-08
HUL5	UBX4	4.45061	0.000356355
HUL5	UFD1	2.92132	0.00329116
HUL5	UPS2	-4.53779	0.000902871
HUL5	USV1	-9.18801	2.60158e-06
HUL5	VCX1	-3.24943	0.0028579
HUL5	VID24	-5.77153	2.63659e-05
HUL5	VMA13	3.07784	0.00332231
[truncated: 7,681 more rows]
