# Supplementary material for: Timer-based proteomic profiling of the ubiquitin-proteasome system reveals a substrate receptor of the GID ubiquitin ligase
Source: Mol Cell. 2021 Jun 3;81(11):2460–2476.e11. doi: 10.1016/j.molcel.2021.04.018 (PMC8189435; doi:10.1016/j.molcel.2021.04.018)
Supplement: Table S4. List of significant correlations of proteome turnover profiles, related to Figure 4 [file mmc5.xlsx]

## Sheet: description
		Table S4
		Significant correlations of proteome turnover profiles
		Gene1	Name of the UPS mutant. For non-essential factors the name of the deleted gene is indicated,
			for essential factors - the temperature-sensitive allele
		Gene2	Name of the correlated UPS mutant
		Gene1 group	Classification of the UPS factor into E2, E3, DUB, Proteasome or Other categories used throughout the analyses
		Gene2 group	Classification of the UPS factor into E2, E3, DUB, Proteasome or Other categories used throughout the analyses
		Shrunken correlation	Correlation of proteome turnover profiles between pairs of UPS mutants, adjusted for the number N of affected proteins
		P.adj	P-value adjusted for multiple testing
		N	Number of proteins used for each correlation

## Sheet: shrunken correlations
Gene1	Gene2	Gene1 group	Gene2 group	Shrunken correlation	P.adj	N
OTU1	rpn11-14	DUB	DUB	0.324714	1.53364e-10	261
rpn11-14	rpn11-8	DUB	DUB	0.950863	2.11356e-176	294
OTU1	rpn11-8	DUB	DUB	0.312972	7.95647e-08	207
OTU1	UBP10	DUB	DUB	-0.259841	0.00477674	98
rpn11-14	UBP16	DUB	DUB	-0.231396	0.00108852	260
rpn11-8	UBP16	DUB	DUB	-0.241185	0.000901694	204
OTU2	UBP3	DUB	DUB	-0.244048	0.00493151	137
UBP10	UBP3	DUB	DUB	0.288737	2.22223e-06	206
UBP16	UBP3	DUB	DUB	-0.239559	0.00775859	136
rpn11-14	UBP5	DUB	DUB	-0.250056	6.03541e-05	260
rpn11-8	UBP5	DUB	DUB	-0.252837	0.000235636	204
rpn11-14	UBP6	DUB	DUB	0.275976	9.33019e-10	395
rpn11-8	UBP6	DUB	DUB	0.26308	2.24989e-07	349
OTU1	UBP6	DUB	DUB	0.264029	5.27968e-05	211
UBP11	UBP6	DUB	DUB	-0.224459	0.00701805	208
UBP13	UBP6	DUB	DUB	-0.269344	2.67089e-05	208
UBP14	UBP6	DUB	DUB	0.416826	3.98211e-17	247
UBP2	UBP6	DUB	DUB	0.221637	0.00988637	219
UBP5	UBP6	DUB	DUB	-0.258573	0.000111353	208
rpn11-14	UBP9	DUB	DUB	-0.243529	0.000166529	260
rpn11-8	UBP9	DUB	DUB	-0.251389	0.000257176	204
UBP6	UBP9	DUB	DUB	-0.334685	2.56712e-09	209
rpn11-14	YUH1	DUB	DUB	-0.221053	0.00518586	260
UBP10	YUH1	DUB	DUB	-0.252652	0.00786407	94
RAD6	rpn11-14	E2	DUB	0.264393	7.44864e-08	371
RAD6	rpn11-8	E2	DUB	0.245215	4.02952e-05	320
UBC4	UBP10	E2	DUB	-0.250707	0.00322857	138
RAD6	UBP3	E2	DUB	0.240666	0.00068267	248
RAD6	UBP6	E2	DUB	0.29357	9.03805e-09	301
UBC11	UBP6	E2	DUB	-0.281688	4.63682e-06	208
UBC13	UBP6	E2	DUB	0.332718	1.33308e-09	220
UBC4	UBP6	E2	DUB	0.28504	8.04488e-07	236
RAD6	UBP9	E2	DUB	-0.257339	0.0016127	135
cdc4-3	rpn11-14	E3	DUB	0.216547	0.00256028	362
ctf13-30	rpn11-14	E3	DUB	0.233676	0.000356508	302
ART10	rpn11-14	E3	DUB	-0.220769	0.00557708	261
ASR1	rpn11-14	E3	DUB	-0.249446	6.39434e-05	262
BRE1	rpn11-14	E3	DUB	0.213629	0.00367176	378
BUL2	rpn11-14	E3	DUB	-0.229094	0.00158429	260
CUL3	rpn11-14	E3	DUB	-0.252474	3.67447e-05	264
DMA1	rpn11-14	E3	DUB	-0.276705	6.86513e-07	260
DMA2	rpn11-14	E3	DUB	-0.265746	3.76962e-06	264
ETP1	rpn11-14	E3	DUB	-0.231583	0.00106006	261
ROG3	rpn11-14	E3	DUB	-0.218271	0.00774485	260
ctf13-30	rpn11-8	E3	DUB	0.221002	0.00628017	247
ART10	rpn11-8	E3	DUB	-0.243049	0.000771155	205
DMA1	rpn11-8	E3	DUB	-0.297855	5.69048e-07	204
DMA2	rpn11-8	E3	DUB	-0.243417	0.000699361	208
ELC1	rpn11-8	E3	DUB	-0.233851	0.00230642	204
ETP1	rpn11-8	E3	DUB	-0.234907	0.00193306	205
ROG3	rpn11-8	E3	DUB	-0.263253	5.73408e-05	204
HUL5	OTU1	E3	DUB	-0.366086	5.689e-10	178
HUL5	OTU2	E3	DUB	0.32771	9.85318e-08	176
CRT10	UBP10	E3	DUB	-0.279397	0.00156679	96
HUL5	UBP10	E3	DUB	0.22118	0.0063846	246
met30-9	UBP11	E3	DUB	-0.238405	0.00187207	191
HUL5	UBP12	E3	DUB	-0.38695	3.06799e-11	180
rsp5-3	UBP13	E3	DUB	-0.234715	0.00515536	157
rsp5-sm1	UBP13	E3	DUB	-0.23075	0.000513946	310
BRE1	UBP13	E3	DUB	-0.255235	0.000742356	164
HUL5	UBP13	E3	DUB	0.23401	0.00380704	178
RTT101	UBP15	E3	DUB	0.337248	0.00558074	39
rsp5-3	UBP16	E3	DUB	-0.360793	1.94769e-08	155
rsp5-sm1	UBP16	E3	DUB	-0.325014	4.51709e-12	308
cdc53-1	UBP3	E3	DUB	0.251746	0.000208936	224
ctf13-30	UBP3	E3	DUB	0.241933	0.00170467	183
rsp5-3	UBP3	E3	DUB	0.241157	0.000244626	270
rsp5-sm1	UBP3	E3	DUB	0.265583	1.26772e-08	391
BSD2	UBP3	E3	DUB	0.243112	0.00246401	158
RAD7	UBP3	E3	DUB	-0.269591	0.000625921	136
HUL5	UBP5	E3	DUB	0.228965	0.00723968	175
cdc53-1	UBP6	E3	DUB	0.266717	2.73922e-06	280
rsp5-3	UBP6	E3	DUB	0.346893	1.54362e-14	318
rsp5-sm1	UBP6	E3	DUB	0.326546	1.06922e-16	433
ART10	UBP6	E3	DUB	-0.291495	1.22099e-06	209
ART5	UBP6	E3	DUB	-0.223092	0.00821943	220
BRE1	UBP6	E3	DUB	0.265507	3.44608e-07	325
CSR2	UBP6	E3	DUB	0.222211	0.00902547	209
DMA2	UBP6	E3	DUB	-0.235362	0.00197543	211
ELA1	UBP6	E3	DUB	-0.245155	0.000603132	209
ELC1	UBP6	E3	DUB	-0.225956	0.00596661	208
ETP1	UBP6	E3	DUB	-0.311682	7.92239e-08	208
MDM30	UBP6	E3	DUB	0.230463	0.00178475	247
PEP3	UBP6	E3	DUB	0.255032	0.000170779	215
RAD7	UBP6	E3	DUB	-0.241805	0.000848401	208
RIM8	UBP6	E3	DUB	0.223238	0.00646526	229
ROG3	UBP6	E3	DUB	-0.297805	5.04802e-07	208
rsp5-sm1	UBP7	E3	DUB	-0.23749	0.000164302	309
BRE1	UBP7	E3	DUB	-0.232951	0.00670044	164
rsp5-3	UBP8	E3	DUB	0.241776	0.00478945	171
rsp5-3	UBP9	E3	DUB	-0.283839	4.90946e-05	156
rsp5-sm1	UBP9	E3	DUB	-0.311935	5.47676e-11	308
BRE1	UBP9	E3	DUB	-0.24144	0.00408611	162
HUL5	UBP9	E3	DUB	0.334712	4.7276e-08	176
cdc53-1	YUH1	E3	DUB	0.282424	0.000608398	110
RUB1	UBP10	Others	DUB	-0.32681	7.84345e-05	96
UBI4	UBP13	Others	DUB	-0.304625	4.28408e-09	265
UBI4	UBP14	Others	DUB	0.223572	0.00210741	313
UBC12	UBP16	Others	DUB	-0.291548	0.0075437	54
UBI4	UBP16	Others	DUB	-0.241081	0.000215879	264
UBI4	UBP5	Others	DUB	-0.223285	0.00363296	264
PEP4	UBP6	Others	DUB	0.225928	0.00628185	216
RUB1	UBP6	Others	DUB	0.243184	0.00080103	211
UBC12	UBP6	Others	DUB	0.236105	0.00100163	239
UBI4	UBP6	Others	DUB	0.607072	2.27405e-57	379
UBI4	UBP7	Others	DUB	-0.22459	0.00275219	264
UBI4	UBP9	Others	DUB	-0.368251	2.31723e-14	264
RUB1	YUH1	Others	DUB	0.771245	0.00286687	9
UBC12	YUH1	Others	DUB	0.311845	0.00419044	56
pre2-127	rpn11-14	Proteasome	DUB	0.409497	2.7707e-18	272
pre6-ph	rpn11-14	Proteasome	DUB	0.441565	4.03266e-23	291
DSK2	rpn11-14	Proteasome	DUB	0.236857	0.000451134	262
PRE9	rpn11-14	Proteasome	DUB	0.750486	1.63595e-70	290
RPN10	rpn11-14	Proteasome	DUB	0.622812	4.25496e-48	298
pre2-127	rpn11-8	Proteasome	DUB	0.48093	2.23227e-20	216
pre6-ph	rpn11-8	Proteasome	DUB	0.436945	1.28232e-18	238
DSK2	rpn11-8	Proteasome	DUB	0.223258	0.00821943	208
PRE9	rpn11-8	Proteasome	DUB	0.757374	1.67802e-61	246
RPN10	rpn11-8	Proteasome	DUB	0.640689	4.74953e-43	252
DDI1	UBP14	Proteasome	DUB	0.290342	0.00274146	80
RAD23	UBP14	Proteasome	DUB	0.267342	0.00446693	103
rpt6-20	UBP16	Proteasome	DUB	-0.243683	0.00146336	181
rpt6-25	UBP16	Proteasome	DUB	-0.275912	0.00243689	93
PRE9	UBP16	Proteasome	DUB	-0.25391	0.00435992	109
pre6-ph	UBP3	Proteasome	DUB	0.265892	8.22732e-05	187
pre2-127	UBP5	Proteasome	DUB	-0.376475	0.00908261	28
rpt6-25	UBP5	Proteasome	DUB	-0.257571	0.00678106	93
PRE9	UBP5	Proteasome	DUB	-0.279382	0.00080103	109
RPN10	UBP5	Proteasome	DUB	-0.334341	3.60717e-05	100
pre6-ph	UBP6	Proteasome	DUB	0.335936	5.47676e-11	253
rpt6-20	UBP6	Proteasome	DUB	0.245936	1.33776e-05	338
PRE9	UBP6	Proteasome	DUB	0.233305	0.000625921	279
RAD23	UBP6	Proteasome	DUB	0.405843	6.30513e-15	225
RPN10	UBP6	Proteasome	DUB	0.245213	0.000137966	273
SEM1	UBP6	Proteasome	DUB	0.286662	9.95274e-08	269
pre6-ph	UBP9	Proteasome	DUB	-0.320133	0.00126367	67
rpt6-20	UBP9	Proteasome	DUB	-0.237445	0.00277802	181
rpt6-25	UBP9	Proteasome	DUB	-0.309398	0.000319476	94
PRE9	UBP9	Proteasome	DUB	-0.25306	0.00436397	110
RPN10	UBP9	Proteasome	DUB	-0.274798	0.00174607	101
rpn11-8	UBC11	DUB	E2	-0.234059	0.00217789	204
RAD6	UBC11	E2	E2	-0.28095	0.000218964	134
cdc53-1	RAD6	E3	E2	0.263492	7.02381e-05	218
ctf13-30	RAD6	E3	E2	0.308085	1.50479e-06	173
BRE1	RAD6	E3	E2	0.32461	4.05021e-10	263
DMA2	RAD6	E3	E2	-0.240843	0.00655827	140
HUL5	RAD6	E3	E2	-0.246161	9.25657e-05	279
MFB1	RAD6	E3	E2	0.237353	0.00860261	137
rsp5-sm1	UBC11	E3	E2	-0.263028	1.05903e-06	308
BRE1	UBC11	E3	E2	-0.26244	0.000559498	161
HUL5	UBC11	E3	E2	0.240146	0.00236002	175
rsp5-3	UBC13	E3	E2	0.409633	7.81021e-12	167
rsp5-sm1	UBC13	E3	E2	0.221396	0.00239345	320
MAG2	UBC4	E3	E2	0.35802	0.000296989	64
rsp5-sm1	UBC5	E3	E2	-0.30467	1.79064e-10	313
ASI1	UBC7	E3	E2	0.321364	0.00276096	54
ASI3	UBC7	E3	E2	0.308943	0.00629037	51
HRD1	UBC7	E3	E2	0.611137	9.21895e-11	64
HUL5	UBC7	E3	E2	-0.263989	4.90946e-05	206
RAD16	UBC7	E3	E2	0.303635	0.00723968	48
FYV10	UBC8	E3	E2	0.91144	3.33223e-18	39
RMD5	UBC8	E3	E2	0.925839	8.33009e-20	40
ATG8	UBC13	Others	E2	-0.263582	0.00688538	92
pre6-ph	RAD6	Proteasome	E2	0.264916	9.26069e-05	190
PRE9	RAD6	Proteasome	E2	0.262881	3.39757e-05	231
rpt6-20	UBC11	Proteasome	E2	-0.238403	0.0025359	181
rpt6-25	UBC11	Proteasome	E2	-0.251932	0.00908261	93
RAD23	UBC4	Proteasome	E2	0.303284	0.0016127	80
rpn11-14	rsp5-3	DUB	E3	0.216558	0.00194065	376
rpn11-14	rsp5-sm1	DUB	E3	0.264671	6.7166e-11	504
rpn11-8	rsp5-sm1	DUB	E3	0.247873	9.65384e-08	456
rpn11-14	SNT2	DUB	E3	-0.232756	0.000875531	260
rpn11-14	SSM4	DUB	E3	-0.24216	0.000171223	274
rpn11-14	UBR1	DUB	E3	0.282272	8.35064e-08	289
rpn11-8	UBR1	DUB	E3	0.268784	1.0277e-05	233
UBP6	UBR1	DUB	E3	0.220208	0.00850996	237
UBP5	UFD2	DUB	E3	0.385755	0.00753788	31
UBP6	UFD2	DUB	E3	-0.223458	0.00699715	226
UBP3	YDR266C	DUB	E3	-0.229731	0.00958138	151
rpn11-14	YIL001W	DUB	E3	-0.317976	5.52547e-10	260
rpn11-8	YIL001W	DUB	E3	-0.27448	1.27693e-05	205
UBP10	YIL001W	DUB	E3	-0.300848	0.000488035	94
rpn11-14	YLR224W	DUB	E3	-0.222813	0.00368632	267
rpn11-8	YLR224W	DUB	E3	-0.233252	0.00246602	211
UBP6	YLR224W	DUB	E3	-0.234679	0.00231442	213
RAD6	rsp5-3	E2	E3	0.231922	0.00121573	266
RAD6	rsp5-sm1	E2	E3	0.258954	1.91666e-07	390
PEX4	UBR1	E2	E3	-0.297686	0.00835409	50
RAD6	UBR1	E2	E3	0.30005	4.24257e-06	169
UBC4	YDR266C	E2	E3	0.41071	8.77555e-06	70
cdc4-3	cdc53-1	E3	E3	0.2612	8.47815e-05	215
ART10	cdc53-1	E3	E3	-0.260813	0.00262341	110
BRE1	cdc53-1	E3	E3	0.253775	5.73408e-05	247
cdc4-3	ctf13-30	E3	E3	0.271887	0.000206068	171
cdc53-1	ctf13-30	E3	E3	0.284049	9.62749e-05	149
BSD2	ctf13-30	E3	E3	0.505243	1.15351e-08	75
cdc53-1	met30-9	E3	E3	0.237481	0.000454532	270
ART5	met30-9	E3	E3	0.240509	0.00108155	202
CUL3	met30-9	E3	E3	0.231757	0.00449867	194
cdc4-3	rsp5-3	E3	E3	0.348465	5.05034e-12	254
cdc53-1	rsp5-3	E3	E3	0.323379	2.29573e-09	240
ctf13-30	rsp5-3	E3	E3	0.414012	8.63099e-13	177
ALY2	rsp5-3	E3	E3	0.232258	0.00668622	156
ART10	rsp5-3	E3	E3	-0.319824	1.22099e-06	156
ART5	rsp5-3	E3	E3	-0.243205	0.0022454	168
BSD2	rsp5-3	E3	E3	0.25524	0.000422907	178
CUL3	rsp5-3	E3	E3	-0.274094	0.000189053	159
DMA1	rsp5-3	E3	E3	-0.232581	0.00697812	156
DMA2	rsp5-3	E3	E3	-0.252196	0.00146336	159
EAR1	rsp5-3	E3	E3	0.233091	0.00666367	155
ELC1	rsp5-3	E3	E3	-0.240329	0.00320277	156
RAD5	rsp5-3	E3	E3	0.243765	0.00355377	161
ROG3	rsp5-3	E3	E3	-0.276516	0.000114016	155
cdc4-3	rsp5-sm1	E3	E3	0.288952	4.06997e-11	392
cdc53-1	rsp5-sm1	E3	E3	0.359037	1.68753e-17	360
ctf13-30	rsp5-sm1	E3	E3	0.427035	2.64784e-24	326
rsp5-3	rsp5-sm1	E3	E3	0.556512	1.22781e-47	376
ART10	rsp5-sm1	E3	E3	-0.283302	1.86254e-08	308
ART5	rsp5-sm1	E3	E3	-0.298452	6.94712e-10	315
ASI1	rsp5-sm1	E3	E3	-0.246613	2.18533e-05	320
ASR1	rsp5-sm1	E3	E3	-0.25044	1.45233e-05	309
BSD2	rsp5-sm1	E3	E3	0.308509	3.13728e-11	325
CUL3	rsp5-sm1	E3	E3	-0.369556	1.98373e-16	308
DMA1	rsp5-sm1	E3	E3	-0.301849	5.41906e-10	309
DMA2	rsp5-sm1	E3	E3	-0.318816	1.1224e-11	310
ELA1	rsp5-sm1	E3	E3	-0.280566	3.97984e-08	309
ELC1	rsp5-sm1	E3	E3	-0.341475	7.21836e-14	309
IRC20	rsp5-sm1	E3	E3	0.228441	0.000845624	309
RAD7	rsp5-sm1	E3	E3	-0.279967	3.50426e-08	308
RAV1	rsp5-sm1	E3	E3	0.217115	0.00371171	338
ROG3	rsp5-sm1	E3	E3	-0.308428	1.04245e-10	308
ROY1	rsp5-sm1	E3	E3	-0.246255	2.6863e-05	308
ASI1	ASI3	E3	E3	0.862277	8.51925e-06	16
BRE1	BUL2	E3	E3	-0.241828	0.00409765	161
ART5	CUL3	E3	E3	0.655779	0.00031319	19
cdc4-3	DAS1	E3	E3	-0.270074	0.00080103	131
cdc53-1	DMA1	E3	E3	-0.320256	4.44192e-05	110
cdc53-1	HRT3	E3	E3	0.267169	0.00184739	109
DMA2	HUL5	E3	E3	0.260968	0.000185738	180
BRE1	LDB19	E3	E3	0.2771	7.17545e-05	166
HUL5	MAG2	E3	E3	-0.250194	0.000694111	178
ART10	MDM30	E3	E3	-0.290586	0.00860261	56
BUL2	MDM30	E3	E3	-0.385147	0.000254073	56
ART5	MMS1	E3	E3	0.323935	0.00634292	52
CUL3	MMS1	E3	E3	0.550212	1.2026e-05	41
MFB1	MMS1	E3	E3	0.357478	0.00719586	42
cdc53-1	NAM7	E3	E3	-0.264481	0.00284787	116
HRT3	NAM7	E3	E3	-0.656946	0.00307362	12
ctf13-30	PEX2	E3	E3	0.315714	0.00194065	62
PEX12	PEX2	E3	E3	0.607671	0.00590783	12
BRE1	PIB1	E3	E3	-0.310943	3.52126e-06	161
ctf13-30	PSH1	E3	E3	0.429565	8.01113e-05	51
cdc4-3	RAD18	E3	E3	0.269139	0.00069402	136
ctf13-30	RAD5	E3	E3	0.485037	3.54973e-06	56
cdc53-1	RAD7	E3	E3	-0.300177	0.00018832	109
BRE1	RAD7	E3	E3	-0.252429	0.00158669	161
COS111	RAV1	E3	E3	0.544248	3.05218e-08	60
DAS1	RAV1	E3	E3	0.428075	2.0359e-05	60
RAD5	RKR1	E3	E3	0.454676	0.000305103	41
FYV10	RMD5	E3	E3	0.855394	2.76559e-17	46
BRE1	ROG3	E3	E3	-0.244011	0.003323	161
CRT10	RTT101	E3	E3	0.590416	0.00234489	17
MMS1	RTT101	E3	E3	0.475572	4.05255e-05	45
rsp5-3	SKP2	E3	E3	0.311116	1.29984e-07	200
rsp5-sm1	SKP2	E3	E3	0.226155	0.00044336	350
ROD1	SKP2	E3	E3	0.466945	4.7585e-06	59
BRE1	SNT2	E3	E3	0.27634	0.000137966	161
MMS1	SSH4	E3	E3	-0.381907	0.00173138	39
rsp5-sm1	SSM4	E3	E3	-0.238913	8.47815e-05	319
ART5	SSM4	E3	E3	0.372476	0.00927677	33
CUL3	SSM4	E3	E3	0.445944	0.00775859	23
MMS1	SSM4	E3	E3	0.365202	0.000565612	54
HUL5	UBR1	E3	E3	-0.226817	0.00509056	206
HUL5	UFD2	E3	E3	0.25129	0.00042938	195
UBR1	UFD2	E3	E3	-0.278945	0.00632804	74
TRE1	UFO1	E3	E3	-0.548528	0.00018832	28
SKP2	YDR131C	E3	E3	0.323005	0.00230461	59
rsp5-3	YDR266C	E3	E3	-0.227157	0.00916194	175
rsp5-sm1	YDR266C	E3	E3	-0.248578	1.45233e-05	319
MAG2	YDR266C	E3	E3	0.772934	6.91331e-08	28
PEP3	YDR266C	E3	E3	0.42462	0.00262947	31
cdc4-3	YDR306C	E3	E3	0.266803	0.00100337	132
rsp5-sm1	YDR306C	E3	E3	0.232115	0.000423907	309
rsp5-sm1	YIL001W	E3	E3	-0.215815	0.00693917	308
ART5	YIL001W	E3	E3	0.435814	0.00920014	19
MMS1	YIL001W	E3	E3	0.566877	4.25638e-06	41
cdc53-1	YKR017C	E3	E3	0.314106	6.85546e-05	109
NAM7	YKR017C	E3	E3	-0.65658	0.00308361	12
rsp5-sm1	YLR224W	E3	E3	-0.21851	0.00458677	313
ATG12	met30-9	Others	E3	0.281087	1.13609e-06	237
ATG8	met30-9	Others	E3	0.295546	1.17511e-07	237
PEP4	rsp5-3	Others	E3	0.245427	0.00201239	163
ATG12	rsp5-sm1	Others	E3	0.231485	0.000185156	344
PEP4	rsp5-sm1	Others	E3	0.267447	3.84185e-07	313
ATG8	COS111	Others	E3	-0.444432	6.60848e-07	75
ATG8	DAS1	Others	E3	-0.311878	0.00118622	75
ATG8	MFB1	Others	E3	-0.265135	0.00812793	78
ATG8	PEX2	Others	E3	-0.366452	4.05255e-05	82
ATG12	RAD7	Others	E3	-0.301552	0.0023939	68
ATG8	RAV1	Others	E3	-0.265132	0.00184674	119
PEP4	RAV1	Others	E3	0.628281	7.18122e-11	61
UBI4	UBR1	Others	E3	0.215832	0.0084875	298
UBC12	YDR306C	Others	E3	0.315584	0.00339271	54
UBI4	YDR306C	Others	E3	0.220517	0.00524188	264
RUB1	YKR017C	Others	E3	0.875736	0.00135001	7
UBC12	YKR017C	Others	E3	0.616726	2.06818e-09	54
UBI4	YKR017C	Others	E3	0.217645	0.00792844	264
UBI4	YLR224W	Others	E3	-0.24727	7.17545e-05	268
pre6-ph	rsp5-3	Proteasome	E3	0.469387	1.51876e-17	190
rpt6-20	rsp5-3	Proteasome	E3	0.229952	0.000573399	308
rpt6-25	rsp5-3	Proteasome	E3	0.224559	0.00449867	239
pre6-ph	rsp5-sm1	Proteasome	E3	0.433805	1.12053e-25	338
rpt6-20	rsp5-sm1	Proteasome	E3	0.260339	5.81992e-09	440
rpt6-25	rsp5-sm1	Proteasome	E3	0.279172	1.655e-09	374
PRE9	rsp5-sm1	Proteasome	E3	0.251454	4.54436e-07	391
RPN10	rsp5-sm1	Proteasome	E3	0.239787	1.27321e-05	376
DDI1	HUL5	Proteasome	E3	0.285794	1.61565e-05	175
pre6-ph	RAV1	Proteasome	E3	0.256308	0.00494166	117
pre6-ph	ROG3	Proteasome	E3	-0.314688	0.0016127	67
PRE9	ROG3	Proteasome	E3	-0.323943	3.43265e-05	109
rpt6-20	SNT2	Proteasome	E3	-0.244999	0.00125925	181
RAD23	TRE1	Proteasome	E3	-0.452413	0.000401481	36
rpt6-20	UBR1	Proteasome	E3	0.25492	0.000172135	215
rpt6-25	UBR1	Proteasome	E3	0.288558	0.000343482	126
PRE9	UBR1	Proteasome	E3	0.266687	0.000845624	142
SEM1	UBR1	Proteasome	E3	0.239223	0.00628017	134
rpt6-20	YIL001W	Proteasome	E3	-0.293541	4.48099e-06	183
rpt6-25	YIL001W	Proteasome	E3	-0.271056	0.00272188	95
PRE9	YIL001W	Proteasome	E3	-0.332654	1.56583e-05	111
rpn11-14	UBI4	DUB	Others	0.267397	4.1917e-10	451
rpn11-8	UBI4	DUB	Others	0.255733	9.85318e-08	402
OTU1	UBI4	DUB	Others	0.233581	0.000709332	266
UBC11	UBC12	E2	Others	-0.313438	0.00365284	54
RAD6	UBI4	E2	Others	0.314793	2.32051e-12	351
UBC11	UBI4	E2	Others	-0.259004	1.12283e-05	264
UBC13	UBI4	E2	Others	0.273196	6.27275e-07	277
UBC5	UBI4	E2	Others	-0.221825	0.00423394	269
cdc4-3	ubc9-2	E3	Others	0.262988	0.000826553	144
rsp5-3	ubc9-2	E3	Others	0.282073	6.80221e-05	171
rsp5-sm1	ubc9-2	E3	Others	0.2884	3.54051e-09	319
AMN1	ATG12	E3	Others	-0.434344	4.53657e-06	67
AMN1	ATG8	E3	Others	-0.436348	1.09389e-06	75
DAS1	PEP4	E3	Others	0.616547	0.00964147	13
cdc53-1	RUB1	E3	Others	0.296182	0.000208936	113
BRE1	RUB1	E3	Others	0.236094	0.00445204	165
HRT3	RUB1	E3	Others	0.830045	0.00298937	7
NAM7	RUB1	E3	Others	-0.690273	0.000317537	17
cdc53-1	UBC12	E3	Others	0.337724	3.00164e-07	150
rsp5-sm1	UBC12	E3	Others	0.237614	6.64677e-05	337
DMA1	UBC12	E3	Others	-0.562492	4.5814e-08	55
ELC1	UBC12	E3	Others	-0.292518	0.00728125	55
HRT3	UBC12	E3	Others	0.475782	5.05552e-06	54
IRC20	UBC12	E3	Others	0.463692	7.94457e-06	55
NAM7	UBC12	E3	Others	-0.44548	6.45102e-06	62
PIB1	UBC12	E3	Others	-0.293713	0.00705193	54
cdc53-1	UBI4	E3	Others	0.354005	1.18231e-15	327
ctf13-30	UBI4	E3	Others	0.374329	6.68636e-16	286
rsp5-3	UBI4	E3	Others	0.366839	1.54226e-18	353
rsp5-sm1	UBI4	E3	Others	0.522	4.6133e-49	446
ART10	UBI4	E3	Others	-0.279858	3.38765e-07	264
ART5	UBI4	E3	Others	-0.276353	5.45956e-07	272
ASI1	UBI4	E3	Others	-0.238151	0.000294279	277
ASR1	UBI4	E3	Others	-0.243857	0.00014884	266
BRE1	UBI4	E3	Others	0.250021	1.09054e-06	377
BSD2	UBI4	E3	Others	0.223718	0.00374789	285
BUL2	UBI4	E3	Others	-0.23689	0.00041114	264
COS111	UBI4	E3	Others	0.226407	0.00223938	264
CUL3	UBI4	E3	Others	-0.282596	2.17458e-07	266
DMA1	UBI4	E3	Others	-0.3086	1.99664e-09	265
DMA2	UBI4	E3	Others	-0.279668	3.22317e-07	267
ELA1	UBI4	E3	Others	-0.3067	3.48965e-09	264
ELC1	UBI4	E3	Others	-0.279637	3.47607e-07	264
ETP1	UBI4	E3	Others	-0.259443	1.04192e-05	264
HUL5	UBI4	E3	Others	-0.211162	0.00484016	391
MDM30	UBI4	E3	Others	0.246899	3.98914e-05	296
PEP3	UBI4	E3	Others	0.219349	0.0065287	274
PEX2	UBI4	E3	Others	0.266822	3.28458e-06	270
PIB1	UBI4	E3	Others	-0.225015	0.00265041	264
RAD5	UBI4	E3	Others	0.237547	0.000356146	268
RAD7	UBI4	E3	Others	-0.288481	7.27237e-08	264
RAV1	UBI4	E3	Others	0.243769	5.12861e-05	307
RIM8	UBI4	E3	Others	0.234995	0.000406564	284
ROG3	UBI4	E3	Others	-0.318264	3.57798e-10	264
RTT101	UBI4	E3	Others	0.222995	0.00427967	271
ATG12	ATG8	Others	Others	0.801424	4.68491e-31	103
RUB1	UBC12	Others	Others	0.61015	2.34038e-09	55
ATG12	UBI4	Others	Others	0.225513	0.00165682	300
PEP4	UBI4	Others	Others	0.237349	0.000412106	270
RUB1	UBI4	Others	Others	0.237153	0.00044336	266
UBC12	UBI4	Others	Others	0.284517	4.74708e-08	292
pre6-ph	UBI4	Proteasome	Others	0.385551	1.95631e-17	295
rpt6-20	UBI4	Proteasome	Others	0.236429	1.16394e-05	401
rpt6-25	UBI4	Proteasome	Others	0.240093	5.50086e-05	329
ECM29	UBI4	Proteasome	Others	-0.217656	0.00775859	265
PRE9	UBI4	Proteasome	Others	0.25651	1.0422e-06	344
RAD23	UBI4	Proteasome	Others	0.261244	5.8487e-06	285
RPN10	UBI4	Proteasome	Others	0.282667	1.00814e-08	326
SEM1	UBI4	Proteasome	Others	0.2536	3.73411e-06	327
rpn11-14	rpt6-20	DUB	Proteasome	0.694359	4.11463e-63	309
rpn11-8	rpt6-20	DUB	Proteasome	0.707266	7.80042e-58	268
OTU1	rpt6-20	DUB	Proteasome	0.276079	3.49716e-05	184
OTU2	rpt6-20	DUB	Proteasome	-0.227796	0.00737979	182
rpn11-14	rpt6-25	DUB	Proteasome	0.648799	1.94141e-51	291
rpn11-8	rpt6-25	DUB	Proteasome	0.676002	1.35722e-46	239
OTU1	rpt6-25	DUB	Proteasome	0.590422	2.45117e-14	95
OTU2	rpt6-25	DUB	Proteasome	-0.267048	0.00357252	94
OTU1	PRE9	DUB	Proteasome	0.479648	2.62121e-11	113
OTU1	RPN10	DUB	Proteasome	0.471827	4.36505e-10	102
rpn11-14	SEM1	DUB	Proteasome	0.726107	1.12596e-64	285
rpn11-8	SEM1	DUB	Proteasome	0.743716	6.89493e-56	233
OTU1	SEM1	DUB	Proteasome	0.371639	3.30687e-06	99
RAD6	rpt6-20	E2	Proteasome	0.222194	0.00345456	297
RAD6	rpt6-25	E2	Proteasome	0.245522	0.000852594	213
RAD6	RPN10	E2	Proteasome	0.271671	2.45e-05	215
RAD6	SEM1	E2	Proteasome	0.225296	0.00704148	218
COS111	pre2-127	E3	Proteasome	0.372953	0.00862445	29
ctf13-30	pre6-ph	E3	Proteasome	0.369976	3.51738e-06	103
ctf13-30	rpt6-20	E3	Proteasome	0.224867	0.00628017	223
ASR1	rpt6-20	E3	Proteasome	-0.276025	3.68341e-05	183
CUL3	rpt6-20	E3	Proteasome	-0.273206	4.94154e-05	185
DMA1	rpt6-20	E3	Proteasome	-0.343602	8.16284e-09	182
DMA2	rpt6-20	E3	Proteasome	-0.251547	0.000460616	186
ELC1	rpt6-20	E3	Proteasome	-0.244579	0.00131887	181
PIB1	rpt6-20	E3	Proteasome	-0.228151	0.00732939	181
ROG3	rpt6-20	E3	Proteasome	-0.228898	0.00704148	181
ROY1	rpt6-20	E3	Proteasome	-0.22933	0.00640156	182
ctf13-30	rpt6-25	E3	Proteasome	0.23696	0.00844411	140
DMA1	rpt6-25	E3	Proteasome	-0.386104	1.7293e-06	94
DMA2	rpt6-25	E3	Proteasome	-0.276587	0.00171554	99
HUL5	rpt6-25	E3	Proteasome	-0.305594	1.22186e-07	221
ROG3	rpt6-25	E3	Proteasome	-0.294763	0.000808091	93
ROY1	rpt6-25	E3	Proteasome	-0.268919	0.00320277	94
ctf13-30	PRE9	E3	Proteasome	0.22842	0.00958138	157
DMA1	PRE9	E3	Proteasome	-0.280556	0.00068267	112
BRE1	RPN10	E3	Proteasome	0.257976	4.18375e-05	240
COS111	RPN10	E3	Proteasome	0.272297	0.00189253	101
ROG3	RPN10	E3	Proteasome	-0.30811	0.000207407	100
rsp5-sm1	SEM1	E3	Proteasome	0.215322	0.00256028	377
pre2-127	pre6-ph	Proteasome	Proteasome	0.348073	8.22732e-05	85
pre2-127	rpt6-20	Proteasome	Proteasome	0.441459	1.72344e-15	192
pre6-ph	rpt6-20	Proteasome	Proteasome	0.428478	1.14078e-16	219
PRE9	rpt6-20	Proteasome	Proteasome	0.602721	9.03684e-36	238
RPN10	rpt6-20	Proteasome	Proteasome	0.387502	2.03411e-14	238
pre2-127	rpt6-25	Proteasome	Proteasome	0.458263	5.4032e-10	108
pre6-ph	rpt6-25	Proteasome	Proteasome	0.401465	4.65035e-10	147
rpt6-20	rpt6-25	Proteasome	Proteasome	0.63769	2.68117e-38	222
DDI1	rpt6-25	Proteasome	Proteasome	-0.312834	0.000257673	94
PRE9	rpt6-25	Proteasome	Proteasome	0.724327	2.02378e-35	161
RPN10	rpt6-25	Proteasome	Proteasome	0.649115	2.0385e-27	155
pre2-127	PRE9	Proteasome	Proteasome	0.482205	8.69128e-12	122
pre6-ph	PRE9	Proteasome	Proteasome	0.609565	2.64784e-24	154
DSK2	PRE9	Proteasome	Proteasome	0.274315	0.000918602	114
pre2-127	RPN10	Proteasome	Proteasome	0.391422	1.30604e-07	117
pre6-ph	RPN10	Proteasome	Proteasome	0.373628	5.55253e-09	152
PRE9	RPN10	Proteasome	Proteasome	0.63518	1.62221e-28	169
pre2-127	SEM1	Proteasome	Proteasome	0.438253	2.97649e-09	112
pre6-ph	SEM1	Proteasome	Proteasome	0.43111	5.47676e-11	141
rpt6-20	SEM1	Proteasome	Proteasome	0.56852	1.81695e-29	221
rpt6-25	SEM1	Proteasome	Proteasome	0.479909	3.02286e-15	159
PRE9	SEM1	Proteasome	Proteasome	0.556239	6.85667e-22	167
RPN10	SEM1	Proteasome	Proteasome	0.546449	3.56489e-20	164
