# Supplementary material for: Timer-based proteomic profiling of the ubiquitin-proteasome system reveals a substrate receptor of the GID ubiquitin ligase
Source: Mol Cell. 2021 Jun 3;81(11):2460–2476.e11. doi: 10.1016/j.molcel.2021.04.018 (PMC8189435; doi:10.1016/j.molcel.2021.04.018)
Supplement: Table S5. N-terminal sequences of potential GID substrates, related to Figure 5 [file mmc6.xlsx]

## Sheet: description
		Table S5
		Primary sequences of proteins stabilized in GID mutants
		N-terminal sequences (first 30 residues) of proteins stabilized in at least one of the mutants rmd5Δ, fyv10Δ, and ubc8Δ

## Sheet: N-terminal sequences
Systematic Name	Standard Name	N-terminal 30 residues
YDR380W	ARO10	MAPVTIEKFVNQEERHLVSNRSATIPFGEY
YMR086W	YMR086W	MFRRRTTAPEMEQADPTAVAAAASIGKLLM
YMR095C	SNO1	MHKTHSTMSGKSMKVIGVLALQGAFLEHTN
YDR222W	YDR222W	MLESSSDKIKFAPIKEVDYKKPVSKSKNYT
YOL126C	MDH2	MPHSVTPSIEQDSLKIAILGAAGGIGQSLS
YBR202W	MCM7	MSAALPSIQLPVDYNNLFNEITDFLVTFKQ
YOR052C	YOR052C	MSDINEIEIPSRKDEIRQVTPKDPMHEIED
YOL109W	ZEO1	MSEIQNKAETAAQDVQQKLEETKESLQNKG
YBR272C	HSM3	MSEKETNYVENLLTQLENELNEDNLPEDIN
YDL131W	LYS21	MSENNEFQSVTESTTAPTTSNPYGPNPADY
YGL227W	VID30	MSEYMDDVDREFINCLFPSYLLQQPVAYDL
YCL039W	GID7	MSHTNKIAYVLNNDTEETASPSSVGCFDKK
YDR293C	SSD1	MSKNSNVNNNRSQEPNNMFVQTTGGGKNAP
YKR039W	GAP1	MSNTSSYEKNNPDNLKHNGITIDSEFLTQE
YOR303W	CPA1	MSSAATKATFCIQNGPSFEGISFGANKSVA
YEL012W	UBC8	MSSSKRRIETDVMKLLMSDHQVDLINDSMQ
YNL142W	MEP2	MSYNFTGTPTGEGTGGNSLTTDLNTQFDLA
YEL071W	DLD3	MTAAHPVAQLTAEAYPKVKRNPNFKVLDSE
YDL182W	LYS20	MTAAKPNPYAAKPGDYLSNVNNFQLIDSTL
YFL007W	BLM10	MTANNDDDIKSPIPITNKTLSQLKRFERSP
YOL006C	TOP1	MTIADASKVNHELSSDDDDDVPLSQTLKKR
YER037W	PHM8	MTIAKDYRTIYRNQIKKQIRLNQEHLQSLT
YLR153C	ACS2	MTIKEHKVVYEAHNVKALKAPQHFYNSQPG
YMR135C	GID8	MTISTLSNETTKSGSCSGQGKNGGKDFTYG
YGL078C	DBP3	MTKEEIADKKRKVVDEEVIEKKKSKKHKKD
YOR283W	YOR283W	MTKEVPYYCDNDDNNIIRLFIIRHGQTEHN
YGR008C	STF2	MTRTNKWTEREGKADPKYFSHTGNYGESPN
YLR327C	TMA10	MTRTSKWTVHEAKSNPKYFTHNGNFGESPN
YIL017C	VID28	MTVAYSLENLKKISNSLVGDQLAKVDYFLA
YOL056W	GPM3	MTVTDTFKLFILRHGQSELNSENIFCGWID
YMR205C	PFK2	MTVTTPFVNGTSYCTVTAYSVQSYKAAIDF
