# Supplementary material for: Timer-based proteomic profiling of the ubiquitin-proteasome system reveals a substrate receptor of the GID ubiquitin ligase
Source: Mol Cell. 2021 Jun 3;81(11):2460–2476.e11. doi: 10.1016/j.molcel.2021.04.018 (PMC8189435; doi:10.1016/j.molcel.2021.04.018)
Supplement: Table S6. Abundance and stability of Mdh2-tFT, Cpa1-tFT, and Phm8-tFT in a genome-wide library of yeast gene knockouts, related to Figure 6 [file mmc7.xlsx]

## Sheet: description
		Table S6
		Abundance and stability of Mdh2-tFT, Cpa1-tFT and Phm8-tFT in a genome-wide library of yeast gene knockouts
		Gene Name	Name of the gene knockout
		mean	Mean z-score in the indicated channel
		sd	Standard deviation
		pval.adj	p-vaue adjusted for multiple testing
		Description	Description of the gene knockout

## Sheet: Mdh2-tFT
	sfGFP			mCherry			mCherry/sfGFP
Gene Name	mean	sd	pval.adj	mean	sd	pval.adj	mean	sd	pval.adj	Description
AAC1	-1.09925	1.34633	0.309614	-0.846756	0.806005	0.277298	-0.0778238	0.554163	0.893611	AAC1 : Mitochondrial inner membrane ADP/ATP translocator; exchanges cytosolic ADP for mitochondrially synthesized ATP; phosphorylated; Aac1p is a minor isoform while Pet9p is the major ADP/ATP translocator; relocalizes from mitochondrion to cytoplasm upon DNA replication stress [Source:SGD;Acc:S000004660]
AAD3	0.960295	0.260993	0.0283031	0.891932	0.178472	0.0223247	-0.201863	0.28117	0.479916	AAD3 : Putative aryl-alcohol dehydrogenase; similar to P. chrysosporium aryl-alcohol dehydrogenase; mutational analysis has not yet revealed a physiological role; AAD3 has a paralog, AAD15, that arose from a segmental duplication; members of the AAD gene family comprise three pairs (AAD3 + AAD15, AAD6/AAD16 + AAD4, AAD10 + AAD14) whose two genes are more related to one another than to other membe…
AAD4	0.0128996	0.53642	0.97602	0.0960079	0.49812	0.825557	0.350937	0.577029	0.544358	AAD4 : Putative aryl-alcohol dehydrogenase; involved in oxidative stress response; similar to P. chrysosporium aryl-alcohol dehydrogenase; expression induced in cells treated with the mycotoxin patulin; members of the AAD gene family comprise three pairs (AAD3 + AAD15, AAD6/AAD16 + AAD4, AAD10 + AAD14) whose two genes are more related to one another than to other members of the family [Source:SGD…
AAD6	0.177832	0.427143	0.574632	0.0959347	0.533834	0.837702	0.0462466	0.532652	0.935154	AAD6 : Putative aryl-alcohol dehydrogenase; involved in oxidative stress response; similar to P. chrysosporium aryl-alcohol dehydrogenase; ORFs AAD6/YFL056C and AAD16/YFL057C are displaced from one another by -1 frameshift; members of the AAD gene family comprise three pairs (AAD3 + AAD15, AAD6/AAD16 + AAD4, AAD10 + AAD14) whose two genes are more related to one another than to other members of t…
AAH1	-4.41671	1.39746	0.0367128	-5.33983	0.922017	0.0173291	-0.681141	1.45318	0.637408	AAH1 : Adenine deaminase (adenine aminohydrolase); converts adenine to hypoxanthine; involved in purine salvage; transcriptionally regulated by nutrient levels and growth phase; Aah1p degraded upon entry into quiescence via SCF and the proteasome [Source:SGD;Acc:S000005085]
AAP1	0.425434	0.261449	0.114158	0.253749	0.149507	0.139858	-0.111783	0.294249	0.702706	AAP1 : Arginine/alanine amino peptidase; overproduction stimulates glycogen accumulation; AAP1 has a paralog, APE2, that arose from the whole genome duplication [Source:SGD;Acc:S000001089]
AAT1	-2.08603	0.445275	0.0183043	-1.71522	0.256024	0.0133717	0.0920077	1.09767	0.937411	AAT1 : Mitochondrial aspartate aminotransferase; catalyzes the conversion of oxaloacetate to aspartate in aspartate and asparagine biosynthesis [Source:SGD;Acc:S000001589]
ABF2	-8.90187	0.514039	0.00192917	-5.07484	0.387256	0.00419608	2.46957	0.220538	0.00622277	ABF2 : Mitochondrial DNA-binding protein; involved in mitochondrial DNA replication and recombination, member of HMG1 DNA-binding protein family; activity may be regulated by protein kinase A phosphorylation; ABF2 has a paralog, IXR1, that arose from the whole genome duplication [Source:SGD;Acc:S000004676]
ABM1	-0.748426	2.08385	0.626945	-0.442889	1.05707	0.623852	0.421023	1.54139	0.785589	ABM1 : Protein of unknown function; required for normal microtubule organization [Source:SGD;Acc:S000003869]
ABP1	-1.23391	0.479635	0.0530218	-1.09313	0.577302	0.118068	-0.529075	0.590566	0.392273	ABP1 : Actin-binding protein of the cortical actin cytoskeleton; important for activation of the Arp2/3 complex that plays a key role actin in cytoskeleton organization; inhibits barbed-end actin filament elongation; phosphorylation within its Proline-Rich Regio, mediated by Cdc28p and Pho85p, protects Abp1p from proteolysis mediated by its own PEST sequences; mammalian homologue of HIP-55 (hemat…
ABP140	0.383164	0.498339	0.33215	0.513757	0.404567	0.215887	0.379719	0.145023	0.089331	ABP140 : AdoMet-dependent tRNA methyltransferase and actin binding protein; C-terminal domain is responsible for 3-methylcytidine modification of residue 32 of the tRNA anticodon loop of tRNA-Thr and tRNA-Ser and contains an S-adenosylmethionine (AdoMet) binding motif; N-terminal actin binding sequence interacts with actin filaments and localizes to actin patches and cables; N- and C-terminal dom…
ABP140	0.107342	0.597188	0.808695	0.146095	0.435495	0.69419	0.133189	0.619133	0.833639	ABP140 : AdoMet-dependent tRNA methyltransferase and actin binding protein; C-terminal domain is responsible for 3-methylcytidine modification of residue 32 of the tRNA anticodon loop of tRNA-Thr and tRNA-Ser and contains an S-adenosylmethionine (AdoMet) binding motif; N-terminal actin binding sequence interacts with actin filaments and localizes to actin patches and cables; N- and C-terminal dom…
ABZ1	0.298267	1.19214	0.734949	0.314954	0.562715	0.519467	0.246472	0.774548	0.750205	ABZ1 : Para-aminobenzoate (PABA) synthase; has similarity to Escherichia coli PABA synthase components PabA and PabB; required for the synthesis of para-aminobenzoic acid, an important intermediate for folate and ubiquinone Q biosynthesis; protein abundance increases in response to DNA replication stress [Source:SGD;Acc:S000005316]
ABZ2	-1.2767	1.85834	0.376416	-0.431714	0.970169	0.603769	1.5223	1.74463	0.402583	ABZ2 : Aminodeoxychorismate lyase (4-amino-4-deoxychorismate lyase); catalyzes the third step in para-aminobenzoic acid biosynthesis; involved in folic acid biosynthesis [Source:SGD;Acc:S000004902]
ACA1	0.461324	0.226838	0.0790085	0.0872616	0.267055	0.701878	-0.449276	0.229811	0.142869	ACA1 : ATF/CREB family basic leucine zipper (bZIP) transcription factor; binds as a homodimer to the ATF/CREB consensus sequence TGACGTCA; important for carbon source utilization; target genes include GRE2 and COS8; ACA1 has a paralog, CST6, that arose from the whole genome duplication [Source:SGD;Acc:S000000847]
ACB1	-0.896423	0.475769	0.0892929	-1.86386	0.313782	0.0165887	-1.86048	0.859441	0.121822	ACB1 : Acyl-CoA-binding protein; transports newly synthesized acyl-CoA esters from fatty acid synthetase (Fas1p-Fas2p) to acyl-CoA-consuming processes; subject to starvation-induced, Grh1p-mediated unconventional secretion; protein abundance increases in response to DNA replication stress [Source:SGD;Acc:S000003269]
ACB1	-1.81101	0.470082	0.0261811	-3.39844	0.527684	0.0144157	-4.22026	0.529797	0.0117298	ACB1 : Acyl-CoA-binding protein; transports newly synthesized acyl-CoA esters from fatty acid synthetase (Fas1p-Fas2p) to acyl-CoA-consuming processes; subject to starvation-induced, Grh1p-mediated unconventional secretion; protein abundance increases in response to DNA replication stress [Source:SGD;Acc:S000003269]
ACE2	-1.60712	1.12736	0.140951	-2.15938	0.265645	0.00942896	-1.6982	1.46147	0.292474	ACE2 : Transcription factor required for septum destruction after cytokinesis; phosphorylation by Cbk1p blocks nuclear exit during M/G1 transition, causing localization to daughter cell nuclei, and also increases Ace2p activity; phosphorylation by Cdc28p and Pho85p prevents nuclear import during cell cycle phases other than cytokinesis; part of RAM network that regulates cellular polarity and mor…
ACF2	0.312072	0.883412	0.632225	0.260828	1.73468	0.865244	-0.127967	1.40803	0.932032	ACF2 : Intracellular beta-1,3-endoglucanase; expression is induced during sporulation; may have a role in cortical actin cytoskeleton assembly; protein abundance increases in response to DNA replication stress [Source:SGD;Acc:S000004134]
ACF4	0.307794	0.738689	0.574336	0.727299	0.167218	0.0286247	1.03166	1.11087	0.378121	ACF4 : Protein of unknown function; computational analysis of large-scale protein-protein interaction data suggests a possible role in actin cytoskeleton organization; potential Cdc28p substrate [Source:SGD;Acc:S000003843]
ACH1	-3.97099	0.0939035	0.000482053	-4.79487	0.229693	0.00205659	-2.43493	0.372437	0.0169227	ACH1 : Protein with CoA transferase activity; particularly for CoASH transfer from succinyl-CoA to acetate; has minor acetyl-CoA-hydrolase activity; phosphorylated; required for acetate utilization and for diploid pseudohyphal growth [Source:SGD;Acc:S000000111]
ACK1	1.46673	0.268316	0.013837	2.4214	0.30854	0.0100418	2.51919	0.530498	0.0312683	ACK1 : Protein that functions in the cell wall integrity pathway; functions upstream of Pkc1p; GFP-fusion protein expression is induced in response to the DNA-damaging agent MMS; non-tagged Ack1p is detected in purified mitochondria [Source:SGD;Acc:S000002362]
ACM1	-0.0410075	0.339552	0.872056	-0.0422259	0.264823	0.856946	0.0100666	0.50914	0.985761	ACM1 : Pseudosubstrate inhibitor of the APC/C; suppresses APC/C [Cdh1]-mediated proteolysis of mitotic cyclins; associates with Cdh1p, Bmh1p and Bmh2p; cell cycle regulated protein; the anaphase-promoting complex/cyclosome is also known as APC/C [Source:SGD;Acc:S000006188]
ACS1	-0.0364903	0.551514	0.930959	0.214138	0.32035	0.450277	0.421534	0.356437	0.286361	ACS1 : Acetyl-coA synthetase isoform; along with Acs2p, acetyl-coA synthetase isoform is the nuclear source of acetyl-coA for histone acetylation; expressed during growth on nonfermentable carbon sources and under aerobic conditions [Source:SGD;Acc:S000000050]
ADD66	-0.878654	0.123685	0.00861152	-1.37229	0.19836	0.01262	-1.3185	0.272087	0.0301836	ADD66 : Protein involved in 20S proteasome assembly; forms a heterodimer with Pba1p that binds to proteasome precursors; interaction with Pba1p-Add66p may affect function of the mature proteasome and its role in maintaining respiratory metabolism; similar to human PAC2 constituent of the PAC1-PAC2 complex involved in proteasome assembly [Source:SGD;Acc:S000001689]
ADE16	-0.946726	0.473056	0.0811476	-1.40385	0.218726	0.0144819	-0.73966	0.641291	0.294845	ADE16 : Enzyme of 'de novo' purine biosynthesis; contains both 5-aminoimidazole-4-carboxamide ribonucleotide transformylase and inosine monophosphate cyclohydrolase activities; ADE16 has a paralog, ADE17, that arose from the whole genome duplication; ade16 ade17 mutants require adenine and histidine [Source:SGD;Acc:S000004018]
ADE17	0.715754	0.310255	0.063815	1.00471	0.388945	0.0711285	0.994252	0.914157	0.316505	ADE17 : Enzyme of 'de novo' purine biosynthesis; contains both 5-aminoimidazole-4-carboxamide ribonucleotide transformylase and inosine monophosphate cyclohydrolase activities; ADE17 has a paralog, ADE16, that arose from the whole genome duplication; ade16 ade17 mutants require adenine and histidine [Source:SGD;Acc:S000004727]
ADE2	-2.59857	0.584746	0.0201449	-1.97781	0.24226	0.00936748	0.742233	1.30338	0.568557	ADE2 : Phosphoribosylaminoimidazole carboxylase; catalyzes a step in the 'de novo' purine nucleotide biosynthetic pathway; red pigment accumulates in mutant cells deprived of adenine [Source:SGD;Acc:S000005654]
ADE4	-0.315311	0.961447	0.657076	-0.247588	0.646005	0.653131	0.120059	0.721753	0.873211	ADE4 : Phosphoribosylpyrophosphate amidotransferase (PRPPAT); catalyzes first step of the 'de novo' purine nucleotide biosynthetic pathway; also known as amidophosphoribosyltransferase [Source:SGD;Acc:S000004915]
ADE5,7	1.17291	0.232413	0.0160072	1.28013	0.313344	0.0318523	0.952252	0.481153	0.140249	ADE5,7 : Enzyme of the 'de novo' purine nucleotide biosynthetic pathway; contains aminoimidazole ribotide synthetase and glycinamide ribotide synthetase activities [Source:SGD;Acc:S000003203]
ADE6	-0.0434458	0.658649	0.931193	-0.30589	0.462392	0.453984	-0.456846	0.814608	0.574032	ADE6 : Formylglycinamidine-ribonucleotide (FGAM)-synthetase; catalyzes a step in the 'de novo' purine nucleotide biosynthetic pathway [Source:SGD;Acc:S000003293]
ADE8	0.109095	0.735266	0.842641	0.618002	0.505793	0.227779	1.13506	1.22787	0.379918	ADE8 : Phosphoribosyl-glycinamide transformylase; catalyzes a step in the 'de novo' purine nucleotide biosynthetic pathway [Source:SGD;Acc:S000002816]
ADH2	-0.53523	0.307113	0.101882	-0.392229	0.334284	0.240522	0.264201	0.935044	0.777866	ADH2 : Glucose-repressible alcohol dehydrogenase II; catalyzes the conversion of ethanol to acetaldehyde; involved in the production of certain carboxylate esters; regulated by ADR1 [Source:SGD;Acc:S000004918]
ADH3	-4.37323	0.348841	0.00321973	-5.72792	0.369738	0.00324003	-5.02606	0.423892	0.00557953	ADH3 : Mitochondrial alcohol dehydrogenase isozyme III; involved in the shuttling of mitochondrial NADH to the cytosol under anaerobic conditions and ethanol production [Source:SGD;Acc:S000004688]
ADH4	0.721279	0.248456	0.0427477	2.16798	0.189594	0.00523934	3.64523	0.495817	0.0135955	ADH4 : Alcohol dehydrogenase isoenzyme type IV; dimeric enzyme demonstrated to be zinc-dependent despite sequence similarity to iron-activated alcohol dehydrogenases; transcription is induced in response to zinc deficiency [Source:SGD;Acc:S000003225]
ADH5	0.835648	0.304049	0.0471663	1.05945	0.167208	0.0147992	0.844327	0.161606	0.0260806	ADH5 : Alcohol dehydrogenase isoenzyme V; involved in ethanol production; ADH5 has a paralog, ADH1, that arose from the whole genome duplication [Source:SGD;Acc:S000000349]
ADH6	-0.683005	0.221923	0.038546	-0.208652	0.42279	0.566371	0.423861	0.667815	0.527791	ADH6 : NADPH-dependent medium chain alcohol dehydrogenase; has broad substrate specificity; member of the cinnamyl family of alcohol dehydrogenases; may be involved in fusel alcohol synthesis or in aldehyde tolerance; protein abundance increases in response to DNA replication stress [Source:SGD;Acc:S000004937]
ADH7	0.498177	0.401819	0.174903	0.432951	0.227605	0.117266	0.202576	0.513578	0.691434	ADH7 : NADPH-dependent medium chain alcohol dehydrogenase; has broad substrate specificity; member of the cinnamyl family of alcohol dehydrogenases; may be involved in fusel alcohol synthesis or in aldehyde tolerance [Source:SGD;Acc:S000000702]
ADI1	0.444009	0.266462	0.109765	0.441435	0.0784303	0.018193	0.191059	0.302687	0.529858	ADI1 : Acireductone dioxygenease involved in the methionine salvage pathway; ortholog of human MTCBP-1; transcribed as polycistronic mRNA with YMR010W and regulated post-transcriptionally by RNase III (Rnt1p) cleavage; ADI1 mRNA is induced in heat shock conditions [Source:SGD;Acc:S000004611]
ADK2	0.113071	0.372134	0.680418	-0.144419	0.187213	0.393231	-0.385696	0.267781	0.223166	ADK2 : Mitochondrial adenylate kinase; catalyzes the reversible synthesis of GTP and AMP from GDP and ADP; may serve as a back-up for synthesizing GTP or ADP depending on metabolic conditions; 3' sequence of ADK2 varies with strain background [Source:SGD;Acc:S000000972]
ADP1	0.109043	0.110265	0.508769	-0.654675	0.102586	0.192174	-1.59552	0.0466347	0.0877587	ADP1 : Putative ATP-dependent permease of the ABC transporter family [Source:SGD;Acc:S000000604]
ADR1	-0.229344	0.22152	0.227114	-0.329604	0.111299	0.056177	-0.366407	0.29545	0.270726	ADR1 : Carbon source-responsive zinc-finger transcription factor; required for transcription of the glucose-repressed gene ADH2, of peroxisomal protein genes, and of genes required for ethanol, glycerol, and fatty acid utilization [Source:SGD;Acc:S000002624]
ADY2	-2.94058	5.61582	0.569195	-2.13626	3.95794	0.611468	-0.050539	0.143178	0.772388	ADY2 : Acetate transporter required for normal sporulation; phosphorylated in mitochondria; ADY2 has a paralog, ATO2, that arose from the whole genome duplication [Source:SGD;Acc:S000000603]
ADY3	0.605409	0.397885	0.127104	0.379895	0.386926	0.301741	-0.208258	0.959689	0.832137	ADY3 : Protein required for spore wall formation; thought to mediate assembly of a Don1p-containing structure at the leading edge of the prospore membrane via interaction with spindle pole body components; potentially phosphorylated by Cdc28p; ADY3 has a paralog, CNM67, that arose from the whole genome duplication [Source:SGD;Acc:S000002398]
ADY4	0.732017	0.137876	0.014632	1.14493	0.220358	0.020741	1.12482	0.3137	0.0525735	ADY4 : Structural component of the meiotic outer plaque; outer plaque is a membrane-organizing center that assembles on the cytoplasmic face of the spindle pole body during meiosis II and triggers the formation of the prospore membrane [Source:SGD;Acc:S000004217]
AEP2	-22.5317	0.460754	0.000395909	-18.4846	0.258833	0.000445793	8.6284	0.705669	0.00523626	AEP2 : Mitochondrial protein; likely involved in translation of the mitochondrial OLI1 mRNA; exhibits genetic interaction with the OLI1 mRNA 5'-untranslated leader [Source:SGD;Acc:S000004895]
AEP3	-11.9822	0.10752	0.0243228	-8.30876	0.116121	0.04328	6.58533	0.471878	0.149669	AEP3 : Peripheral mitochondrial inner membrane protein; may facilitate use of unformylated tRNA-Met in mitochondrial translation initiation; stabilizes the bicistronic AAP1-ATP6 mRNA [Source:SGD;Acc:S000005926]
AFB1	-0.479301	0.590289	0.311621	-0.678292	0.374766	0.126917	-0.738474	0.459539	0.190989	AFB1 : MATalpha-specific a-factor blocker; contributes to mating efficiency under certain conditions; localizes to the cell wall; predicted to be a GPI-attached protein; upregulated by Mcm1p-Alpha1p transcription factor; partially overlaps the dubious ORF YLR041W [Source:SGD;Acc:S000004030]
AFG1	2.27997	0.0981365	0.00120277	1.75927	0.0572119	0.00120702	0.373621	0.246301	0.207669	AFG1 : Protein that may act as a chaperone for cytochrome c oxidase subunits; conserved protein; may act as a chaperone in the degradation of misfolded or unassembled cytochrome c oxidase subunits; localized to matrix face of the mitochondrial inner membrane; member of the AAA family but lacks a protease domain [Source:SGD;Acc:S000000778]
AFI1	0.27726	0.23781	0.191514	0.558792	0.269464	0.102271	0.703163	0.579428	0.277816	AFI1 : Arf3p polarization-specific docking factor; required for the polarized distribution of the ADP-ribosylation factor, Arf3p; participates in polarity development and maintenance of a normal haploid budding pattern; interacts with Cnm7p [Source:SGD;Acc:S000005655]
AFR1	-0.18398	0.330122	0.461138	-0.0523951	0.473938	0.901951	0.146718	0.592022	0.807201	AFR1 : Protein required for pheromone-induced projection (shmoo) formation; regulates septin architecture during mating; has an RVXF motif that mediates targeting of Glc7p to mating projections; interacts with Cdc12p; AFR1 has a paralog, YER158C, that arose from the whole genome duplication [Source:SGD;Acc:S000002492]
AGA2	0.231811	0.334897	0.373308	-0.0455689	0.394531	0.89738	-0.352686	0.410096	0.408239	AGA2 : Adhesion subunit of a-agglutinin of a-cells; C-terminal sequence acts as a ligand for alpha-agglutinin (Sag1p) during agglutination, modified with O-linked oligomannosyl chains, linked to anchorage subunit Aga1p via two disulfide bonds [Source:SGD;Acc:S000003000]
AGA2	-0.624904	1.44424	0.560355	0.00772024	0.625145	0.989734	1.35237	1.62655	0.42244	AGA2 : Adhesion subunit of a-agglutinin of a-cells; C-terminal sequence acts as a ligand for alpha-agglutinin (Sag1p) during agglutination, modified with O-linked oligomannosyl chains, linked to anchorage subunit Aga1p via two disulfide bonds [Source:SGD;Acc:S000003000]
AGC1	-0.616966	0.712983	0.287955	-0.523896	0.58989	0.339203	-0.212531	0.278243	0.455554	AGC1 : Mitochondrial amino acid transporter; acts both as a glutamate uniporter and as an aspartate-glutamate exchanger; involved in nitrogen metabolism and nitrogen compound biosynthesis [Source:SGD;Acc:S000006225]
AGE1	1.31069	0.715242	0.0935981	1.32676	0.305559	0.0286819	0.869112	0.488142	0.164258	AGE1 : ADP-ribosylation factor (ARF) GTPase activating protein (GAP) effector; involved in the secretory and endocytic pathways; contains C2C2H2 cysteine/histidine motif [Source:SGD;Acc:S000002932]
AGE2	-0.377935	0.232307	0.114177	-0.938299	0.309312	0.0539115	-1.19172	0.664218	0.162395	AGE2 : ADP-ribosylation factor (ARF) GTPase activating protein (GAP) effector; involved in Trans-Golgi-Network (TGN) transport; contains C2C2H2 cysteine/histidine motif [Source:SGD;Acc:S000001306]
AGP1	0.785582	0.116237	0.0345069	0.655477	0.409909	0.253111	-0.447759	0.726723	0.621979	AGP1 : Low-affinity amino acid permease with broad substrate range; involved in uptake of asparagine, glutamine, and other amino acids; expression regulated by SPS plasma membrane amino acid sensor system (Ssy1p-Ptr3p-Ssy5p); AGP1 has a paralog, GNP1, that arose from the whole genome duplication [Source:SGD;Acc:S000000530]
AGP2	-0.230756	0.208674	0.206948	-0.467571	0.234791	0.109216	-0.559063	0.416054	0.244094	AGP2 : Plasma membrane regulator of polyamine and carnitine transport; has similarity to transporters but lacks transport activity; may act as a sensor that transduces environmental signals; has a positive or negative regulatory effect on transcription of many transporter genes [Source:SGD;Acc:S000000336]
AGP3	0.0378831	0.591419	0.933288	-0.0931854	0.461291	0.816908	-0.130339	0.371402	0.725276	AGP3 : Low-affinity amino acid permease; may act to supply the cell with amino acids as nitrogen source in nitrogen-poor conditions; transcription is induced under conditions of sulfur limitation; plays a role in regulating Ty1 transposition [Source:SGD;Acc:S000001839]
AGX1	0.880894	0.347416	0.0543785	0.836656	0.210759	0.0334286	0.477394	0.370334	0.258083	AGX1 : Alanine:glyoxylate aminotransferase (AGT); catalyzes the synthesis of glycine from glyoxylate, which is one of three pathways for glycine biosynthesis in yeast; has similarity to mammalian and plant alanine:glyoxylate aminotransferases [Source:SGD;Acc:S000001864]
AHA1	0.939735	0.23	0.0235118	0.499617	0.222317	0.0894799	-0.322125	0.556895	0.562741	AHA1 : Co-chaperone that binds Hsp82p and activates its ATPase activity; plays a role in determining prion variants; similar to Hch1p; expression is regulated by stresses such as heat shock; protein abundance increases in response to DNA replication stress [Source:SGD;Acc:S000002622]
AHC1	-0.383431	1.24219	0.675787	0.0515699	0.784125	0.943773	0.978707	1.05591	0.378878	AHC1 : Subunit of the Ada histone acetyltransferase complex; required for structural integrity of the complex [Source:SGD;Acc:S000005549]
AHC2	-1.9333	2.36315	0.308848	-0.656885	2.50554	0.760029	1.43743	1.6703	0.408026	AHC2 : Component of the ADA histone acetyltransferase complex; Ach2p and Ach1p are unique to the ADA complex and not shared with the related SAGA and SLIK complexes; may tether Ach1p to the complex [Source:SGD;Acc:S000000678]
AHP1	-0.22831	0.72589	0.669893	-0.576718	0.489213	0.238991	-0.755534	0.85016	0.395226	AHP1 : Thiol-specific peroxiredoxin; reduces hydroperoxides to protect against oxidative damage; function in vivo requires covalent conjugation to Urm1p [Source:SGD;Acc:S000004099]
AHT1	-0.679668	0.216635	0.0372237	-1.21364	0.279325	0.0286735	-1.28766	0.627471	0.132257	AHT1 : Dubious open reading frame; unlikely to encode a functional protein, based on available experimental and comparative sequence data; not conserved in closely related Saccharomyces species; multicopy suppressor of glucose transport defects, likely due to the presence of an HXT4 regulatory element in the region [Source:SGD;Acc:S000001135]
AIF1	1.00668	0.484589	0.0762195	1.11087	0.266384	0.0307791	0.815793	0.727906	0.305159	AIF1 : Mitochondrial cell death effector; translocates to the nucleus in response to apoptotic stimuli, homolog of mammalian Apoptosis-Inducing Factor, putative reductase [Source:SGD;Acc:S000005357]
AIM1	0.763518	0.27682	0.0468449	0.717068	0.440096	0.148813	0.123121	0.415977	0.767	AIM1 : Protein involved in mitochondrial function or organization; null mutant displays elevated frequency of mitochondrial genome loss [Source:SGD;Acc:S000000044]
AIM11	-3.25521	0.192927	0.00200498	-3.37687	0.296347	0.00526988	-2.43038	0.343272	0.0146057	AIM11 : Protein of unknown function; null mutant is viable but shows increased loss of mitochondrial genome and synthetic interaction with prohibitin (phb1); contains an intron; YER093C-A has a paralog, YBL059W, that arose from the whole genome duplication [Source:SGD;Acc:S000002960]
AIM14	0.358757	0.428491	0.300021	0.396514	0.417969	0.314913	0.0237231	0.238155	0.925434	AIM14 : NADPH oxidase localized to the perinuclear ER; produces superoxide from NADPH; overexpression causes MCA1 dependent apoptosis; likely involved in superoxide-mediated regulation of the actin cytoskeleton; member of a conserved superfamily of NADPH oxidases (NOX enzymes); has similarity to iron/copper reductases (FRE1-8), particularly Fre8p [Source:SGD;Acc:S000003128]
AIM17	2.08982	0.603119	0.0313635	1.92093	0.395414	0.0235048	0.810065	0.217008	0.048981	AIM17 : Putative protein of unknown function; the authentic, non-tagged protein is detected in highly purified mitochondria in high-throughput studies; null mutant displays reduced frequency of mitochondrial genome loss [Source:SGD;Acc:S000001013]
AIM18	-2.21708	0.953708	0.0630042	0.252034	0.234167	0.269314	4.70663	2.10692	0.115893	AIM18 : Putative protein of unknown function; the authentic, non-tagged protein is detected in highly purified mitochondria in high-throughput studies; null mutant displays elevated frequency of mitochondrial genome loss [Source:SGD;Acc:S000001241]
AIM18	-2.31386	0.521989	0.020222	-1.52724	0.477141	0.0491815	2.33938	2.20736	0.326783	AIM18 : Putative protein of unknown function; the authentic, non-tagged protein is detected in highly purified mitochondria in high-throughput studies; null mutant displays elevated frequency of mitochondrial genome loss [Source:SGD;Acc:S000001241]
AIM19	-0.219579	0.158206	0.146828	-0.425227	0.0688488	0.0154809	-0.402738	0.290595	0.234975	AIM19 : Putative protein of unknown function; the authentic, non-tagged protein is detected in purified mitochondria in high-throughput studies; null mutant displays reduced respiratory growth [Source:SGD;Acc:S000001349]
AIM2	-1.62249	0.412754	0.0252281	-1.105	0.473226	0.0840744	0.511829	0.72206	0.485043	AIM2 : Cytoplasmic protein involved in mitochondrial function or organization; null mutant displays reduced frequency of mitochondrial genome loss; potential Hsp82p interactor [Source:SGD;Acc:S000000047]
AIM2	-0.2825	0.33709	0.299698	-0.431486	0.355172	0.229527	-0.0798304	0.621827	0.902801	AIM2 : Cytoplasmic protein involved in mitochondrial function or organization; null mutant displays reduced frequency of mitochondrial genome loss; potential Hsp82p interactor [Source:SGD;Acc:S000000047]
AIM20	-0.0629341	0.19087	0.655344	-0.34625	0.278854	0.222782	-0.481121	0.379833	0.263969	AIM20 : Putative protein of unknown function; overexpression causes cell cycle delay or arrest; green fluorescent protein (GFP)-fusion protein localizes to vacuole; null mutant displays elevated frequency of mitochondrial genome loss; relocalizes from nucleus to cytoplasm upon DNA replication stress; AIM20 has a paralog, SKG1, that arose from the whole genome duplication [Source:SGD;Acc:S00000142…
AIM21	0.645769	0.611337	0.22087	0.368344	0.731995	0.559357	-0.119745	0.545344	0.830125	AIM21 : Protein of unknown function; involved in mitochondrial migration along actin filament; may interact with ribosomes; GFP-fusion protein colocalizes with Sac1p to the actin cytoskeleton [Source:SGD;Acc:S000001442]
AIM23	-1.95714	0.41326	0.0179203	-1.88055	0.30724	0.0157082	0.745234	0.822033	0.387377	AIM23 : Mitochondrial translation initiation factor 3 (IF3, mIF3); evolutionarily conserved; binds to E. coli ribosomes in vitro; null mutant displays severe respiratory growth defect and elevated frequency of mitochondrial genome loss [Source:SGD;Acc:S000003667]
AIM25	0.408892	0.109779	0.0276597	0.580733	0.207697	0.0619914	0.565089	0.302033	0.152217	AIM25 : Putative protein of unknown function; non-tagged protein is detected in purified mitochondria in high-throughput studies; similar to murine NOR1; null mutant is viable and displays elevated frequency of mitochondrial genome loss [Source:SGD;Acc:S000003861]
AIM26	3.78833	NA	NA	4.84855	NA	NA	3.60595	NA	NA	AIM26 : Putative protein of unknown function; null mutant is viable and displays elevated frequency of mitochondrial genome loss; null mutation confers sensitivity to tunicamycin and DTT [Source:SGD;Acc:S000001520]
AIM29	-4.23152	0.711487	0.0118	-5.76862	0.578162	0.0065596	-5.29985	0.155194	0.000865568	AIM29 : Putative protein of unknown function; epitope-tagged protein localizes to the cytoplasm; YKR074W is not an essential gene; null mutant displays elevated frequency of mitochondrial genome loss [Source:SGD;Acc:S000001782]
AIM3	-0.283726	0.485878	0.441893	0.397526	0.183884	0.0956318	1.10484	0.310409	0.0530718	AIM3 : Protein that inhibits barbed-end actin filament elongation; interacts with Rvs167p; null mutant is viable and displays elevated frequency of mitochondrial genome loss [Source:SGD;Acc:S000000312]
AIM32	0.609329	0.188091	0.0352522	0.68713	0.229093	0.0550095	0.414607	0.354691	0.290385	AIM32 : Putative protein of unknown function; null mutant is viable and displays elevated frequency of mitochondrial genome loss [Source:SGD;Acc:S000004514]
AIM33	-0.864906	1.68306	0.494081	-0.683534	0.495197	0.191955	0.352799	2.16234	0.875896	AIM33 : Putative protein of unknown function, highly conserved across species; homolog of human CYB5R4; null mutant displays reduced frequency of mitochondrial genome loss; AIM33 has a paralog, PGA3, that arose from the whole genome duplication [Source:SGD;Acc:S000004552]
AIM34	0.906545	0.281119	0.0354812	0.910162	0.171654	0.0199902	0.384394	0.216174	0.164572	AIM34 : Protein of unknown function; GFP-fusion protein localizes to the mitochondria; null mutant is viable and displays reduced frequency of mitochondrial genome loss [Source:SGD;Acc:S000004605]
AIM39	0.215249	0.250784	0.290944	-0.0202246	0.274201	0.936648	-0.437675	0.72462	0.546977	AIM39 : Putative protein of unknown function; null mutant displays elevated frequency of mitochondrial genome loss [Source:SGD;Acc:S000005414]
AIM41	-0.0829137	0.395022	0.776744	-0.412984	0.223391	0.122738	-0.716186	0.370689	0.145707	AIM41 : Putative protein of unknown function; the authentic protein is detected in highly purified mitochondria in high-throughput studies; null mutant displays reduced frequency of mitochondrial genome loss [Source:SGD;Acc:S000005741]
AIM44	0.554284	0.462099	0.183689	1.31582	0.0812462	0.00297935	1.82308	0.47678	0.0468332	AIM44 : Protein that regulates Cdc42p and Rho1p; functions in the late steps of cytokinesis and cell separation; sustains Rho1p at the cell division site after actomyosin ring contraction; inhibits the activation of Cdc42-Cla4 at the cell division site to prevent budding inside the old bud neck; transcription is regulated by Swi5p; null mutant displays elevated frequency of mitochondrial genome l…
AIM45	-0.813301	1.4714	0.464314	0.0410486	0.6571	0.946727	1.82723	1.66862	0.314151	AIM45 : Putative ortholog of mammalian ETF-alpha; interacts with frataxin, Yfh1p; null mutant displays elevated frequency of mitochondrial genome loss; may have a role in oxidative stress response; ETF-alpha is an electron transfer flavoprotein complex subunit [Source:SGD;Acc:S000006208]
AIM46	0.305876	0.170232	0.0968316	0.307501	0.255917	0.232988	0.271831	0.548741	0.619433	AIM46 : Putative protein of unknown function; the authentic, non-tagged protein is detected in highly purified mitochondria in high-throughput studies; null mutant displays elevated frequency of mitochondrial genome loss [Source:SGD;Acc:S000001242]
AIM6	-0.411775	1.03165	0.590318	-0.46744	1.20708	0.64975	0.0397826	0.180116	0.829363	AIM6 : Putative protein of unknown function; required for respiratory growth; YDL237W is not an essential gene [Source:SGD;Acc:S000002396]
AIM7	0.260341	0.502035	0.4903	-0.0645346	0.303215	0.806772	-0.519548	0.495212	0.33081	AIM7 : Protein that interacts with Arp2/3 complex; interacts with Arp2/3 complex to stimulate actin filament debranching and inhibit actin nucleation; has similarity to Cof1p and also to human glia maturation factor (GMF); null mutant displays elevated mitochondrial genome loss [Source:SGD;Acc:S000002470]
AIM9	0.557918	0.495033	0.201234	0.498065	0.285636	0.134254	0.283001	1.33875	0.836653	AIM9 : Putative protein of unknown function; the authentic, non-tagged protein is detected in highly purified mitochondria in high-throughput studies; null mutant displays elevated frequency of mitochondrial genome loss [Source:SGD;Acc:S000000882]
AIP1	0.350519	0.39613	0.280206	0.863993	0.185689	0.02547	0.840581	0.64935	0.256383	AIP1 : Actin cortical patch component; interacts with the actin depolymerizing factor cofilin; inhibits elongation of aged ADP-actin filaments decorated with cofilin to maintain a high level of assembly-competent actin species; required to restrict cofilin localization to cortical patches; putative regulator of cytokinesis; contains WD repeats; protein increases in abundance and relocalizes from …
AIR1	-1.27255	0.836026	0.127027	-0.719287	0.343121	0.100474	0.598775	0.839275	0.482422	AIR1 : Zinc knuckle protein; involved in nuclear RNA processing and degradation as a component of the TRAMP complex; stimulates the poly(A) polymerase activity of Pap2p in vitro; AIR1 has a paralog, AIR2, that arose from the whole genome duplication; although Air1p and Air2p are homologous TRAMP subunits, they have nonredundant roles in regulation of substrate specificity of the exosome [Source:S…
AIR2	-0.811386	0.172852	0.0182355	-0.62422	0.264112	0.0824129	-0.0799652	0.465898	0.869339	AIR2 : RNA-binding subunit of the TRAMP nuclear RNA surveillance complex; involved in nuclear RNA processing and degradation; involved in TRAMP complex assembly as a bridge between Mtr4p and Trf4p; stimulates the poly(A) polymerase activity of Pap2p in vitro; has 5 zinc knuckle motifs; AIR2 has a paralog, AIR1, that arose from the whole genome duplication; Air2p and Air1p have nonredundant roles …
AKL1	0.13412	0.841309	0.83083	-0.331687	0.499395	0.452604	-0.717731	0.843245	0.412259	AKL1 : Ser-Thr protein kinase; member (with Ark1p and Prk1p) of the Ark kinase family; involved in endocytosis and actin cytoskeleton organization [Source:SGD;Acc:S000000263]
AKR2	-0.256656	1.45898	0.812881	0.0752796	0.934997	0.93076	0.74174	1.33683	0.577779	AKR2 : Ankyrin repeat-containing protein; member of a family of putative palmitoyltransferases containing an Asp-His-His-Cys-cysteine rich (DHHC-CRD) domain; possibly involved in constitutive endocytosis of Ste3p; AKR2 has a paralog, AKR1, that arose from the whole genome duplication [Source:SGD;Acc:S000005560]
ALB1	-0.647997	0.377225	0.104306	-0.404672	0.251071	0.151332	0.324242	0.749773	0.66367	ALB1 : Shuttling pre-60S factor; involved in the biogenesis of ribosomal large subunit; interacts directly with Arx1p; responsible for Tif6p recycling defects in absence of Rei1p [Source:SGD;Acc:S000003658]
ALD3	0.252211	0.602415	0.572542	0.0897744	0.22816	0.644653	-0.123599	0.628124	0.848376	ALD3 : Cytoplasmic aldehyde dehydrogenase; involved in beta-alanine synthesis; uses NAD+ as the preferred coenzyme; very similar to Ald2p; expression is induced by stress and repressed by glucose [Source:SGD;Acc:S000004779]
ALD4	0.120337	0.78329	0.837155	0.453718	0.49681	0.32883	0.777889	0.765836	0.34314	ALD4 : Mitochondrial aldehyde dehydrogenase; required for growth on ethanol and conversion of acetaldehyde to acetate; phosphorylated; activity is K+ dependent; utilizes NADP+ or NAD+ equally as coenzymes; expression is glucose repressed; can substitute for cytosolic NADP-dependent aldehyde dehydrogenase when directed to the cytosol [Source:SGD;Acc:S000005901]
ALD5	0.493413	0.0793366	0.0109607	0.492382	0.170567	0.0585873	0.379077	0.381209	0.351338	ALD5 : Mitochondrial aldehyde dehydrogenase; involved in regulation or biosynthesis of electron transport chain components and acetate formation; activated by K+; utilizes NADP+ as the preferred coenzyme; constitutively expressed [Source:SGD;Acc:S000000875]
ALD6	0.529369	1.91327	0.707854	1.29746	0.616275	0.0998039	1.80303	2.59531	0.492533	ALD6 : Cytosolic aldehyde dehydrogenase; activated by Mg2+ and utilizes NADP+ as the preferred coenzyme; required for conversion of acetaldehyde to acetate; constitutively expressed; locates to the mitochondrial outer surface upon oxidative stress [Source:SGD;Acc:S000005982]
ALE1	0.109152	0.395158	0.70829	0.34467	0.551951	0.476718	0.562074	0.913739	0.539853	ALE1 : Broad-specificity lysophospholipid acyltransferase; part of MBOAT family of membrane-bound O-acyltransferases; key component of Lands cycle; may have role in fatty acid exchange at sn-2 position of mature glycerophospholipids [Source:SGD;Acc:S000005701]
ALF1	-5.05271	NA	NA	-7.52854	NA	NA	-6.01925	NA	NA	ALF1 : Alpha-tubulin folding protein; similar to mammalian cofactor B; Alf1p-GFP localizes to cytoplasmic microtubules; required for the folding of alpha-tubulin and may play an additional role in microtubule maintenance [Source:SGD;Acc:S000005092]
ALG12	1.65609	0.295721	0.0132403	1.88532	0.497461	0.0362724	0.262192	0.523223	0.615086	ALG12 : Alpha-1,6-mannosyltransferase localized to the ER; responsible for the addition of the alpha-1,6 mannose to dolichol-linked Man7GlcNAc2, acts in the dolichol pathway for N-glycosylation [Source:SGD;Acc:S000005313]
ALG3	2.42824	0.343472	0.00868393	3.07792	0.214445	0.00362323	1.82406	0.202179	0.0092287	ALG3 : Dolichol-P-Man dependent alpha(1-3) mannosyltransferase; involved in the synthesis of dolichol-linked oligosaccharide donor for N-linked glycosylation of proteins [Source:SGD;Acc:S000000178]
ALG5	0.301975	0.642261	0.528853	0.731204	0.0447493	0.0029459	1.03078	1.19738	0.4079	ALG5 : UDP-glucose:dolichyl-phosphate glucosyltransferase; involved in asparagine-linked glycosylation in the endoplasmic reticulum [Source:SGD;Acc:S000006148]
ALG6	0.347195	0.962943	0.625587	0.789005	0.631052	0.220556	1.02171	0.977834	0.332267	ALG6 : Alpha 1,3 glucosyltransferase; involved in transfer of oligosaccharides from dolichyl pyrophosphate to asparagine residues of proteins during N-linked protein glycosylation; mutations in human ortholog are associated with disease [Source:SGD;Acc:S000005528]
ALG8	1.12363	0.374471	0.0403413	1.78214	0.390463	0.0263371	1.55856	0.074082	0.00200119	ALG8 : Glucosyl transferase; involved in N-linked glycosylation; adds glucose to the dolichol-linked oligosaccharide precursor prior to transfer to protein during lipid-linked oligosaccharide biosynthesis; similar to Alg6p [Source:SGD;Acc:S000005593]
ALG9	0.137672	0.589021	0.752116	0.705222	0.253668	0.062529	1.30879	0.805698	0.188055	ALG9 : Mannosyltransferase, involved in N-linked glycosylation; catalyzes both the transfer of seventh mannose residue on B-arm and ninth mannose residue on the C-arm from Dol-P-Man to lipid-linked oligosaccharides; mutation of the human ortholog causes type 1 congenital disorders of glycosylation [Source:SGD;Acc:S000005163]
ALK1	0.696188	0.274299	0.0542965	1.13954	0.137411	0.00911343	1.44759	0.653791	0.117602	ALK1 : Protein kinase; along with its paralog, ALK2, required for proper spindle positioning and nuclear segregation following mitotic arrest, proper organization of cell polarity factors in mitosis, proper localization of formins and polarity factors, and survival in cells that activate spindle assembly checkpoint; phosphorylated in response to DNA damage; ALK1 has a paralog, ALK2, that arose fr…
ALK2	0.117103	0.264038	0.550896	-0.161236	0.147794	0.264494	-0.398265	0.292497	0.240191	ALK2 : Protein kinase; along with its paralog, ALK1, required for proper spindle positioning and nuclear segregation following mitotic arrest, proper organization of cell polarity factors in mitosis, proper localization of formins and polarity factors, and survival in cells that activate spindle assembly checkpoint; phosphorylated in response to DNA damage; ALK2 has a paralog, ALK1, that arose fr…
ALO1	-0.0997737	0.657292	0.838962	-0.293024	0.747327	0.645714	-0.475718	0.615929	0.451138	ALO1 : D-Arabinono-1,4-lactone oxidase; catalyzes the final step in biosynthesis of dehydro-D-arabinono-1,4-lactone, which is protective against oxidative stress [Source:SGD;Acc:S000004551]
ALO1	-0.816988	0.533627	0.125951	-0.405518	0.354443	0.248622	0.515459	1.15787	0.654784	ALO1 : D-Arabinono-1,4-lactone oxidase; catalyzes the final step in biosynthesis of dehydro-D-arabinono-1,4-lactone, which is protective against oxidative stress [Source:SGD;Acc:S000004551]
ALR2	0.237577	0.319732	0.345364	0.0966591	0.251448	0.65224	-0.0526249	0.502817	0.921733	ALR2 : Probable Mg(2+) transporter; overexpression confers increased tolerance to Al(3+) and Ga(3+) ions; plays a role in regulating Ty1 transposition [Source:SGD;Acc:S000001844]
ALT1	-14.7953	NA	NA	-16.863	NA	NA	-9.85637	NA	NA	ALT1 : Alanine transaminase (glutamic pyruvic transaminase); involved in alanine biosynthesis and catabolism; TOR1-independent role in determining chronological lifespan; expression is induced in the presence of alanine; repression is mediated by Nrg1p; ALT1 has a paralog, ALT2, that arose from the whole genome duplication; Alt2p is catalytically inactive [Source:SGD;Acc:S000004079]
ALT2	-0.186042	0.692771	0.716113	-0.125947	0.424143	0.728504	-0.00381645	0.466603	0.994138	ALT2 : Catalytically inactive alanine transaminase; expression is repressed in the presence of alanine and repression is mediated by Nrg1p; ALT2 has a paralog, ALT1, that arose from the whole genome duplication [Source:SGD;Acc:S000002518]
ALY1	0.188265	0.346146	0.471046	0.349189	0.348683	0.294595	0.441776	0.383564	0.295285	ALY1 : Alpha arrestin, substrate of calcineurin; controls nutrient-mediated intracellular sorting of permease Gap1p; interacts with AP-1 subunit Apl4p; dephosphorylation of Aly1p required for the endocytosis of Dip5p; may regulate endocytosis of plasma membrane proteins by recruiting ubiquitin ligase Rsp5p to plasma membrane targets; ALY1 has a paralog, ALY2, that arose from the whole genome dupl…
ALY2	-1.29996	0.116015	0.00390038	-1.3546	0.283325	0.0242136	-0.535172	0.620837	0.407411	ALY2 : Alpha arrestin; controls nutrient-mediated intracellular sorting of permease Gap1p; interacts with AP-1 subunit Apl4p; phosphorylated by Npr1p and also by cyclin-CDK complex Pcl7p-Pho85p; promotes endocytosis of plasma membrane proteins; ALY2 has a paralog, ALY1, that arose from the whole genome duplication [Source:SGD;Acc:S000003620]
AMA1	0.765371	0.143431	0.0144819	0.598113	0.281714	0.0984523	0.154799	0.407344	0.702562	AMA1 : Activator of meiotic anaphase promoting complex (APC/C); Cdc20p family member; required for initiation of spore wall assembly; required for Clb1p degradation during meiosis; prevents premature assembly of the meiosis I spindle, required for DSB induced prophase I arrest [Source:SGD;Acc:S000003457]
AMA1	0.401781	0.268105	0.130306	0.488633	0.253815	0.115223	0.309097	0.403605	0.4544	AMA1 : Activator of meiotic anaphase promoting complex (APC/C); Cdc20p family member; required for initiation of spore wall assembly; required for Clb1p degradation during meiosis; prevents premature assembly of the meiosis I spindle, required for DSB induced prophase I arrest [Source:SGD;Acc:S000003457]
AMD2	0.824078	0.68087	0.181286	0.369211	0.699872	0.54169	-0.298162	0.525244	0.569798	AMD2 : Putative amidase [Source:SGD;Acc:S000002650]
AMD2	-0.219343	0.474255	0.53528	-0.207696	0.145231	0.181819	-0.126399	0.424006	0.765308	AMD2 : Putative amidase [Source:SGD;Acc:S000002650]
AMF1	0.249969	0.166298	0.12963	0.314186	0.313397	0.294303	0.223332	0.45707	0.624382	AMF1 : Putative paralog of ATR1; but not required for boron tolerance; member of the DHA2 family of drug:H+ antiporters; YOR378W is not an essential gene [Source:SGD;Acc:S000005905]
AML1	0.546472	0.989434	0.4646	0.604041	0.541061	0.256774	0.311353	1.06105	0.768954	AML1 : Putative protein of unknown function; similar to methyltransferase family members; green fluorescent protein (GFP)-fusion protein localizes to the cytoplasm; required for replication of Brome mosaic virus in S. cerevisiae; expresses a circular RNA [Source:SGD;Acc:S000003233]
AMN1	-0.54591	0.183544	0.0409678	-0.447149	0.210946	0.0987534	-0.104739	0.308928	0.734252	AMN1 : Protein required for daughter cell separation; multiple mitotic checkpoints, and chromosome stability; contains 12 degenerate leucine-rich repeat motifs; expression is induced by the Mitotic Exit Network (MEN) [Source:SGD;Acc:S000000362]
AMS1	-0.193113	0.261941	0.348477	0.321595	0.24415	0.205238	1.16138	0.714136	0.187695	AMS1 : Vacuolar alpha mannosidase; involved in free oligosaccharide (fOS) degradation; delivered to the vacuole in a novel pathway separate from the secretory pathway [Source:SGD;Acc:S000003124]
ANB1	-0.512458	0.274412	0.0905449	-0.54503	0.0988568	0.018854	-0.439799	0.287314	0.204875	ANB1 : Translation elongation factor eIF-5A; previously thought to function in translation initiation; undergoes an essential hypusination modification; expressed under anaerobic conditions; ANB1 has a paralog, HYP2, that arose from the whole genome duplication [Source:SGD;Acc:S000003808]
ANR2	-0.387454	0.184936	0.0751496	-0.259799	0.152988	0.139734	0.17009	0.449772	0.704087	ANR2 : Putative protein of unknown function; may have a role in lipid metabolism, based on localization to lipid droplets; predicted to be palmitoylated [Source:SGD;Acc:S000001530]
ANS1	0.214258	0.814869	0.721916	0.693987	0.347197	0.108603	1.18478	0.996883	0.284697	ANS1 : Putative GPI protein; transcription dependent upon Azf1p [Source:SGD;Acc:S000001168]
ANT1	-0.799061	0.883143	0.27194	-0.531259	0.244538	0.0949007	0.557155	1.31655	0.670324	ANT1 : Peroxisomal adenine nucleotide transporter; involved in beta-oxidation of medium-chain fatty acid; required for peroxisome proliferation [Source:SGD;Acc:S000006332]
APA1	-0.333127	0.247456	0.153975	0.200241	0.303386	0.454855	0.806677	0.528643	0.205899	APA1 : AP4A phosphorylase; bifunctional diadenosine 5',5'''-P1,P4-tetraphosphate phosphorylase and ADP sulfurylase involved in catabolism of bis(5'-nucleosidyl) tetraphosphates; catalyzes phosphorolysis of dinucleoside oligophosphates, cleaving substrates' alpha/beta-anhydride bond and introducing Pi into the beta-position of the corresponding NDP formed; protein abundance increases under DNA rep…
APA2	-0.092037	0.18709	0.511135	-0.398979	0.267401	0.170467	-0.709264	0.486879	0.219832	APA2 : Diadenosine 5',5'''-P1,P4-tetraphosphate phosphorylase II; AP4A phosphorylase involved in catabolism of bis(5'-nucleosidyl) tetraphosphates; APA2 has a paralog, APA1, that arose from the whole genome duplication [Source:SGD;Acc:S000002938]
APC9	0.0618289	0.517493	0.873447	-0.115585	0.21485	0.534637	-0.327786	0.58356	0.573532	APC9 : Subunit of the Anaphase-Promoting Complex/Cyclosome (APC/C); APC/C is a ubiquitin-protein ligase required for degradation of anaphase inhibitors, including mitotic cyclins, during the metaphase/anaphase transition [Source:SGD;Acc:S000004092]
APD1	0.126117	0.153856	0.30817	0.316875	0.336412	0.317463	0.414351	0.620094	0.507859	APD1 : Protein of unknown function; required for normal localization of actin patches and for normal tolerance of sodium ions and hydrogen peroxide; localizes to both cytoplasm and nucleus [Source:SGD;Acc:S000000355]
APE1	-0.412605	0.448483	0.266374	-0.444064	0.448994	0.299102	-0.175977	0.471251	0.70795	APE1 : Vacuolar aminopeptidase yscI; zinc metalloproteinase that belongs to the peptidase family M18; often used as a marker protein in studies of autophagy and cytosol to vacuole targeting (CVT) pathway; protein increases in abundance and relative distribution to cytoplasmic foci increases upon DNA replication stress [Source:SGD;Acc:S000001586]
APE2	0.146853	1.14695	0.864437	0.867868	0.572004	0.166094	1.33698	1.01884	0.251641	APE2 : Aminopeptidase yscII; may have a role in obtaining leucine from dipeptide substrates; APE2 has a paralog, AAP1, that arose from the whole genome duplication [Source:SGD;Acc:S000001640]
APE2	0.201467	0.269354	0.342869	0.223814	0.237913	0.31787	0.152643	0.168449	0.387606	APE2 : Aminopeptidase yscII; may have a role in obtaining leucine from dipeptide substrates; APE2 has a paralog, AAP1, that arose from the whole genome duplication [Source:SGD;Acc:S000001640]
APE3	0.495405	0.281366	0.10014	0.213661	0.398859	0.536302	-0.218287	0.555221	0.692407	APE3 : Vacuolar aminopeptidase Y; processed to mature form by Prb1p [Source:SGD;Acc:S000000490]
APE4	1.00276	0.348467	0.0434307	0.623508	0.329296	0.118068	-0.147716	0.384603	0.699099	APE4 : Cytoplasmic aspartyl aminopeptidase with possible vacuole function; Cvt pathway cargo protein; cleaves unblocked N-terminal acidic amino acids from peptide substrates; forms a 12-subunit homo-oligomer; M18 metalloprotease family [Source:SGD;Acc:S000001155]
API2	-0.516448	0.171888	0.0402706	0.0635056	0.196239	0.704472	0.868197	0.323209	0.0854592	API2 : Dubious open reading frame; unlikely to encode a functional protein, based on available experimental and comparative sequence data; not conserved in closely related Saccharomyces species; 26% of ORF overlaps the dubious ORF YDR524C-A; insertion mutation in a cdc34-2 mutant background causes altered bud morphology [Source:SGD;Acc:S000002933]
APJ1	-1.12681	1.73736	0.492469	-1.21299	1.37079	0.441655	-0.270841	1.09369	0.84171	APJ1 : Chaperone with a role in SUMO-mediated protein degradation; member of the DnaJ-like family; conserved across eukaryotes; overexpression interferes with propagation of the [Psi+] prion; the authentic, non-tagged protein is detected in highly purified mitochondria in high-throughput studies; forms nuclear foci upon DNA replication stress [Source:SGD;Acc:S000005021]
APL1	-0.369203	0.747519	0.50965	-0.0105115	0.392053	0.977763	0.409106	0.191484	0.124232	APL1 : Beta-adaptin; large subunit of the clathrin associated protein complex (AP-2); involved in vesicle mediated transport; similar to mammalian beta-chain of the clathrin associated protein complex [Source:SGD;Acc:S000003765]
APL2	-0.906651	0.755029	0.183411	-0.954689	0.314612	0.0538871	0.192546	1.50038	0.902801	APL2 : Beta-adaptin subunit of the clathrin-associated protein (AP-1) complex; binds clathrin; involved in clathrin-dependent Golgi protein sorting; protein abundance increases in response to DNA replication stress [Source:SGD;Acc:S000001618]
APL3	0.0116671	0.530529	0.977928	0.127971	0.185655	0.438245	0.255629	0.780622	0.743348	APL3 : Alpha-adaptin; large subunit of the clathrin associated protein complex (AP-2); involved in vesicle mediated transport [Source:SGD;Acc:S000000133]
APL4	-0.912911	0.64284	0.141772	-0.907009	0.0948424	0.00709657	-0.0245256	1.35607	0.986967	APL4 : Gamma-adaptin; large subunit of the clathrin-associated protein (AP-1) complex; binds clathrin; involved in vesicle mediated transport [Source:SGD;Acc:S000006233]
APL5	-1.11128	0.346814	0.035828	-0.510375	0.227366	0.0896201	1.06081	0.492401	0.122784	APL5 : Delta adaptin-like subunit of the clathrin associated protein complex; functions in transport of alkaline phosphatase to the vacuole via the alternate pathway; suppressor of loss of casein kinase 1 function; the clathrin associated protein complex is also known as AP-3 [Source:SGD;Acc:S000006116]
APL6	-3.58503	1.20483	0.0409595	-2.42531	0.55721	0.0285846	0.285291	1.41248	0.843823	APL6 : Beta3-like subunit of the yeast AP-3 complex; functions in transport of alkaline phosphatase to the vacuole via the alternate pathway; exists in both cytosolic and peripherally associated membrane-bound pools [Source:SGD;Acc:S000003493]
APM1	0.335916	0.0553312	0.0114023	0.555379	0.293162	0.117963	0.58228	0.745128	0.446533	APM1 : Mu1-like medium subunit of the AP-1 complex; binds clathrin; involved in clathrin-dependent Golgi protein sorting; the AP-1 complex is the clathrin-associated protein complex [Source:SGD;Acc:S000006180]
APM2	-2.00965	0.290147	0.00901096	-2.41748	0.219083	0.00552107	-1.69088	0.392908	0.037614	APM2 : Protein of unknown function; homologous to the medium chain of mammalian clathrin-associated protein complex; involved in vesicular transport [Source:SGD;Acc:S000001011]
APM3	-4.90052	0.585907	0.00650319	-3.86314	0.233048	0.00287727	-1.25167	0.498095	0.0957415	APM3 : Mu3-like subunit of the clathrin associated protein complex (AP-3); functions in transport of alkaline phosphatase to the vacuole via the alternate pathway [Source:SGD;Acc:S000000492]
APM4	0.324157	0.263074	0.0428161	0.365597	0.449932	0.164248	0.0410418	0.412948	0.888087	APM4 : Cargo-binding mu subunit of AP-2; AP-2 is a heterotetrameric endocytic cargo-binding adaptor that facilitates uptake of membrane proteins during clathrin-mediated endocytosis; Apm4p is required for AP-2 function and localization, and binds cell wall stress receptor Mid2p; AP-2 is required for cell polarity responses to pheromone, nutritional status and cell wall damage in S. cerevisiae, an…
APN1	0.249832	0.200916	0.17404	0.0402319	0.471009	0.925831	-0.32212	0.75128	0.666087	APN1 : Major apurinic/apyrimidinic endonuclease; 3'-repair diesterase; involved in repair of DNA damage by oxidation and alkylating agents; also functions as a 3'-5' exonuclease to repair 7,8-dihydro-8-oxodeoxyguanosine; genetically interacts with NTG1 to maintain mitochondrial genome integrity [Source:SGD;Acc:S000001597]
APN2	0.0895333	0.440279	0.783493	-0.00898381	0.300266	0.975166	-0.0948353	0.461123	0.840856	APN2 : Class II abasic (AP) endonuclease involved in repair of DNA damage; homolog of human HAP1 and E. coli exoIII [Source:SGD;Acc:S000000115]
APP1	-0.169421	0.596765	0.700665	0.392127	0.305659	0.212739	1.27293	0.789094	0.189935	APP1 : Phosphatidate phosphatase, converts phosphatidate to diacylglycerol; App1p, Pah1p, Dpp1p, and Lpp1p are responsible for all the phosphatidate phosphatase activity; component of cortical actin patches; interacts with components of endocytic pathway [Source:SGD;Acc:S000005038]
APQ12	-11.1262	1.7115	0.146439	-13.1968	1.72373	0.170847	-9.51997	0.868719	0.172262	APQ12 : Protein required for nuclear envelope morphology; nuclear pore complex localization, mRNA export from the nucleus; exhibits synthetic lethal genetic interactions with genes involved in lipid metabolism [Source:SGD;Acc:S000001302]
APS1	-0.796321	0.532007	0.130546	-0.766754	0.0776161	0.00665886	-0.231071	0.827244	0.78068	APS1 : Small subunit of the clathrin-associated adaptor complex AP-1; AP-1 is involved in protein sorting at the trans-Golgi network; homolog of the sigma subunit of the mammalian clathrin AP-1 complex [Source:SGD;Acc:S000004160]
APS2	-0.550152	0.896507	0.422236	-0.188601	0.344161	0.527765	0.294614	0.847863	0.727762	APS2 : Small subunit of the clathrin-associated adaptor complex AP-2; AP-2 is involved in protein sorting at the plasma membrane; related to the sigma subunit of the mammalian plasma membrane clathrin-associated protein (AP-2) complex [Source:SGD;Acc:S000003819]
APS3	-1.45579	0.327914	0.0201741	-1.296	0.28479	0.0264614	0.471628	0.410884	0.296506	APS3 : Small subunit of the clathrin-associated adaptor complex AP-3; involved in vacuolar protein sorting; related to the sigma subunit of the mammalian clathrin AP-3 complex; suppressor of loss of casein kinase 1 function; protein abundance increases in response to DNA replication stress [Source:SGD;Acc:S000003561]
APT1	-0.00850094	0.285862	0.970322	-0.666368	0.30312	0.0930292	-1.31043	0.444975	0.0731971	APT1 : Adenine phosphoribosyltransferase; catalyzes the formation of AMP from adenine and 5-phosphoribosylpyrophosphate; involved in the salvage pathway of purine nucleotide biosynthesis; APT1 has a paralog, APT2, that arose from the whole genome duplication [Source:SGD;Acc:S000004484]
APT2	-0.182817	0.0875758	0.0755683	-0.870156	0.207982	0.0306438	-1.56171	0.530389	0.0732088	APT2 : Potential adenine phosphoribosyltransferase; encodes a protein with similarity to adenine phosphoribosyltransferase, but artificially expressed protein exhibits no enzymatic activity; APT2 has a paralog, APT1, that arose from the whole genome duplication [Source:SGD;Acc:S000002849]
AQR1	-0.164229	0.688949	0.747398	-0.105004	0.36897	0.740192	0.0219698	1.28351	0.9874	AQR1 : Plasma membrane transporter of the major facilitator superfamily; member of the 12-spanner drug:H(+) antiporter DHA1 family; confers resistance to short-chain monocarboxylic acids and quinidine; involved in the excretion of excess amino acids; AQR1 has a paralog, QDR1, that arose from the whole genome duplication; relocalizes from plasma membrane to cytoplasm upon DNA replication stress [S…
AQY1	0.560862	0.228319	0.0574305	0.515322	0.101165	0.0215416	-0.135219	0.527302	0.799529	AQY1 : Spore-specific water channel; mediates the transport of water across cell membranes, developmentally controlled; may play a role in spore maturation, probably by allowing water outflow, may be involved in freeze tolerance [Source:SGD;Acc:S000006396]
AQY2	0.0920556	0.284625	0.661354	0.077553	0.111616	0.434875	0.0363026	0.377491	0.92768	AQY2 : Water channel that mediates water transport across cell membranes; only expressed in proliferating cells; controlled by osmotic signals; may be involved in freeze tolerance; disrupted by a stop codon in many S. cerevisiae strains [Source:SGD;Acc:S000003975]
ARA1	-0.331079	0.230149	0.139004	0.210062	0.0924089	0.0878065	0.822063	0.309066	0.0870314	ARA1 : NADP+ dependent arabinose dehydrogenase; involved in carbohydrate metabolism; purified as homodimer; naturally occurs with a N-terminus degradation product [Source:SGD;Acc:S000000353]
ARA2	-0.0762775	0.11878	0.403763	-0.177723	0.0786071	0.0885568	-0.208021	0.13671	0.20663	ARA2 : NAD-dependent arabinose dehydrogenase; involved in biosynthesis of dehydro-D-arabinono-1,4-lactone; similar to plant L-galactose dehydrogenase [Source:SGD;Acc:S000004644]
ARE1	1.08081	0.494045	0.0697815	0.884811	0.297121	0.0556398	0.360374	0.279479	0.258035	ARE1 : Acyl-CoA:sterol acyltransferase; endoplasmic reticulum enzyme that contributes the major sterol esterification activity in the absence of oxygen; ARE1 has a paralog, ARE2, that arose from the whole genome duplication [Source:SGD;Acc:S000000644]
ARE2	-1.25556	2.45167	0.495434	-0.764555	1.46978	0.546952	1.07774	2.22796	0.627444	ARE2 : Acyl-CoA:sterol acyltransferase; endoplasmic reticulum enzyme that contributes the major sterol esterification activity in the presence of oxygen; ARE2 has a paralog, ARE1, that arose from the whole genome duplication [Source:SGD;Acc:S000005302]
ARF1	-4.3987	0.250062	0.0106996	-5.71899	0.217453	0.00915924	-4.72348	0.695882	0.0607363	ARF1 : ADP-ribosylation factor; GTPase of the Ras superfamily involved in regulation of coated vesicle formation in intracellular trafficking within the Golgi; ARF1 has a paralog, ARF2, that arose from the whole genome duplication [Source:SGD;Acc:S000002351]
ARF2	-1.13797	0.482491	0.0615245	-1.49397	0.451761	0.0463942	-1.2506	0.440279	0.0779137	ARF2 : ADP-ribosylation factor; GTPase of the Ras superfamily involved in regulation of coated formation vesicles in intracellular trafficking within the Golgi; ARF2 has a paralog, ARF1, that arose from the whole genome duplication [Source:SGD;Acc:S000002296]
ARF3	-0.0847298	1.00294	0.91153	0.126204	0.673249	0.830388	0.464386	0.87157	0.592739	ARF3 : Glucose-repressible ADP-ribosylation factor; GTPase of the Ras superfamily involved in regulating cell polarity and invasive growth; also has mRNA binding activity [Source:SGD;Acc:S000005620]
ARG80	0.436945	1.35378	0.662006	1.23028	0.646224	0.117071	1.31596	1.8125	0.475389	ARG80 : Transcription factor involved in regulating arginine-responsive genes; acts with Arg81p and Arg82p [Source:SGD;Acc:S000004645]
ARG81	-0.715431	1.50799	0.525236	-0.190744	0.652358	0.73256	1.1243	1.91602	0.557737	ARG81 : Zinc finger transcription factor involved in arginine-responsive genes; Zn(2)-Cys(6) binuclear cluster domain type; involved in the regulation of arginine-responsive genes; acts with Arg80p and Arg82p [Source:SGD;Acc:S000004565]
ARI1	0.0344078	0.281282	0.870355	-0.0134387	0.402651	0.972182	0.0491836	0.626134	0.94146	ARI1 : NADPH-dependent aldehyde reductase; utilizes aromatic and alophatic aldehyde substrates; member of the short-chain dehydrogenase/reductase superfamily [Source:SGD;Acc:S000003125]
ARK1	-0.838912	1.89752	0.551974	-0.722651	1.23368	0.501575	0.214488	1.62489	0.899909	ARK1 : Serine/threonine protein kinase; involved in regulation of the cortical actin cytoskeleton; involved in control of endocytosis; ARK1 has a paralog, PRK1, that arose from the whole genome duplication [Source:SGD;Acc:S000004965]
ARL1	-1.17775	0.480829	0.0576942	-0.896026	0.418072	0.0971525	-0.0963367	0.484905	0.846615	ARL1 : Soluble GTPase with a role in regulation of membrane traffic; regulates potassium influx; role in membrane organization at trans-Golgi network; G protein of the Ras superfamily, similar to ADP-ribosylation factor [Source:SGD;Acc:S000000368]
ARL3	-0.554994	0.284536	0.0844594	-0.143267	0.335374	0.617234	0.898826	0.999198	0.39065	ARL3 : ARF-like small GTPase of the RAS superfamily; required for recruitment of Arl1p, a GTPase that regulates membrane traffic, to the Golgi apparatus; NatC-catalyzed N-terminal acetylation regulates Golgi membrane association mediated by interaction with membrane receptor, Sys1p; similar to ADP-ribosylation factor and orthologous to mammalian ARFRP1 [Source:SGD;Acc:S000005972]
ARN1	0.6251	0.602481	0.226432	0.721625	0.505658	0.1824	0.619474	0.294247	0.127313	ARN1 : ARN family transporter for siderophore-iron chelates; responsible for uptake of iron bound to ferrirubin, ferrirhodin, and related siderophores; protein increases in abundance and relocalizes to the vacuole upon DNA replication stress [Source:SGD;Acc:S000001032]
ARN2	0.92116	0.759144	0.180594	0.849809	0.208291	0.0319107	0.429076	0.788677	0.584984	ARN2 : Transporter; member of the ARN family of transporters that specifically recognize siderophore-iron chelates; responsible for uptake of iron bound to the siderophore triacetylfusarinine C [Source:SGD;Acc:S000001039]
ARO1	-3.35681	0.422244	0.0071394	-2.30427	0.400914	0.0175654	0.0236131	0.50572	0.965569	ARO1 : Pentafunctional arom protein; catalyzes steps 2 through 6 in the biosynthesis of chorismate, which is a precursor to aromatic amino acids [Source:SGD;Acc:S000002534]
ARO10	0.170347	0.170797	0.239006	0.361115	0.288484	0.220192	0.551036	0.463751	0.284697	ARO10 : Phenylpyruvate decarboxylase; catalyzes decarboxylation of phenylpyruvate to phenylacetaldehyde, which is the first specific step in the Ehrlich pathway; involved in protein N-terminal Met and Ala catabolism [Source:SGD;Acc:S000002788]
ARO2	-0.220916	0.371869	0.434964	-0.204141	0.505734	0.63631	0.139651	0.287068	0.625668	ARO2 : Bifunctional chorismate synthase and flavin reductase; catalyzes the conversion of 5-enolpyruvylshikimate 3-phosphate (EPSP) to form chorismate, which is a precursor to aromatic amino acids; protein abundance increases in response to DNA replication stress [Source:SGD;Acc:S000003116]
ARO3	0.0157913	0.236382	0.93022	-0.50862	0.30981	0.146884	-0.765899	0.452718	0.17725	ARO3 : 3-deoxy-D-arabino-heptulosonate-7-phosphate (DAHP) synthase; catalyzes the first step in aromatic amino acid biosynthesis and is feedback-inhibited by phenylalanine or high concentration of tyrosine or tryptophan [Source:SGD;Acc:S000002442]
ARO4	-0.535344	0.698264	0.333251	-0.883644	1.15303	0.395759	-0.922914	1.3129	0.487989	ARO4 : 3-deoxy-D-arabino-heptulosonate-7-phosphate (DAHP) synthase; catalyzes the first step in aromatic amino acid biosynthesis and is feedback-inhibited by tyrosine or high concentrations of phenylalanine or tryptophan; relative distribution to the nucleus increases upon DNA replication stress [Source:SGD;Acc:S000000453]
ARO7	0.217521	1.71716	0.865771	0.181591	0.849935	0.805977	0.0218671	1.85475	0.991263	ARO7 : Chorismate mutase; catalyzes the conversion of chorismate to prephenate to initiate the tyrosine/phenylalanine-specific branch of aromatic amino acid biosynthesis [Source:SGD;Acc:S000006264]
ARO8	-0.39602	0.441407	0.275178	-1.41519	0.409994	0.0430038	-1.81601	0.753755	0.102484	ARO8 : Aromatic aminotransferase I; expression is regulated by general control of amino acid biosynthesis [Source:SGD;Acc:S000003170]
ARO8	-0.545178	0.327276	0.109831	-1.80229	0.240932	0.0109614	-2.87227	0.287568	0.00763799	ARO8 : Aromatic aminotransferase I; expression is regulated by general control of amino acid biosynthesis [Source:SGD;Acc:S000003170]
ARO80	0.717238	0.171398	0.0224715	0.819046	0.0526256	0.00321292	0.665506	0.258692	0.0921188	ARO80 : Zinc finger transcriptional activator of the Zn2Cys6 family; activates transcription of aromatic amino acid catabolic genes in the presence of aromatic amino acids [Source:SGD;Acc:S000002829]
ARO9	-0.258416	0.282248	0.268001	-0.224125	0.423065	0.540389	0.0589531	0.59863	0.926184	ARO9 : Aromatic aminotransferase II; catalyzes the first step of tryptophan, phenylalanine, and tyrosine catabolism [Source:SGD;Acc:S000001179]
ARP1	-4.67093	0.508402	0.00547545	-3.40324	1.10504	0.0524145	0.35424	1.70403	0.838982	ARP1 : Actin-related protein of the dynactin complex; required for spindle orientation and nuclear migration; forms actin-like short filament composed of 9 or 10 Arp1p monomers; putative ortholog of mammalian centractin [Source:SGD;Acc:S000001171]
ARP6	-1.04941	0.275449	0.0267007	-0.951821	0.302245	0.0505629	-0.195752	0.276854	0.485764	ARP6 : Actin-related protein that binds nucleosomes; a component of the SWR1 complex, which exchanges histone variant H2AZ (Htz1p) for chromatin-bound histone H2A [Source:SGD;Acc:S000004075]
ARR1	0.0554904	0.531515	0.889833	0.460092	0.143515	0.0490617	0.957416	1.17559	0.430726	ARR1 : Transcriptional activator of the basic leucine zipper (bZIP) family; required for transcription of genes involved in resistance to arsenic compounds [Source:SGD;Acc:S000006403]
ARR2	0.256824	0.177596	0.137787	0.492446	0.321124	0.163414	0.468665	0.619728	0.459294	ARR2 : Arsenate reductase required for arsenate resistance; converts arsenate to arsenite which can then be exported from cells by Arr3p [Source:SGD;Acc:S000006404]
ARR3	0.182799	0.686333	0.718369	0.496864	0.432963	0.247618	0.654345	1.23956	0.596066	ARR3 : Plasma membrane metalloid/H+ antiporter; transports arsenite and antimonite; required for resistance to arsenic compounds; transcription is activated by Arr1p in the presence of arsenite [Source:SGD;Acc:S000006405]
ART10	0.861144	0.240558	0.0297343	0.764258	0.265241	0.0587315	0.168029	0.222473	0.459737	ART10 : Protein of unknown function that contains 2 PY motifs; ubiquinated by Rsp5p; overexpression confers resistance to arsenite; green fluorescent protein (GFP)-fusion protein localizes it to the cytoplasm; non-essential gene [Source:SGD;Acc:S000004384]
ART5	0.195177	0.249093	0.324911	0.267658	0.232695	0.246855	0.391077	0.0989346	0.0440884	ART5 : Protein proposed to regulate endocytosis of plasma membrane proteins; regulates by recruiting the ubiquitin ligase Rsp5p to its target in the plasma membrane [Source:SGD;Acc:S000003300]
ARV1	-19.1366	0.225288	0.0001255	-24.3398	0.469244	0.000706768	-17.7518	1.10373	0.00317138	ARV1 : Cortical ER protein; implicated in the membrane insertion of tail-anchored C-terminal single transmembrane domain proteins; may function in transport of glycosylphosphatidylinositol intermediates into ER lumen; required for normal intracellular sterol distribution; human ARV1 required for normal cholesterol and bile acid homeostasis; similar to Nup120p [Source:SGD;Acc:S000004232]
ARX1	-9.84532	1.41068	0.0088955	-10.0598	1.47882	0.0130053	-6.80345	1.13912	0.0200893	ARX1 : Nuclear export factor for the ribosomal pre-60S subunit; shuttling factor which directly binds FG rich nucleoporins and facilities translocation through the nuclear pore complex; interacts directly with Alb1p; responsible for Tif6p recycling defects in the absence of Rei1; associated with the ribosomal export complex [Source:SGD;Acc:S000002508]
ASC1	-9.6458	3.53731	0.264614	-6.8797	2.56283	0.327256	-1.10423	0.468185	0.409931	ASC1 : G-protein beta subunit and guanine dissociation inhibitor for Gpa2p; ortholog of RACK1 that inhibits translation; core component of the small (40S) ribosomal subunit; regulates P-body formation induced by replication stress; represses Gcn4p in the absence of amino acid starvation [Source:SGD;Acc:S000004722]
ASE1	-0.439175	0.40329	0.308442	-0.751862	0.131702	0.0577842	-0.776486	0.645154	0.393997	ASE1 : Mitotic spindle midzone-localized microtubule bundling protein; microtubule-associated protein (MAP) family member; required for spindle elongation and stabilization; undergoes cell cycle-regulated degradation by anaphase promoting complex; potential Cdc28p substrate; relative distribution to microtubules decreases upon DNA replication stress [Source:SGD;Acc:S000005584]
ASF1	-6.94182	0.225351	0.000787418	-10.5225	0.381088	0.00138668	-9.98073	0.690599	0.00385519	ASF1 : Nucleosome assembly factor; involved in chromatin assembly and disassembly, anti-silencing protein that causes derepression of silent loci when overexpressed; plays a role in regulating Ty1 transposition; relocalizes to the cytosol in response to hypoxia [Source:SGD;Acc:S000003651]
ASF2	0.192926	0.369782	0.48787	0.528494	0.275814	0.116029	0.715906	0.502969	0.226869	ASF2 : Anti-silencing protein; causes derepression of silent loci when overexpressed [Source:SGD;Acc:S000002356]
ASG1	-0.227564	0.358241	0.408343	-0.0628994	0.424275	0.867179	0.335447	0.531727	0.530106	ASG1 : Zinc cluster protein proposed to be a transcriptional regulator; regulator involved in the stress response; null mutants have a respiratory deficiency, calcofluor white sensitivity and slightly increased cycloheximide resistance [Source:SGD;Acc:S000001392]
ASG7	0.813994	0.311826	0.0516484	0.603774	0.472709	0.214031	0.0979151	0.561515	0.867165	ASG7 : Protein that regulates signaling from G protein beta subunit Ste4p; contributes to relocalization of Ste4p within the cell; specific to a-cells and induced by alpha-factor [Source:SGD;Acc:S000003706]
ASH1	-0.804282	0.476835	0.107461	-0.687905	0.26692	0.0713526	0.000538823	0.687219	0.999238	ASH1 : Component of the Rpd3L histone deacetylase complex; zinc-finger inhibitor of HO transcription; mRNA is localized and translated in the distal tip of anaphase cells, resulting in accumulation of Ash1p in daughter cell nuclei and inhibition of HO expression; potential Cdc28p substrate [Source:SGD;Acc:S000001668]
ASI1	1.30937	0.317282	0.0230592	1.00982	0.461099	0.0936825	0.315339	0.570174	0.579061	ASI1 : Subunit of the nuclear inner membrane Asi ubiquitin ligase complex; Asi complex targets both misfolded proteins and regulators of sterol biosynthesis for ubiquitin-mediated degradation; acts with Asi2p and Asi3p to ensure the fidelity of SPS-sensor signalling by targeting latent unprocessed forms of Stp1p and Stp2p and maintains the repressed state of gene expression in the absence of indu…
ASI2	0.301098	0.485789	0.418316	0.336956	0.432088	0.389112	0.0681583	0.624749	0.917971	ASI2 : Subunit of the nuclear inner membrane Asi ubiquitin ligase complex; Asi complex targets both misfolded proteins and regulators of sterol biosynthesis for ubiquitin-mediated degradation; acts with Asi1p and Asi3p to ensure the fidelity of SPS-sensor signalling by targeting latent unprocessed forms of Stp1p and Stp2p and maintains the repressed state of gene expression in the absence of indu…
ASI3	-1.17254	1.64872	0.362634	-0.804413	0.932902	0.35069	0.792699	1.62794	0.625445	ASI3 : Subunit of the nuclear inner membrane Asi ubiquitin ligase complex; Asi complex targets both misfolded proteins and regulators of sterol biosynthesis for ubiquitin-mediated degradation; acts with Asi1p and Asi2p to ensure the fidelity of SPS-sensor signalling by targeting latent unprocessed forms of Stp1p and Stp2p and maintains the repressed state of gene expression in the absence of indu…
ASK10	0.795288	0.334948	0.0607397	0.62374	0.280581	0.0911965	-0.106425	0.123123	0.406131	ASK10 : Component of RNA polymerase II holoenzyme; phosphorylated in response to oxidative stress; has a role in destruction of Ssn8p; proposed to function in activation of the glycerol channel Fps1p; ASK10 has a paralog, RGC1, that arose from the whole genome duplication [Source:SGD;Acc:S000003329]
ASM4	0.15221	0.271891	0.45927	-0.0348689	0.468329	0.93601	-0.268207	0.566297	0.634177	ASM4 : FG-nucleoporin component of central core of nuclear pore complex (NPC); contributes directly to nucleocytoplasmic transport; induces membrane tubulation, which may contribute to nuclear pore assembly; ASM4 has a paralog, NUP53, that arose from the whole genome duplication [Source:SGD;Acc:S000002246]
ASN1	-0.111123	1.75936	0.934206	0.380086	0.789479	0.575152	1.125	1.90957	0.556479	ASN1 : Asparagine synthetase; catalyzes the synthesis of L-asparagine from L-aspartate in the asparagine biosynthetic pathway; ASN1 has a paralog, ASN2, that arose from the whole genome duplication [Source:SGD;Acc:S000006349]
ASN2	-0.11435	0.742924	0.836908	-0.220447	0.531137	0.627003	-0.151551	0.242595	0.533872	ASN2 : Asparagine synthetase; catalyzes the synthesis of L-asparagine from L-aspartate in the asparagine biosynthetic pathway; ASN2 has a paralog, ASN1, that arose from the whole genome duplication [Source:SGD;Acc:S000003356]
ASP1	-0.1035	0.485081	0.773006	-0.139261	0.298356	0.586333	-0.003444	1.24437	0.997863	ASP1 : Cytosolic L-asparaginase, involved in asparagine catabolism; catalyzes hydrolysis of L-asparagine to aspartic acid and ammonia, has an important role in therapy of acute lymphoblastic leukemia; synthesized constitutively [Source:SGD;Acc:S000002729]
ASR1	-0.693807	0.643076	0.214369	-0.252466	0.281149	0.33495	0.946204	0.938877	0.346299	ASR1 : Ubiquitin ligase that modifies and regulates RNA Pol II; involved in a putative alcohol-responsive signaling pathway; accumulates in the nucleus under alcohol stress; contains a Ring/PHD finger domain similar to the mammalian rA9 protein [Source:SGD;Acc:S000006297]
AST2	0.984307	0.373491	0.0507876	0.878082	0.414537	0.0988397	0.395756	0.360613	0.31325	AST2 : Lipid raft associated protein; overexpression restores Pma1p localization to lipid rafts which is required for targeting of Pma1p to the plasma membrane; sometimes classified in the medium-chain dehydrogenase/reductases (MDRs) superfamily; AST2 has a paralog, AST1, that arose from the whole genome duplication [Source:SGD;Acc:S000000903]
ATC1	-1.72866	0.263077	0.00989715	-2.35043	0.402594	0.0171007	-2.42132	0.685855	0.0537787	ATC1 : Nuclear protein; possibly involved in regulation of cation stress responses and/or in the establishment of bipolar budding pattern; relative distribution to the nucleus decreases upon DNA replication stress [Source:SGD;Acc:S000002592]
ATE1	-0.271968	0.32065	0.295344	-0.483494	0.26775	0.127362	-0.459433	0.117619	0.044917	ATE1 : Arginyl-tRNA-protein transferase; catalyzes post-translational conjugation of arginine to the amino termini of acceptor proteins which are then subject to degradation via the N-end rule pathway [Source:SGD;Acc:S000002985]
ATE1	-0.520986	0.741205	0.0126795	-0.606085	0.492322	0.000613451	-0.174311	1.01587	0.615012	ATE1 : Arginyl-tRNA-protein transferase; catalyzes post-translational conjugation of arginine to the amino termini of acceptor proteins which are then subject to degradation via the N-end rule pathway [Source:SGD;Acc:S000002985]
ATF1	0.077699	0.431528	0.808421	-0.0665087	0.606048	0.902773	-0.272409	0.489061	0.576469	ATF1 : Alcohol acetyltransferase; responsible for the major part of volatile acetate ester production during fermentation; main enzyme involved in terpenyl acetate synthesis; potential roles in lipid and sterol metabolism [Source:SGD;Acc:S000005904]
ATF2	-0.536845	0.550727	0.246667	-0.228737	0.685821	0.695855	0.470359	0.936422	0.614239	ATF2 : Alcohol acetyltransferase; may play a role in steroid detoxification; forms volatile esters during fermentation, which is important for brewing and winemaking [Source:SGD;Acc:S000003409]
ATG10	-2.32588	0.418895	0.0134344	-3.27276	0.233527	0.00376129	-2.78494	0.604477	0.0331776	ATG10 : Conserved E2-like conjugating enzyme; mediates formation of the Atg12p-Atg5p conjugate, which is a critical step in autophagy [Source:SGD;Acc:S000003965]
ATG11	0.34274	0.768512	0.548797	0.485547	0.375542	0.210524	0.424607	1.07894	0.692032	ATG11 : Adapter protein for pexophagy and the Cvt targeting pathway; directs receptor-bound cargo to the phagophore assembly site (PAS) for packaging into vesicles; required for recruiting other proteins to the PAS; recruits Dnm1p to facilitate fission of mitochondria that are destined for removal by mitophagy [Source:SGD;Acc:S000006253]
ATG12	-1.74882	0.18302	0.00513262	-2.59016	0.603722	0.0293586	-2.46255	1.12621	0.120023	ATG12 : Ubiquitin-like modifier involved in autophagy and the Cvt pathway; conserved; conjugated to Atg5p to form a complex involved in Atg8p lipidation; Atg5p-Atg12p cojugate also forms a complex with Atg16p; the Atg5-Atg12/Atg16 complex binds to membranes and is essential for autophagosome formation [Source:SGD;Acc:S000000421]
ATG13	-3.06671	1.46538	0.145682	-3.52438	0.404946	0.0344886	-1.29088	2.19421	0.63559	ATG13 : Regulatory subunit of the Atg1p signaling complex; stimulates Atg1p kinase activity; required for vesicle formation during autophagy and the cytoplasm-to-vacuole targeting (Cvt) pathway; contains a HORMA domain required for autophagy and for recruitment of the phosphatidylinositol 3-kinase complex subunit Atg14p to the pre-autophagosomal structure [Source:SGD;Acc:S000006389]
ATG14	-2.56016	0.321482	0.00711273	-2.92737	0.362434	0.00949842	-2.01109	0.955719	0.12734	ATG14 : Autophagy-specific subunit of phosphatidylinositol 3-kinase complex I; Atg14p targets complex I to the phagophore assembly site (PAS); required for localizing additional ATG proteins to the PAS; required for overflow degradation of misfolded proteins when ERAD is saturated; homolog of human Barkor; other members are Vps34, Vps15, and Vps30p [Source:SGD;Acc:S000000332]
ATG15	-3.87291	2.95741	0.429968	-5.48273	2.85031	0.397442	-3.88685	0.126438	0.0937523	ATG15 : Lipase required for intravacuolar lysis of autophagic and Cvt bodies; targeted to intravacuolar vesicles during autophagy via the multivesicular body (MVB) pathway [Source:SGD;Acc:S000000664]
ATG18	-4.34576	0.160118	0.000958011	-5.25858	0.325778	0.00299783	-4.00976	0.446017	0.00929052	ATG18 : Phosphoinositide binding protein; required for vesicle formation in autophagy and the cytoplasm-to-vacuole targeting (Cvt) pathway; binds both phosphatidylinositol (3,5)-bisphosphate and phosphatidylinositol 3-phosphate; WD-40 repeat protein; relocalizes from vacuole to cytoplasm upon DNA replication stress; has 4 mammalian homologs WIPI1, WIPI2, WIPI3 and WIPI4/WDR45; mutations in human …
ATG19	0.38653	0.56981	0.381369	0.351173	0.610511	0.50889	0.039733	0.406205	0.926738	ATG19 : Receptor protein for the cytoplasm-to-vacuole targeting (Cvt) pathway; delivers cargo proteins aminopeptidase I (Ape1p) and alpha-mannosidase (Ams1p) to the phagophore assembly site for packaging into Cvt vesicles [Source:SGD;Acc:S000005442]
ATG2	-1.63164	0.860799	0.338178	-2.34115	0.28059	0.161737	-1.75106	1.32858	0.546879	ATG2 : Peripheral membrane protein required for autophagic vesicle formation; also required for vesicle formation during pexophagy and the cytoplasm-to-vaucole targeting (Cvt) pathway; involved in Atg9p cycling between the phagophore assembly site and mitochondria; essential for cell cycle progression from G2/M to G1 under nitrogen starvation; forms cytoplasmic foci upon DNA replication stress [S…
ATG20	0.111114	0.723696	0.837161	0.126978	0.361074	0.679418	0.0843198	0.332808	0.802247	ATG20 : Sorting nexin family member; required for the cytoplasm-to-vacuole targeting (Cvt) pathway and for endosomal sorting; has a Phox homology domain that binds phosphatidylinositol-3-phosphate; interacts with Snx4p; potential Cdc28p substrate [Source:SGD;Acc:S000002271]
ATG21	-0.138759	0.544123	0.73011	-0.802866	0.560036	0.181319	-1.45712	0.193808	0.0129962	ATG21 : Phosphoinositide binding protein; required for vesicle formation in the cytoplasm-to-vacuole targeting (Cvt) pathway; binds both phosphatidylinositol (3,5)-bisphosphate and phosphatidylinositol 3-phosphate; WD-40 repeat protein [Source:SGD;Acc:S000006021]
ATG22	0.347205	0.395451	0.282968	-0.0660472	0.440174	0.865512	-0.752947	0.609572	0.271962	ATG22 : Vacuolar integral membrane protein required for efflux of amino acids; required for efflux of amino acids during autophagic body breakdown in the vacuole; null mutation causes a gradual loss of viability during starvation [Source:SGD;Acc:S000000543]
ATG23	-0.912105	0.270147	0.0327835	-1.41668	0.376052	0.0366902	-1.43904	0.501244	0.0765832	ATG23 : Peripheral membrane protein required for autophagy and CVT; required for cytoplasm-to-vacuole targeting (Cvt) pathway and efficient macroautophagy; cycles between the phagophore assembly site (PAS) and non-PAS locations; forms a complex with Atg9p and Atg27p [Source:SGD;Acc:S000004423]
ATG26	-0.485181	1.7268	0.703658	-0.429461	0.740897	0.505715	-0.0575718	1.39378	0.969444	ATG26 : UDP-glucose:sterol glucosyltransferase; conserved enzyme involved in synthesis of sterol glucoside membrane lipids; in contrast to ATG26 from P. pastoris, S. cerevisiae ATG26 is not involved in autophagy [Source:SGD;Acc:S000004179]
ATG27	-0.320623	1.22837	0.723812	0.274853	0.641272	0.616096	1.18509	0.847858	0.232424	ATG27 : Type I membrane protein involved in autophagy and the Cvt pathway; may be involved in membrane delivery to the phagophore assembly site [Source:SGD;Acc:S000003714]
ATG29	-0.606002	0.904878	0.386528	-0.654143	0.384425	0.139347	-0.0596658	1.2527	0.96491	ATG29 : Autophagy-specific protein; required for recruiting other ATG proteins to the pre-autophagosomal structure (PAS); interacts with Atg17p and localizas to the PAS in a manner interdependent with Atg17p and Cis1p; not conserved; relocalizes from nucleus to cytoplasmic foci upon DNA replication stress [Source:SGD;Acc:S000006087]
ATG3	-0.896814	0.122715	0.00821355	-1.94863	0.268087	0.0115351	-2.52648	0.361752	0.0149767	ATG3 : E2-like enzyme; involved in autophagy and the cytoplasm-to-vacuole targeting (Cvt) pathway; plays a role in formation of Atg8p-phosphatidylethanolamine conjugates, which are involved in membrane dynamics during autophagy and Cvt; interaction with Atg8p is regulated by its acetylation by Esa1p (catalytic subunit of NuA4 histone acetyltransferase complex) while attenuation of Atg3 acetylatio…
ATG31	-0.459193	0.342596	0.15486	-0.332384	0.308768	0.269273	-0.00795204	0.357732	0.984011	ATG31 : Autophagy-specific protein required for autophagosome formation; may form a complex with Atg17p and Atg29p that localizes other proteins to the pre-autophagosomal structure; high-copy suppressor of CIK1 deletion [Source:SGD;Acc:S000002429]
ATG32	0.222339	1.24364	0.809793	0.567865	0.494712	0.247539	0.919819	1.06051	0.404898	ATG32 : Mitochondrial outer membrane protein required to initiate mitophagy; recruits the autophagy adaptor protein Atg11p and the ubiquitin-like protein Atg8p to the mitochondrial surface to initiate mitophagy, the selective vacuolar degradation of mitochondria in response to starvation; can promote pexophagy when placed ectopically in the peroxisomal membrane; regulates mitophagy and ethanol pr…
ATG33	0.378696	0.480888	0.323082	0.788384	0.275008	0.0593017	0.980099	0.80274	0.275819	ATG33 : Mitochondrial mitophagy-specific protein; required primarily for mitophagy induced at post-log phase; not required for other types of selective autophagy or macroautophagy; conserved within fungi, but not in higher eukaryotes; ATG33 has a paralog, SCM4, that arose from the whole genome duplication [Source:SGD;Acc:S000004348]
ATG34	0.619299	1.58405	0.597679	1.23566	0.655203	0.118762	0.999082	1.87984	0.593592	ATG34 : Receptor protein involved in selective autophagy during starvation; specifically involved in the transport of cargo protein alpha-mannosidase (Ams1p); Atg19p paralog [Source:SGD;Acc:S000005443]
ATG36	0.0348652	0.183053	0.796866	-0.149506	0.305502	0.568996	-0.234592	0.647821	0.716342	ATG36 : Pex3p interacting protein, required for pexophagy; interacts with Atg8p and Atg11p; mRNA is weakly cell cycle regulated, peaking in G2 phase; YJL185C is a non-essential gene [Source:SGD;Acc:S000003721]
ATG38	0.589496	0.480547	0.177665	0.220515	0.627938	0.679892	-0.428544	0.51233	0.419765	ATG38 : Homodimeric subunit of autophagy-specific PtdIns-3-kinase complex I; required for the integrity of the active PtdIns-3-kinase complex I by maintaining an association between Vps15p-Vps34p and Atg14p-Vps30p subcomplexes; localizes to the pre-autophagosomal structure (PAS) in an Atg14p-dependent manner; ATG38 is non-essential but is required for macroautophagy [Source:SGD;Acc:S000004201]
ATG38	-0.0309521	0.0544959	0.453246	-0.518168	0.246481	0.100032	-0.952538	0.412728	0.109862	ATG38 : Homodimeric subunit of autophagy-specific PtdIns-3-kinase complex I; required for the integrity of the active PtdIns-3-kinase complex I by maintaining an association between Vps15p-Vps34p and Atg14p-Vps30p subcomplexes; localizes to the pre-autophagosomal structure (PAS) in an Atg14p-dependent manner; ATG38 is non-essential but is required for macroautophagy [Source:SGD;Acc:S000004201]
ATG5	-1.11441	1.55383	0.359322	-1.58178	1.58233	0.29518	-1.26607	2.50397	0.611736	ATG5 : Conserved protein involved in autophagy and the Cvt pathway; undergoes conjugation with Atg12p to form a complex involved in Atg8p lipidation; Atg5p-Atg12p conjugate also forms a complex with Atg16p; the Atg5-Atg12/Atg16 complex binds to membranes and is essential for autophagosome formation; also involved in methionine restriction extension of chronological lifespan in an autophagy-depend…
ATG7	-2.31419	0.481292	0.0174283	-3.12497	0.202755	0.00326364	-3.03979	0.665605	0.0336966	ATG7 : Autophagy-related protein and dual specificity member of the E1 family; mediates the attachment of Atg12p to Atg5p and Atg8p to phosphatidylethanolamine which are required steps in autophagosome formation; E1 enzymes are also known as ubiquitin-activating enzymes; involved in methionine restriction extension of chronological lifespan in an autophagy-dependent manner [Source:SGD;Acc:S000001…
ATG8	-3.33962	0.498019	0.00953477	-4.64356	0.721746	0.0144335	-3.09575	0.569429	0.0242232	ATG8 : Component of autophagosomes and Cvt vesicles; regulator of Atg1p, targets it to autophagosomes; binds the Atg1p-Atg13p complex, triggering its vacuolar degradation; unique ubiquitin-like protein whose conjugation target is lipid phosphatidylethanolamine (PE); Atg8p-PE is anchored to membranes, is involved in phagophore expansion, and may mediate membrane fusion during autophagosome formati…
ATG9	-2.93113	0.236098	0.0032601	-4.01495	0.0881313	0.000756827	-3.52436	0.286864	0.00518819	ATG9 : Transmembrane protein involved in forming Cvt and autophagic vesicles; cycles between the phagophore assembly site (PAS) and other cytosolic punctate structures, not found in autophagosomes; may be involved in membrane delivery to the PAS [Source:SGD;Acc:S000002308]
ATH1	1.29709	1.59765	0.311656	2.16602	0.165465	0.00420045	2.51576	2.0058	0.267334	ATH1 : Acid trehalase required for utilization of extracellular trehalose; involved in intracellular trehalose degradation during growth recovery after saline stress [Source:SGD;Acc:S000006230]
ATO2	-0.221362	1.5602	0.8494	0.372025	0.495028	0.403669	1.01723	1.94459	0.59961	ATO2 : Putative transmembrane protein involved in export of ammonia; ammonia is a starvation signal that promotes cell death in aging colonies; phosphorylated in mitochondria; member of the TC 9.B.33 YaaH family; homolog of Y. lipolytica Gpr1p; ATO2 has a paralog, ADY2, that arose from the whole genome duplication [Source:SGD;Acc:S000005285]
ATO3	0.349043	0.244247	0.140421	0.862553	0.16068	0.0196211	1.28743	0.29658	0.0369485	ATO3 : Plasma membrane protein, putative ammonium transporter; regulation pattern suggests a possible role in export of ammonia from the cell; phosphorylated in mitochondria; member of the TC 9.B.33 YaaH family of putative transporters [Source:SGD;Acc:S000002792]
ATP10	-7.69099	0.325668	0.00757649	-2.69322	0.161984	0.0159143	6.88634	0.271662	0.0114615	ATP10 : Assembly factor for the F0 sector of mitochondrial F1F0 ATP synthase; mitochondrial inner membrane protein; interacts genetically with ATP6 [Source:SGD;Acc:S000004385]
ATP11	-7.86185	NA	NA	-3.42406	NA	NA	8.24793	NA	NA	ATP11 : Molecular chaperone; required for the assembly of alpha and beta subunits into the F1 sector of mitochondrial F1F0 ATP synthase; N-terminally propionylated in vivo [Source:SGD;Acc:S000005259]
ATP12	-10.8525	NA	NA	-10.8526	NA	NA	3.04079	NA	NA	ATP12 : Assembly factor for the F1 sector of mitochondrial F1F0 ATP synthase; conserved protein; required for the assembly of alpha and beta subunits into the F1 sector of the mitochondrial F1F0 ATP synthase; mutation of human ATP12 reduces active ATP synthase levels and is associated with the disorder ATPAF2 deficiency [Source:SGD;Acc:S000003716]
ATP17	-11.4292	NA	NA	-7.75644	NA	NA	6.79222	NA	NA	ATP17 : Subunit f of the F0 sector of mitochondrial F1F0 ATP synthase; F1F0 ATP synthase is a large, evolutionarily conserved enzyme complex required for ATP synthesis [Source:SGD;Acc:S000002785]
ATP18	-6.13024	0.581021	0.00429689	-4.24302	0.1767	0.00170841	0.267019	0.733206	0.714878	ATP18 : Subunit of the mitochondrial F1F0 ATP synthase; F1F0 ATP synthase is a large, evolutionarily conserved enzyme complex required for ATP synthesis; termed subunit I or subunit j; does not correspond to known ATP synthase subunits in other organisms [Source:SGD;Acc:S000007247]
ATP2	-12.0144	NA	NA	-4.56511	NA	NA	6.34868	NA	NA	ATP2 : Beta subunit of the F1 sector of mitochondrial F1F0 ATP synthase; which is a large, evolutionarily conserved enzyme complex required for ATP synthesis; F1 translationally regulates ATP6 and ATP8 expression to achieve a balanced output of ATP synthase genes encoded in nucleus and mitochondria; phosphorylated [Source:SGD;Acc:S000003882]
ATP20	-2.85678	0.273937	0.00438559	-2.98098	0.403107	0.0112168	-0.542389	0.488384	0.308406	ATP20 : Subunit g of the mitochondrial F1F0 ATP synthase; reversibly phosphorylated on two residues; unphosphorylated form is required for dimerization of the ATP synthase complex, which in turn determines oligomerization of the complex and the shape of inner membrane cristae [Source:SGD;Acc:S000006224]
ATP22	-13.7337	2.44668	0.161579	-9.24699	2.65296	0.278577	0.501985	9.06631	0.974914	ATP22 : Specific translational activator for the mitochondrial ATP6 mRNA; Atp6p encodes a subunit of F1F0 ATP synthase; localized to the mitochondrial inner membrane [Source:SGD;Acc:S000002758]
ATP23	-15.9514	0.465992	0.000664669	-10.6584	0.564293	0.00237795	11.7933	0.382265	0.00101423	ATP23 : Putative metalloprotease of the mitochondrial inner membrane; required for processing of Atp6p; has an additional role in assembly of the F0 sector of the F1F0 ATP synthase complex; substrate of the Mia40p-Erv1p disulfide relay system, and folding is assisted by Mia40p [Source:SGD;Acc:S000005303]
ATP5	-9.84959	NA	NA	-9.28836	NA	NA	3.9462	NA	NA	ATP5 : Subunit 5 of the stator stalk of mitochondrial F1F0 ATP synthase; F1F0 ATP synthase is a large, evolutionarily conserved enzyme complex required for ATP synthesis; homologous to bovine subunit OSCP (oligomycin sensitivity-conferring protein); phosphorylated [Source:SGD;Acc:S000002706]
ATR1	-0.7476	0.392977	0.0878662	-0.889706	0.262705	0.0444536	-0.806795	0.232825	0.0556032	ATR1 : Multidrug efflux pump of the major facilitator superfamily; required for resistance to aminotriazole and 4-nitroquinoline-N-oxide; ATR1 has a paralog, YMR279C, that arose from the whole genome duplication; protein abundance increases in response to DNA replication stress [Source:SGD;Acc:S000004584]
ATS1	-1.67251	0.276272	0.0114532	-3.21235	0.18851	0.00276293	-3.05745	0.243944	0.00501479	ATS1 : Protein required for modification of wobble nucleosides in tRNA; acts with Elongator complex, Kti11p, and Kti12p; has a potential role in regulatory interactions between microtubules and the cell cycle [Source:SGD;Acc:S000000018]
ATX1	0.455052	0.521673	0.383344	0.286903	0.610442	0.65445	-0.404486	0.411521	0.462604	ATX1 : Cytosolic copper metallochaperone; transports copper to the secretory vesicle copper transporter Ccc2p for eventual insertion into Fet3p, which is a multicopper oxidase required for high-affinity iron uptake [Source:SGD;Acc:S000005203]
ATX2	0.461552	0.189758	0.0583313	0.343601	0.117544	0.0574161	-0.286543	0.43419	0.512438	ATX2 : Golgi membrane protein involved in manganese homeostasis; overproduction suppresses the sod1 (copper, zinc superoxide dismutase) null mutation [Source:SGD;Acc:S000005605]
AUA1	0.496212	0.377885	0.159878	0.660601	0.327255	0.10691	0.468378	0.922127	0.610246	AUA1 : Protein required for the negative regulation by ammonia of Gap1p; Gap1p is a general amino acid permease [Source:SGD;Acc:S000001955]
AUA1	0.273315	0.403912	0.382296	0.172147	0.427846	0.637173	-0.211165	0.182247	0.293409	AUA1 : Protein required for the negative regulation by ammonia of Gap1p; Gap1p is a general amino acid permease [Source:SGD;Acc:S000001955]
AUS1	0.0936571	0.744607	0.866623	0.209686	0.959482	0.801479	0.174684	0.889396	0.84876	AUS1 : Plasma membrane sterol transporter of the ATP-binding cassette family; required, along with Pdr11p, for uptake of exogenous sterols and their incorporation into the plasma membrane; activity is stimulated by phosphatidylserine; sterol uptake is required for anaerobic growth because sterol biosynthesis requires oxygen; AUS1 has a paralog, PDR11, that arose from the whole genome duplication …
AVL9	-0.151193	0.33078	0.53974	0.00295824	0.327478	0.992587	0.308808	0.185905	0.182037	AVL9 : Conserved protein involved in exocytic transport from the Golgi; mutation is synthetically lethal with apl2 vps1 double mutation; member of a protein superfamily with orthologs in diverse organisms; relocalizes from bud neck to cytoplasm upon DNA replication stress [Source:SGD;Acc:S000004104]
AVO2	1.00376	0.42747	0.0619906	1.10415	0.206079	0.0196708	0.806788	0.73439	0.312897	AVO2 : Component of a complex containing the Tor2p kinase and other proteins; complex may have a role in regulation of cell growth [Source:SGD;Acc:S000004672]
AVT1	1.64307	0.430222	0.0265833	1.34721	0.576283	0.0839506	0.48239	0.583814	0.424989	AVT1 : Vacuolar transporter; imports large neutral amino acids into the vacuole; member of a family of seven S. cerevisiae genes (AVT1-7) related to vesicular GABA-glycine transporters [Source:SGD;Acc:S000003761]
AVT2	0.577877	NA	NA	0.323347	NA	NA	-0.495801	NA	NA	AVT2 : Putative transporter; member of a family of seven S. cerevisiae genes (AVT1-7) related to vesicular GABA-glycine transporters [Source:SGD;Acc:S000000790]
AVT3	-1.2873	1.20613	0.217631	-1.15183	0.357606	0.0486821	-0.127761	1.41605	0.932524	AVT3 : Vacuolar transporter; exports large neutral amino acids from the vacuole; member of a family of seven S. cerevisiae genes (AVT1-7) related to vesicular GABA-glycine transporters [Source:SGD;Acc:S000001629]
AVT4	0.897245	0.768117	0.190991	0.703148	0.679038	0.282358	-0.613398	0.462717	0.248455	AVT4 : Vacuolar transporter; exports large neutral amino acids from the vacuole; member of a family of seven S. cerevisiae genes (AVT1-7) related to vesicular GABA-glycine transporters [Source:SGD;Acc:S000005045]
AVT5	-1.06212	1.5956	0.38905	-1.32217	1.73689	0.398397	-0.682153	0.820021	0.422204	AVT5 : Putative transporter; member of a family of seven S. cerevisiae genes (AVT1-7) related to vesicular GABA-glycine transporters; AVT5 has a paralog, AVT6, that arose from the whole genome duplication [Source:SGD;Acc:S000000185]
AVT6	0.179445	0.297388	0.428877	0.241316	0.125007	0.114692	0.269992	0.495538	0.584524	AVT6 : Vacuolar aspartate and glutamate exporter; member of a family of seven genes (AVT1-7) related to vesicular GABA-glycine transporters; involved in compartmentalizing acidic amino acids in response to nitrogen starvation; AVT6 has a paralog, AVT5, that arose from the whole genome duplication [Source:SGD;Acc:S000000921]
AVT7	0.0517016	0.324869	0.831054	0.0241484	0.325988	0.936316	0.14803	0.35539	0.675108	AVT7 : Putative transporter; member of a family of seven S. cerevisiae genes (AVT1-7) related to vesicular GABA-glycine transporters [Source:SGD;Acc:S000001350]
AXL2	0.934087	0.595575	0.121254	1.32647	0.247589	0.0196708	1.3648	0.951972	0.22466	AXL2 : Integral plasma membrane protein; required for axial budding in haploid cells; localizes to the incipient bud site and bud neck; glycosylated by Pmt4p; potential Cdc28p substrate [Source:SGD;Acc:S000001402]
AYR1	0.422668	0.472772	0.27642	0.44881	0.45329	0.298801	0.378573	0.391366	0.362511	AYR1 : Bifunctional triacylglycerol lipase and 1-acyl DHAP reductase; NADPH-dependent 1-acyl dihydroxyacetone phosphate reductase involved in phosphatidic acid biosynthesis; lipid droplet triacylglycerol lipase involved in the mobilization of non-polar lipids; found in lipid particles, the endoplasmic reticulum and the mitochondrial outer membrane; required for spore germination; role in cell wal…
AYT1	-0.34262	0.155188	0.0687494	-0.38552	0.184516	0.101021	-0.175773	0.360053	0.624676	AYT1 : Acetyltransferase; catalyzes trichothecene 3-O-acetylation, suggesting a possible role in trichothecene biosynthesis [Source:SGD;Acc:S000003986]
AZF1	0.506139	0.195947	0.0526656	0.28016	0.307583	0.329738	-0.572518	0.635687	0.390081	AZF1 : Zinc-finger transcription factor; involved in diauxic shift; in the presence of glucose, activates transcription of genes involved in growth and carbon metabolism; in nonfermentable carbon sources, activates transcription of genes involved in maintenance of cell wall integrity; relocalizes to the cytosol in response to hypoxia [Source:SGD;Acc:S000005639]
AZR1	0.379691	0.156204	0.0583841	0.139009	0.322307	0.614118	-0.203648	0.693099	0.768637	AZR1 : Plasma membrane transporter of the major facilitator superfamily; involved in resistance to azole drugs such as ketoconazole and fluconazole [Source:SGD;Acc:S000003456]
BAG7	0.58886	0.225044	0.0514939	0.536125	0.104468	0.0212114	-0.128917	0.29631	0.661815	BAG7 : Rho GTPase activating protein (RhoGAP); stimulates the intrinsic GTPase activity of Rho1p, which plays a bud growth by regulating actin cytoskeleton organization and cell wall biosynthesis, resulting in the downregulation of Rho1p; structurally and functionally related to Sac7p; BAG7 has a paralog, SAC7, that arose from the whole genome duplication [Source:SGD;Acc:S000005660]
BAP2	0.170851	0.923214	0.802515	0.612201	0.675131	0.331444	0.86003	0.641288	0.244841	BAP2 : High-affinity leucine permease; functions as a branched-chain amino acid permease involved in uptake of leucine, isoleucine and valine; contains 12 predicted transmembrane domains; BAP2 has a paralog, BAP3, that arose from the whole genome duplication [Source:SGD;Acc:S000000272]
BAP3	0.958702	0.252596	0.0268391	1.3859	0.0731914	0.00237454	0.67832	0.503943	0.243423	BAP3 : Amino acid permease; involved in uptake of cysteine, leucine, isoleucine and valine; BAP3 has a paralog, BAP2, that arose from the whole genome duplication [Source:SGD;Acc:S000002453]
BAR1	0.64379	0.0405299	0.00218085	0.504727	0.343275	0.174178	0.156563	0.648308	0.812052	BAR1 : Aspartyl protease; secreted into the periplasmic space of mating type a cell; helps cells find mating partners; cleaves and inactivates alpha factor allowing cells to recover from alpha-factor-induced cell cycle arrest [Source:SGD;Acc:S000001277]
BAS1	-0.0964663	0.243407	0.592916	-0.299748	0.202442	0.172354	-0.361418	0.241545	0.212015	BAS1 : Myb-related transcription factor; involved in regulating basal and induced expression of genes of the purine and histidine biosynthesis pathways; also involved in regulation of meiotic recombination at specific genes [Source:SGD;Acc:S000001807]
BAT2	-0.37003	0.639524	0.445745	-0.305084	0.955497	0.708551	0.169338	0.778983	0.831794	BAT2 : Cytosolic branched-chain amino acid (BCAA) aminotransferase; preferentially involved in BCAA catabolism; homolog of murine ECA39; highly expressed during stationary phase and repressed during logarithmic phase; BAT2 has a paralog, BAT1, that arose from the whole genome duplication [Source:SGD;Acc:S000003909]
BBC1	-1.32947	0.453343	0.0419904	-1.4334	0.39763	0.0396528	-1.11912	0.523119	0.124101	BBC1 : Protein possibly involved in assembly of actin patches; interacts with an actin assembly factor Las17p and with the SH3 domains of Type I myosins Myo3p and Myo5p; localized predominantly to cortical actin patches [Source:SGD;Acc:S000003557]
BBC1	-0.410464	0.24103	0.105813	0.455082	0.387074	0.239843	1.43768	0.770261	0.152765	BBC1 : Protein possibly involved in assembly of actin patches; interacts with an actin assembly factor Las17p and with the SH3 domains of Type I myosins Myo3p and Myo5p; localized predominantly to cortical actin patches [Source:SGD;Acc:S000003557]
BCH1	-0.408711	0.910107	0.546245	0.0655561	0.399263	0.852283	1.06984	1.16499	0.38243	BCH1 : Member of the ChAPs family (Chs5p-Arf1p-binding proteins); members include Bch1p, Bch2p, Bud7p, and Chs6p; ChAPs family proteins form the exomer complex with Chs5p to mediate export of specific cargo proteins from the Golgi to the plasma membrane; may interact with ribosomes; protein abundance increases and forms cytoplasmic foci in response to DNA replication stress; BCH1 has a paralog, B…
BCH2	-0.27922	0.599852	0.532739	-0.534985	0.744679	0.42193	-0.649199	0.721484	0.390481	BCH2 : Member of the ChAPs (Chs5p-Arf1p-binding proteins) family; part of the exomer complex with Chs5p to mediate export of specific cargo proteins, including Chs3p, from the Golgi to the plasma membrane; BCH2 has a paralog, CHS6, that arose from the whole genome duplication [Source:SGD;Acc:S000001735]
BCK1	1.24337	0.262955	0.0179807	1.98618	0.41793	0.0244659	2.04388	0.463568	0.0358931	BCK1 : MAPKKK acting in the protein kinase C signaling pathway; the kinase C signaling pathway controls cell integrity; upon activation by Pkc1p phosphorylates downstream kinases Mkk1p and Mkk2p; MAPKKK is an acronym for mitogen-activated protein (MAP) kinase kinase kinase [Source:SGD;Acc:S000003631]
BCK2	1.15386	1.89894	0.426153	1.40532	1.27612	0.261114	1.18352	0.613193	0.145894	BCK2 : Serine/threonine-rich protein involved in PKC1 signaling pathway; protein kinase C (PKC1) signaling pathway controls cell integrity; overproduction suppresses pkc1 mutations [Source:SGD;Acc:S000000969]
BCS1	-14.5756	0.123084	6.39667e-05	-3.53861	0.184988	0.00232874	13.6305	0.252241	0.000416793	BCS1 : Protein translocase and chaperone required for Complex III assembly; member of the AAA ATPase family; forms a homo-oligomeric complex in the mitochondrial inner membrane that translocates the C-terminal domain of Rip1p from the matrix across the inner membrane, and then delivers it to an assembly intermediate of respiratory Complex III in an ATP-dependent reaction; also required for assemb…
BDF2	0.806337	0.248342	0.0351085	0.595829	0.261897	0.0877315	-0.177897	0.258616	0.496141	BDF2 : Protein involved in transcription initiation; acts at TATA-containing promoters; associates with the basal transcription factor TFIID; contains two bromodomains; corresponds to the C-terminal region of mammalian TAF1; redundant with Bdf1p; protein abundance increases in response to DNA replication stress; BDF2 has a paralog, BDF1, that arose from the whole genome duplication [Source:SGD;Ac…
BDH1	-0.33846	0.466082	0.354216	-0.126198	0.195757	0.46377	0.327809	0.640127	0.607446	BDH1 : NAD-dependent (R,R)-butanediol dehydrogenase; catalyzes oxidation of (R,R)-2,3-butanediol to (3R)-acetoin, oxidation of meso-butanediol to (3S)-acetoin, and reduction of acetoin; enhances use of 2,3-butanediol as an aerobic carbon source [Source:SGD;Acc:S000000056]
BDH2	-1.04009	1.36537	0.335656	-1.1897	1.40128	0.356778	-0.485374	0.435744	0.307492	BDH2 : Putative medium-chain alcohol dehydrogenase with similarity to BDH1; transcription induced by constitutively active PDR1 and PDR3 [Source:SGD;Acc:S000000057]
BDS1	0.241824	1.18199	0.782123	0.680105	0.837231	0.372967	0.873713	0.554029	0.196057	BDS1 : Bacterially-derived sulfatase; required for use of alkyl- and aryl-sulfates as sulfur sources [Source:SGD;Acc:S000005524]
BEM1	-4.26009	0.562429	0.0077408	-2.66666	0.141031	0.00237557	0.716915	0.513503	0.232764	BEM1 : Protein containing SH3-domains; involved in establishing cell polarity and morphogenesis; functions as a scaffold protein for complexes that include Cdc24p, Ste5p, Ste20p, and Rsr1p [Source:SGD;Acc:S000000404]
BEM2	-6.98283	0.422234	0.00205407	-6.2731	0.378805	0.00287728	-2.49136	0.343024	0.0138847	BEM2 : Rho GTPase activating protein (RhoGAP); involved in the control of cytoskeleton organization and cellular morphogenesis; required for bud emergence; potential GAP for Rho4p [Source:SGD;Acc:S000000957]
BEM3	-0.442804	0.136462	0.0351438	-0.550251	0.448483	0.226491	-0.318982	0.744839	0.666401	BEM3 : Rho GTPase activating protein (RhoGAP); involved in control of the cytoskeleton organization; targets the essential Rho-GTPase Cdc42p, which controls establishment and maintenance of cell polarity, including bud-site assembly [Source:SGD;Acc:S000006036]
BEM4	-0.0560637	1.07718	0.946489	-0.858321	1.16883	0.413204	-1.73781	0.681963	0.0936216	BEM4 : Protein involved in establishment of cell polarity and bud emergence; interacts with the Rho1p small GTP-binding protein and with the Rho-type GTPase Cdc42p; involved in maintenance of proper telomere length [Source:SGD;Acc:S000006082]
BER1	0.527343	0.413607	0.167534	-0.292193	0.407394	0.422511	-1.39059	0.366597	0.0475609	BER1 : Protein involved in microtubule-related processes; GFP-fusion protein localizes to the cytoplasm and is induced in response to the DNA-damaging agent MMS; YLR412W is not an essential gene; similar to Arabidopsis SRR1 gene [Source:SGD;Acc:S000004404]
BFA1	0.535317	0.517644	0.227433	0.758936	0.203236	0.0372539	0.7487	0.906523	0.425167	BFA1 : Component of the GTPase-activating Bfa1p-Bub2p complex; involved in multiple cell cycle checkpoint pathways that control exit from mitosis; specifically required when telomeres are damaged, but not for all types of chromosomal DNA damage; phosphorylated by the Polo-like kinase Cdc5p [Source:SGD;Acc:S000003814]
BGL2	-0.432405	0.644135	0.385603	-0.624869	0.900838	0.435552	-0.565624	0.940817	0.548917	BGL2 : Endo-beta-1,3-glucanase; major protein of the cell wall, involved in cell wall maintenance; involved in incorporation of newly synthesized mannoprotein molecules into the cell wall [Source:SGD;Acc:S000003514]
BIK1	-0.263195	0.343744	0.33372	-0.54428	0.386217	0.185926	-0.657501	0.494496	0.247568	BIK1 : Microtubule-associated protein; component of the interface between microtubules and kinetochore, involved in sister chromatid separation; essential in polyploid cells but not in haploid or diploid cells; ortholog of mammalian CLIP-170 [Source:SGD;Acc:S000000534]
BIL1	1.92275	1.40667	0.150365	1.56589	1.30033	0.232312	-0.286615	0.27012	0.326289	BIL1 : Protein that binds Bud6p and has a role in actin cable assembly; involved in the Bnr1p-dependent pathway of cable assembly; localizes to bud tip and bud neck [Source:SGD;Acc:S000005830]
BIM1	-3.55794	0.271885	0.00299785	-4.75723	0.265349	0.00256173	-4.24244	0.338259	0.00500827	BIM1 : Microtubule plus end-tracking protein; together with Kar9p makes up the cortical microtubule capture site and delays the exit from mitosis when the spindle is oriented abnormally [Source:SGD;Acc:S000000818]
BIO2	0.793729	0.0802182	0.00479904	0.708058	0.301034	0.0831333	-0.0161039	0.498962	0.976175	BIO2 : Biotin synthase; catalyzes the conversion of dethiobiotin to biotin, which is the last step of the biotin biosynthesis pathway; complements E. coli bioB mutant [Source:SGD;Acc:S000003518]
BIO3	0.252375	0.271497	0.262936	0.371594	0.294137	0.217397	0.421945	0.709089	0.552272	BIO3 : 7,8-diamino-pelargonic acid aminotransferase (DAPA); catalyzes the second step in the biotin biosynthesis pathway; BIO3 is in a cluster of 3 genes (BIO3, BIO4, and BIO5) that mediate biotin synthesis; BIO3 and BIO4 were acquired by horizontal gene transfer (HGT) from bacteria [Source:SGD;Acc:S000005341]
BIO4	-0.225916	0.596135	0.608615	-0.167213	0.445357	0.659311	0.0365653	0.316178	0.913157	BIO4 : Dethiobiotin synthetase; catalyzes the third step in the biotin biosynthesis pathway; BIO4 is in a cluster of 3 genes (BIO3, BIO4, and BIO5) that mediate biotin synthesis; BIO3 and BIO4 were acquired by horizontal gene transfer (HGT) from bacteria; expression appears to be repressed at low iron levels [Source:SGD;Acc:S000005340]
BIO5	0.243771	0.226926	0.215664	-0.061141	0.26552	0.7897	-0.404249	0.268886	0.210517	BIO5 : Putative transmembrane protein involved in the biotin biosynthesis; responsible for uptake of 7-keto 8-aminopelargonic acid; BIO5 is in a cluster of 3 genes (BIO3, BIO4, and BIO5) that mediate biotin synthesis [Source:SGD;Acc:S000005339]
BIT2	0.640918	0.0727015	0.00591335	0.892244	0.181357	0.0229995	0.915854	0.26446	0.0556187	BIT2 : Subunit of TORC2 membrane-associated complex; involved in regulation of actin cytoskeletal dynamics during polarized growth and cell wall integrity; interacts with Slm1p and Slm2p, homologous PH domain-containing TORC2 substrates; BIT2 has a paralog, BIT61, that arose from the whole genome duplication [Source:SGD;Acc:S000000474]
BIT61	0.868159	0.210354	0.0230592	0.74907	0.239274	0.0510348	-0.00897536	0.106365	0.936982	BIT61 : Subunit of TORC2 membrane-associated complex; involved in regulation of cell cycle-dependent actin cytoskeletal dynamics during polarized growth and cell wall integrity; BIT61 has a paralog, BIT2, that arose from the whole genome duplication [Source:SGD;Acc:S000003594]
BLI1	-0.634273	0.162559	0.0255417	-1.11467	0.29656	0.0368657	-1.20506	0.349293	0.0560272	BLI1 : Subunit of the BLOC-1 complex involved in endosomal maturation; interacts with Msb3p; green fluorescent protein (GFP)-fusion protein localizes to the endosome [Source:SGD;Acc:S000001544]
BLM10	-0.239591	0.534406	0.546764	-0.0158052	0.304321	0.956255	0.382855	0.809064	0.634433	BLM10 : Proteasome activator; binds the core proteasome (CP) and stimulates proteasome-mediated protein degradation by inducing gate opening; required for sequestering CP into proteasome storage granule (PSG) during quiescent phase and for nuclear import of CP in proliferating cells; required for resistance to bleomycin, may be involved in protecting against oxidative damage; similar to mammalian…
BLS1	0.85388	0.334803	0.0538104	0.793937	0.4791	0.144834	-0.318839	0.339903	0.374617	BLS1 : Subunit of the BLOC-1 complex involved in endosomal maturation; green fluorescent protein (GFP)-fusion protein localizes to the endosome; YLR408C is not an essential gene [Source:SGD;Acc:S000004400]
BMH1	-6.11547	NA	NA	-6.33356	NA	NA	-3.80182	NA	NA	BMH1 : 14-3-3 protein, major isoform; controls proteome at post-transcriptional level, binds proteins and DNA, involved in regulation of exocytosis, vesicle transport, Ras/MAPK and rapamycin-sensitive signaling, aggresome formation, spindle position checkpoint; protein increases in abundance and relative distribution to the nucleus increases upon DNA replication stress; antiapoptotic gene similar…
BMH2	-1.80553	1.97804	0.531844	-0.825105	1.08873	0.635836	0.873069	0.581019	0.5138	BMH2 : 14-3-3 protein, minor isoform; controls proteome at post-transcriptional level, binds proteins and DNA, involved in regulation of many processes including exocytosis, vesicle transport, Ras/MAPK signaling, and rapamycin-sensitive signaling; protein increases in abundance and relative distribution to the nucleus increases upon DNA replication stress; BMH2 has a paralog, BMH1, that arose fro…
BMT2	-0.554367	0.785329	0.365675	-0.133321	0.148267	0.334393	0.964376	1.26626	0.456663	BMT2 : Nucleolar S-adenosylmethionine-dependent rRNA methyltransferase; methylates adenine (m1A) of the large subunit (LSU) rRNA at position 2142; belongs to Rossmann fold superfamily; green fluorescent protein (GFP)-fusion protein localizes to the nucleolus; YBR141C is not an essential gene [Source:SGD;Acc:S000000345]
BMT6	0.322249	0.228887	0.143693	0.2172	0.175687	0.224045	-0.0591011	0.704899	0.9374	BMT6 : Methyltransferase required for m3U2843 methylation of the 25S rRNA; S-adenosylmethionine-dependent; green fluorescent protein (GFP)-fusion protein localizes to the cytoplasm; YLR063W is not an essential gene [Source:SGD;Acc:S000004053]
BNA1	0.147115	0.432299	0.644906	0.128066	0.244681	0.544624	0.0236705	0.452953	0.96172	BNA1 : 3-hydroxyanthranilic acid dioxygenase; required for the de novo biosynthesis of NAD from tryptophan via kynurenine; expression regulated by Hst1p [Source:SGD;Acc:S000003786]
BNA2	0.260153	1.05241	0.738029	0.220734	0.674757	0.701469	0.0422211	0.978086	0.968163	BNA2 : Putative tryptophan 2,3-dioxygenase or indoleamine 2,3-dioxygenase; required for de novo biosynthesis of NAD from tryptophan via kynurenine; interacts genetically with telomere capping gene CDC13; regulated by Hst1p and Aftp [Source:SGD;Acc:S000003839]
BNA3	-0.0422752	0.349887	0.872056	0.0238858	0.39372	0.948362	0.16035	0.438275	0.713495	BNA3 : Kynurenine aminotransferase; catalyzes formation of kynurenic acid from kynurenine; potential Cdc28p substrate [Source:SGD;Acc:S000003596]
BNA4	0.473607	0.764901	0.418656	0.678148	0.812455	0.362645	0.580544	0.0998216	0.0211007	BNA4 : Kynurenine 3-mono oxygenase; required for the de novo biosynthesis of NAD from tryptophan via kynurenine; expression regulated by Hst1p; putative therapeutic target for Huntington disease [Source:SGD;Acc:S000000194]
BNA5	0.780593	0.0888169	0.00594928	0.593926	0.118431	0.0221502	-0.040914	0.175544	0.81903	BNA5 : Kynureninase; required for the de novo biosynthesis of NAD from tryptophan via kynurenine; expression regulated by Hst1p [Source:SGD;Acc:S000004221]
BNA6	0.243037	1.84365	0.860284	0.460825	1.08697	0.61995	0.575094	1.53696	0.707304	BNA6 : Quinolinate phosphoribosyl transferase; required for the de novo biosynthesis of NAD from tryptophan via kynurenine; expression regulated by Hst1p [Source:SGD;Acc:S000001943]
BNA7	0.343326	0.356845	0.25117	0.293163	0.35013	0.361489	0.107298	0.529267	0.843164	BNA7 : Formylkynurenine formamidase; involved in the de novo biosynthesis of NAD from tryptophan via kynurenine [Source:SGD;Acc:S000002836]
BNI4	-1.05919	0.216193	0.0168688	-1.43122	0.369656	0.034954	-0.938584	0.429304	0.120023	BNI4 : Targeting subunit for Glc7p protein phosphatase; localized to the bud neck, required for localization of chitin synthase III to the bud neck via interaction with the chitin synthase III regulatory subunit Skt5p [Source:SGD;Acc:S000005177]
BNR1	-0.402295	0.45327	0.279112	-0.539439	0.265228	0.105625	-0.355579	0.333727	0.324576	BNR1 : Formin; nucleates the formation of linear actin filaments, involved in cell processes such as budding and mitotic spindle orientation which require the formation of polarized actin cables, functionally redundant with BNI1 [Source:SGD;Acc:S000001421]
BNS1	-0.373102	1.02899	0.623469	-0.315265	0.608267	0.548399	0.153552	1.12959	0.897067	BNS1 : Protein of unknown function; overexpression bypasses need for Spo12p, but not required for meiosis; BNS1 has a paralog, SPO12, that arose from the whole genome duplication [Source:SGD;Acc:S000003462]
BOI1	0.283393	0.272902	0.226198	0.265031	0.345909	0.395876	0.0955716	0.566372	0.871247	BOI1 : Protein implicated in polar growth; functionally redundant with Boi2p; interacts with bud-emergence protein Bem1p; contains an SH3 (src homology 3) domain and a PH (pleckstrin homology) domain; relocalizes from bud neck to cytoplasm upon DNA replication stress; BOI1 has a paralog, BOI2, that arose from the whole genome duplication [Source:SGD;Acc:S000000181]
BOI2	0.581747	0.479807	0.180833	0.418486	0.303525	0.192233	0.0595801	0.173504	0.731094	BOI2 : Protein implicated in polar growth, functionally redundant with Boi1p; interacts with bud-emergence protein Bem1p; contains an SH3 (src homology 3) domain and a PH (pleckstrin homology) domain; BOI2 has a paralog, BOI1, that arose from the whole genome duplication [Source:SGD;Acc:S000000916]
BOP2	0.354953	1.17118	0.681056	0.987268	0.330279	0.0552942	1.4107	1.50969	0.375984	BOP2 : Protein of unknown function [Source:SGD;Acc:S000004257]
BPH1	-2.52496	NA	NA	0.254005	NA	NA	3.60618	NA	NA	BPH1 : Protein homologous to Chediak-Higashi syndrome and Beige proteins; both of which are implicated in disease syndromes in human and mouse, respectively, due to defective lysosomal trafficking; mutant phenotype and genetic interactions suggest a role in protein sorting [Source:SGD;Acc:S000000628]
BPT1	-0.326084	0.223736	0.136162	-0.346185	0.315561	0.262542	-0.121667	0.728527	0.872789	BPT1 : ABC type transmembrane transporter of MRP/CFTR family; found in vacuolar membrane, involved in the transport of unconjugated bilirubin and in heavy metal detoxification via glutathione conjugates, along with Ycf1p [Source:SGD;Acc:S000003938]
BRE1	-7.62205	0.399598	0.0729018	-9.56428	0.223709	0.0592867	-7.54616	0.940515	0.207297	BRE1 : E3 ubiquitin ligase; forms heterodimer with Rad6p to monoubiquinate histone H2B-K123, which is required for the subsequent methylation of histone H3-K4 and H3-K79; required for DSBR, transcription, silencing, and checkpoint control; interacts with RNA-binding protein Npl3p, linking histone ubiquitination to mRNA processing; Bre1p-dependent histone ubiquitination promotes pre-mRNA splicing …
BRE2	-5.6931	0.164617	0.000659921	-4.12732	0.156975	0.00148277	1.36464	0.262422	0.0263022	BRE2 : Subunit of COMPASS (Set1C) complex; COMPASS methylates Lys4 of histone H3 and functions in silencing at telomeres; has a C-terminal Sdc1 Dpy-30 Interaction (SDI) domain that mediates binding to Sdc1p; similar to trithorax-group protein ASH2L [Source:SGD;Acc:S000004005]
BRE4	0.867128	0.141371	0.0111955	0.941306	0.247118	0.0359675	0.585044	0.36765	0.193538	BRE4 : Zinc finger protein containing five transmembrane domains; null mutant exhibits strongly fragmented vacuoles and sensitivity to brefeldin A, a drug which is known to affect intracellular transport [Source:SGD;Acc:S000002390]
BRE5	-5.53616	0.604203	0.00550541	-5.15382	0.237441	0.00197942	-2.31421	0.681877	0.0576464	BRE5 : Ubiquitin protease cofactor; forms deubiquitination complex with Ubp3p that coregulates anterograde and retrograde transport between the endoplasmic reticulum and Golgi compartments; null is sensitive to brefeldin A [Source:SGD;Acc:S000005334]
BRP1	-4.53163	0.272282	0.00204475	-6.45888	0.466639	0.00385736	-6.31138	0.692976	0.00906288	BRP1 : Dubious ORF located in the upstream region of PMA1; deletion leads to polyamine resistance due to downregulation of PMA1 [Source:SGD;Acc:S000002975]
BRR1	-6.45067	0.327161	0.00158507	-8.4604	0.616766	0.00390998	-5.0666	1.00695	0.0280578	BRR1 : snRNP protein component of spliceosomal snRNPs; required for pre-mRNA splicing and snRNP biogenesis; in null mutant newly-synthesized snRNAs are destabilized and 3'-end processing is slowed [Source:SGD;Acc:S000006261]
BSC1	1.44744	0.242148	0.0116992	1.00385	0.277232	0.0393066	-0.597552	0.290318	0.131708	BSC1 : Protein of unconfirmed function; similar to cell surface flocculin Flo11p; ORF exhibits genomic organization compatible with a translational readthrough-dependent mode of expression [Source:SGD;Acc:S000002195]
BSC1	0.776245	0.16381	0.0179	0.545267	0.521895	0.279081	-0.657661	0.76674	0.409124	BSC1 : Protein of unconfirmed function; similar to cell surface flocculin Flo11p; ORF exhibits genomic organization compatible with a translational readthrough-dependent mode of expression [Source:SGD;Acc:S000002195]
BSC2	0.79351	0.454429	0.101581	0.334916	0.398929	0.360626	-0.454945	1.29587	0.725137	BSC2 : Protein of unknown function; ORF exhibits genomic organization compatible with a translational readthrough-dependent mode of expression; null mutant displays increased translation rate and increased readthrough of premature stop codons; BSC2 has a paralog, IRC23, that arose from the whole genome duplication [Source:SGD;Acc:S000002683]
BSC5	-0.598117	0.907808	0.393277	0.418018	0.325875	0.212746	1.54457	1.04633	0.215939	BSC5 : Protein of unknown function; shows homology with N-terminal end of Bul1p; ORF exhibits genomic organization compatible with a translational readthrough-dependent mode of expression; readthrough expression includes YNR068C and the locus for this readthrough is termed BUL3; Bul3p is involved in ubiquitin-mediated sorting of plasma membrane proteins; readthrough and shortened forms of Bul3p i…
BSC6	0.119863	0.0615972	0.158933	-0.134871	0.33929	0.703332	-0.46474	0.692634	0.593058	BSC6 : Protein of unknown function with 8 putative transmembrane segments; ORF exhibits genomic organization compatible with a translational readthrough-dependent mode of expression [Source:SGD;Acc:S000005497]
BSD2	-1.26327	1.51672	0.302027	-1.00347	1.19456	0.360508	0.514991	0.697838	0.468587	BSD2 : Heavy metal ion homeostasis protein; facilitates trafficking of Smf1p and Smf2p metal transporters to vacuole where they are degraded; acts as an adaptor protein with Rsp5p in the regulated endocytosis of Smf1p and is itself ubiquitylated by Rsp5p; controls metal ion transport, prevents metal hyperaccumulation, functions in copper detoxification [Source:SGD;Acc:S000000494]
BSP1	0.151998	0.260323	0.441939	0.298075	0.340706	0.344696	0.408563	0.375524	0.316402	BSP1 : Adapter that links synaptojanins to the cortical actin cytoskeleton; the synaptojanins are Inp52p and Inp53p [Source:SGD;Acc:S000006375]
BST1	-4.11204	1.217	0.0327409	-5.05779	0.837977	0.0160553	-3.96541	0.297732	0.00446671	BST1 : GPI inositol deacylase of the endoplasmic reticulum (ER); negatively regulates COPII vesicle formation; prevents production of vesicles with defective subunits; required for proper discrimination between resident ER proteins and Golgi-bound cargo molecules; functional ortholog of human PGAP1, mutation of which is associated with intellectual disability and encephalopathy [Source:SGD;Acc:S0…
BTN2	-0.0290679	0.111828	0.724852	-0.267984	0.409202	0.457695	-0.375438	0.660886	0.569542	BTN2 : v-SNARE binding protein; facilitates specific protein retrieval from a late endosome to the Golgi; modulates arginine uptake, possible role in mediating pH homeostasis between the vacuole and plasma membrane H(+)-ATPase; contributes to prion curing; BTN2 has a paralog, CUR1, that arose from the whole genome duplication [Source:SGD;Acc:S000003374]
BTT1	-0.0860034	0.412953	0.778315	0.0830646	0.175503	0.581656	0.288106	0.255164	0.302256	BTT1 : Heterotrimeric nascent polypeptide-associated complex beta3 subunit; complex binds ribosomes via its beta-subunits in close proximity to nascent polypeptides; interacts with Caf130p of the CCR4-NOT complex; similar to human BTF3; BTT1 has a paralog, EGD1, that arose from the whole genome duplication [Source:SGD;Acc:S000002660]
BUB2	-0.57799	0.841276	0.376404	-0.128504	0.190295	0.44617	0.595942	1.22132	0.624807	BUB2 : Mitotic exit network regulator; forms GTPase-activating Bfa1p-Bub2p complex that binds Tem1p and spindle pole bodies, blocks cell cycle progression before anaphase in response to spindle and kinetochore damage [Source:SGD;Acc:S000004659]
BUB3	-10.0913	0.500829	0.0702991	-12.3348	0.142095	0.0382092	-5.66093	1.48895	0.315383	BUB3 : Kinetochore checkpoint WD40 repeat protein; localizes to kinetochores during prophase and metaphase, delays anaphase in the presence of unattached kinetochores; forms complexes with Mad1p-Bub1p and with Cdc20p, binds Mad2p and Mad3p [Source:SGD;Acc:S000005552]
BUD13	-9.27133	0.661559	0.00267846	-12.7791	0.831799	0.00327459	-12.1072	0.800453	0.00358784	BUD13 : Subunit of the RES complex; RES complex is required for nuclear pre-mRNA retention and splicing; involved in bud-site selection; diploid mutants display a unipolar budding pattern instead of the wild-type bipolar pattern due to a specific defect in MATa1 pre-mRNA splicing which leads to haploid gene expression in diploids [Source:SGD;Acc:S000003142]
BUD14	1.61303	0.208356	0.00747527	0.285546	0.265951	0.270166	-1.81139	0.161992	0.00622925	BUD14 : Protein involved in bud-site selection; Bud14p-Glc7p complex is a cortical regulator of dynein; inhibitor of the actin assembly factor Bnr1p (formin); diploid mutants display a random budding pattern instead of the wild-type bipolar pattern; relative distribution to the nucleus increases upon DNA replication stress [Source:SGD;Acc:S000000069]
BUD17	0.205393	0.782168	0.722259	0.216955	0.374414	0.505833	0.00764851	0.966952	0.9943	BUD17 : Putative pyridoxal kinase; a key enzyme in vitamin B6 metabolism; involved in bud-site selection; diploid mutants display a random rather than a bipolar budding pattern; similarity to yeast BUD16 and human pyridoxal kinase (PDXK) [Source:SGD;Acc:S000005310]
BUD2	1.07856	0.335762	0.0356717	1.35252	0.238904	0.0180492	0.992466	0.442823	0.115304	BUD2 : GTPase activating factor for Rsr1p/Bud1p; plays a role in spindle position checkpoint distinct from its role in bud site selection; required for both axial and bipolar budding patterns; mutants exhibit random budding in all cell types [Source:SGD;Acc:S000001575]
BUD26	-25.321	NA	NA	-22.2825	NA	NA	-9.98996	NA	NA	BUD26 : Dubious open reading frame; unlikely to encode a functional protein, based on available experimental and comparative sequence data; not conserved in closely related Saccharomyces species; 1% of ORF overlaps the verified gene SNU56; diploid mutant displays a weak budding pattern phenotype in a systematic assay [Source:SGD;Acc:S000002649]
BUD3	0.855551	0.171303	0.175296	0.0408649	0.0630912	0.675701	-1.12772	0.359296	0.351622	BUD3 : Protein involved in bud-site selection; required for axial budding pattern; localizes with septins to bud neck in mitosis and may constitute an axial landmark for next round of budding [Source:SGD;Acc:S000000520]
BUD3	-3.01511	NA	NA	-1.09237	NA	NA	1.97128	NA	NA	BUD3 : Protein involved in bud-site selection; required for axial budding pattern; localizes with septins to bud neck in mitosis and may constitute an axial landmark for next round of budding [Source:SGD;Acc:S000000520]
BUD4	-0.159928	0.261685	0.423926	0.0629338	0.147969	0.618905	0.451403	0.439049	0.338218	BUD4 : Anillin-like protein involved in bud-site selection; required for the axial budding pattern; localizes with septins to the bud neck in mitosis and may constitute an axial landmark for the next round of budding; required for the formation and disassembly of the double septin ring structure, and generally for septin organization; in vivo substrate of Cdc28p/Clb2p [Source:SGD;Acc:S000003852]
BUD6	-6.81623	1.14647	0.0118075	-6.26614	0.958236	0.0140191	-1.55959	0.181314	0.0100727	BUD6 : Actin- and formin-interacting protein; participates in actin cable assembly and organization as a nucleation-promoting factor (NPF) for formins Bni1p and Bnr1p; a triple helical coiled-coil domain in the C-terminal region interacts with Bni1p; involved in polarized cell growth; isolated as bipolar budding mutant; potential Cdc28p substrate [Source:SGD;Acc:S000004311]
BUD7	0.460783	0.309409	0.131687	0.441296	0.305263	0.17899	0.092354	0.118634	0.447823	BUD7 : Member of the ChAPs family (Chs5p-Arf1p-binding proteins); members include Bch1p, Bch2p, Bud7p, and Chs6p; ChAPs family proteins form the exomer complex with Chs5p to mediate export of specific cargo proteins, including Chs3p, from the Golgi to the plasma membrane; BUD7 has a paralog, BCH1, that arose from the whole genome duplication [Source:SGD;Acc:S000005825]
BUD8	-0.0668193	0.710641	0.901121	0.581939	0.159028	0.0385831	1.27805	0.928504	0.236939	BUD8 : Protein involved in bud-site selection; diploid mutants display a unipolar budding pattern instead of the wild-type bipolar pattern, and bud at the proximal pole; BUD8 has a paralog, BUD9, that arose from the whole genome duplication [Source:SGD;Acc:S000004345]
BUD9	-0.0735095	0.326207	0.760712	-0.319999	0.423158	0.401181	-0.256196	0.310705	0.425801	BUD9 : Protein involved in bud-site selection; mutant has increased aneuploidy tolerance; diploid mutants display a unipolar budding pattern instead of the wild-type bipolar pattern, and bud at the distal pole; BUD9 has a paralog, BUD8, that arose from the whole genome duplication [Source:SGD;Acc:S000003273]
BUG1	-0.761396	0.306934	0.056492	-1.18205	0.381791	0.0519871	-1.17382	0.457577	0.0926122	BUG1 : Cis-golgi localized protein involved in ER to Golgi transport; forms a complex with the mammalian GRASP65 homolog, Grh1p; mutants are compromised for the fusion of ER-derived vesicles with Golgi membranes [Source:SGD;Acc:S000002257]
BUL1	-0.453769	0.380984	0.185562	-1.4066	0.174785	0.00956457	-2.278	0.508971	0.0350085	BUL1 : Ubiquitin-binding component of the Rsp5p E3-ubiquitin ligase complex; disruption causes temperature-sensitive growth, overexpression causes missorting of amino acid permeases; BUL1 has a paralog, BUL2, that arose from the whole genome duplication [Source:SGD;Acc:S000004888]
BUL2	0.0141641	0.173393	0.91447	-0.110804	0.313368	0.677838	-0.268588	0.447912	0.549841	BUL2 : Component of the Rsp5p E3-ubiquitin ligase complex; involved in intracellular amino acid permease sorting, functions in heat shock element mediated gene expression, essential for growth in stress conditions; BUL2 has a paralog, BUL1, that arose from the whole genome duplication [Source:SGD;Acc:S000004579]
BXI1	-0.995344	2.34507	0.567684	-0.505209	1.76546	0.738713	1.08533	1.41365	0.453513	BXI1 : Protein involved in apoptosis; variously described as containing a BCL-2 homology (BH3) domain or as a member of the BAX inhibitor family; reported to promote apoptosis under some conditions and to inhibit it in others; localizes to ER and vacuole; may link the unfolded protein response to apoptosis via regulation of calcium-mediated signaling; translocates to mitochondria under apoptosis-…
BYE1	0.761636	0.396399	0.0864761	0.965552	0.213186	0.0266752	0.860826	0.536276	0.191281	BYE1 : Negative regulator of transcription elongation; contains a TFIIS-like domain that associates with chromatin and a PHD domain that interacts with H3K4me3; multicopy suppressor of temperature-sensitive ess1 mutations, binds RNA polymerase II large subunit [Source:SGD;Acc:S000001488]
BZZ1	0.615523	0.0998789	0.0111126	0.0109281	0.243751	0.962312	-0.790327	0.457529	0.171627	BZZ1 : SH3 domain protein implicated in regulating actin polymerization; able to recruit actin polymerization machinery through its SH3 domains; colocalizes with cortical actin patches and Las17p; interacts with type I myosins [Source:SGD;Acc:S000001156]
CAC2	-2.88355	0.289393	0.00474148	-2.7243	0.345833	0.00997315	-1.64264	0.303158	0.0243502	CAC2 : Subunit of chromatin assembly factor I (CAF-1), with Rlf2p and Msi1p; chromatin assembly by CAF-1 is important for multiple processes including silencing at telomeres, mating type loci, and rDNA; maintenance of kinetochore structure, deactivation of the DNA damage checkpoint after DNA repair, chromatin dynamics during transcription; and repression of divergent transcription; relocalizes to…
CAD1	0.219562	0.206032	0.218099	0.112199	0.0641156	0.133465	-0.0918629	0.403473	0.823459	CAD1 : AP-1-like basic leucine zipper (bZIP) transcriptional activator; involved in stress responses, iron metabolism, and pleiotropic drug resistance; controls a set of genes involved in stabilizing proteins; binds consensus sequence TTACTAA; CAD1 has a paralog, YAP1, that arose from the whole genome duplication [Source:SGD;Acc:S000002831]
CAF130	-1.01848	0.637366	0.117613	-1.37432	0.340972	0.0325591	-1.39828	0.251139	0.0230662	CAF130 : Subunit of the CCR4-NOT transcriptional regulatory complex; CCR4-NOT complex is evolutionarily-conserved and involved in controlling mRNA initiation, elongation, and degradation [Source:SGD;Acc:S000003366]
CAF16	0.534632	0.574013	0.262229	0.65831	0.394811	0.143568	0.671149	1.16336	0.563717	CAF16 : Part of evolutionarily-conserved CCR4-NOT regulatory complex; contains single ABC-type ATPase domain but no transmembrane domain; interacts with several subunits of Mediator [Source:SGD;Acc:S000001866]
CAF20	-0.85534	0.741937	0.194686	-0.259711	0.372541	0.433665	1.28117	0.856609	0.212163	CAF20 : Phosphoprotein of the mRNA cap-binding complex; involved in translational control; repressor of cap-dependent translation initiation; competes with eIF4G for binding to eIF4E [Source:SGD;Acc:S000005802]
CAF20	-1.78267	0.812714	0.0694838	-1.50768	0.234037	0.0144126	0.576746	1.06965	0.588232	CAF20 : Phosphoprotein of the mRNA cap-binding complex; involved in translational control; repressor of cap-dependent translation initiation; competes with eIF4G for binding to eIF4E [Source:SGD;Acc:S000005802]
CAF4	-1.51041	1.41697	0.218076	-1.12314	0.64311	0.133894	0.751168	2.23915	0.736911	CAF4 : WD40 repeat-containing protein associated with the CCR4-NOT complex; interacts in a Ccr4p-dependent manner with Ssn2p; also interacts with Fis1p, Mdv1p and Dnm1p and plays a role in mitochondrial fission; CAF4 has a paralog, MDV1, that arose from the whole genome duplication [Source:SGD;Acc:S000001744]
CAF40	0.104267	0.704722	0.843136	-0.633592	0.44306	0.181831	-1.75329	0.696194	0.095407	CAF40 : Component of the CCR4-NOT transcriptional complex; evolutionarily conserved; involved in controlling mRNA initiation, elongation, and degradation; binds Cdc39p [Source:SGD;Acc:S000005232]
CAJ1	-1.35647	0.384912	0.0305028	-0.975897	0.157905	0.0154648	0.291548	0.578903	0.613269	CAJ1 : Nuclear type II J heat shock protein of the E. coli dnaJ family; contains a leucine zipper-like motif, binds to non-native substrates for presentation to Ssa3p, may function during protein translocation, assembly and disassembly [Source:SGD;Acc:S000000850]
CAM1	-0.413595	1.1647	0.630621	-0.211245	0.786604	0.754546	0.461986	1.03318	0.653149	CAM1 : Nuclear protein required for transcription of MXR1; binds the MXR1 promoter in the presence of other nuclear factors; binds calcium and phospholipids; has similarity to translational cofactor EF-1 gamma [Source:SGD;Acc:S000005969]
CAP1	0.396865	0.441395	0.274356	0.0724174	0.449873	0.855401	-0.514192	0.4029	0.261478	CAP1 : Alpha subunit of the capping protein heterodimer (Cap1p and Cap2p); capping protein (CP) binds to the barbed ends of actin filaments preventing further polymerization; localized predominantly to cortical actin patches; protein increases in abundance and relocalizes from bud neck to plasma membrane upon DNA replication stress [Source:SGD;Acc:S000001490]
CAP2	0.877287	0.252246	0.0311993	0.801385	0.278358	0.0588395	0.398315	0.344269	0.293904	CAP2 : Beta subunit of the capping protein heterodimer (Cap1p and Cap2p); capping protein (CP) binds to the barbed ends of actin filaments preventing further polymerization; localized predominantly to cortical actin patches; protein increases in abundance and relocalizes from bud neck to plasma membrane upon DNA replication stress [Source:SGD;Acc:S000001296]
CAR1	0.571123	0.137529	0.0228109	0.515055	0.581553	0.340214	0.0395408	1.19281	0.975458	CAR1 : Arginase, catabolizes arginine to ornithine and urea; expression responds to both induction by arginine and nitrogen catabolite repression; disruption decreases production of carcinogen ethyl carbamate during wine fermentation and also enhances freeze tolerance [Source:SGD;Acc:S000006032]
CAR2	1.00442	0.119567	0.00645246	0.903412	0.277785	0.0477469	0.417131	0.377272	0.310079	CAR2 : L-ornithine transaminase (OTAse); catalyzes the second step of arginine degradation, expression is dually-regulated by allophanate induction and a specific arginine induction process; not nitrogen catabolite repression sensitive; protein abundance increases in response to DNA replication stress [Source:SGD;Acc:S000004430]
CAT2	-0.0213193	0.30655	0.927392	-0.147365	0.375821	0.645714	-0.202496	0.366679	0.57954	CAT2 : Carnitine acetyl-CoA transferase; present in both mitochondria and peroxisomes; transfers activated acetyl groups to carnitine to form acetylcarnitine which can be shuttled across membranes [Source:SGD;Acc:S000004506]
CAT5	-11.6672	0.721628	0.00211379	-9.07781	0.838929	0.00568868	8.72028	0.260511	0.000872925	CAT5 : Protein required for ubiquinone (Coenzyme Q) biosynthesis; localizes to the matrix face of the mitochondrial inner membrane in a large complex with ubiquinone biosynthetic enzymes; required for gluconeogenic gene activation [Source:SGD;Acc:S000005651]
CAT8	-5.25872	0.962999	0.0138572	-9.51101	1.39006	0.0129	-7.46111	0.789042	0.00846764	CAT8 : Zinc cluster transcriptional activator; necessary for derepression of a variety of genes under non-fermentative growth conditions, active after diauxic shift, binds carbon source responsive elements; relative distribution to the nucleus increases upon DNA replication stress [Source:SGD;Acc:S000004893]
CBF1	-14.0672	0.799965	0.00188371	-17.6219	0.593149	0.00127807	-9.85598	0.469952	0.00200119	CBF1 : Basic helix-loop-helix (bHLH) protein; forms homodimer to bind E-box consensus sequence CACGTG present at MET gene promoters and centromere DNA element I (CDEI); affects nucleosome positioning at this motif; associates with other transcription factors such as Met4p and Isw1p to mediate transcriptional activation or repression; associates with kinetochore proteins, required for chromosome s…
CBF1	-7.02585	0.616224	0.00379266	-10.4773	0.606709	0.00269647	-6.24423	0.453766	0.00423444	CBF1 : Basic helix-loop-helix (bHLH) protein; forms homodimer to bind E-box consensus sequence CACGTG present at MET gene promoters and centromere DNA element I (CDEI); affects nucleosome positioning at this motif; associates with other transcription factors such as Met4p and Isw1p to mediate transcriptional activation or repression; associates with kinetochore proteins, required for chromosome s…
CBP2	-14.9814	0.514929	0.0559475	-4.45815	0.649402	0.183178	13.817	0.523484	0.102545	CBP2 : Required for splicing of the group I intron bI5 of the COB pre-mRNA; nuclear-encoded mitochondrial protein that binds to the RNA to promote splicing; also involved in but not essential for splicing of the COB bI2 intron and the intron in the 21S rRNA gene [Source:SGD;Acc:S000001030]
CBP3	-10.8268	0.39687	0.000954677	-5.96452	0.214594	0.00138456	7.97623	1.10032	0.013919	CBP3 : Mitochondrial protein required for assembly of cytochrome bc1 complex; forms a complex with Cbp6p that binds to mt ribosomes near the polypeptide tunnel exit and promotes efficient translation of the COB mRNA; Cbp3p-Cbp6p complex also interacts with newly synthesized cytochrome b (Cobp) and Cbp4p to promote assembly of Cobp into the cytochrome bc1 complex; Cbp3p-Cbp6p complex is sequestere…
CBP4	-6.24945	0.503518	0.0032601	-6.69076	0.233052	0.00132451	0.839987	1.13967	0.468994	CBP4 : Mitochondrial protein required for assembly of cytochrome bc1 complex; interacts with the Cbp3p-Cbp6p complex and newly synthesized cytochrome b (Cobp) to promote assembly of Cobp into the cytochrome bc1 complex [Source:SGD;Acc:S000003406]
CBP6	-13.9474	0.288038	0.000403227	-2.6089	0.332111	0.0100191	13.6319	0.306025	0.000575546	CBP6 : Mitochondrial protein required for translation of the COB mRNA; forms a complex with Cbp3p that binds to mt ribosomes near the polypeptide tunnel exit and promotes efficient translation of the COB mRNA; Cbp3p-Cbp6p complex also interacts with newly synthesized cytochrome b (Cobp) and Cbp4p to promote assembly of Cobp into the cytochrome bc1 complex; Cbp3p-Cbp6p complex is sequestered if as…
CBR1	-0.631405	0.906006	0.370691	-0.719404	0.6366	0.252538	-0.370101	1.07545	0.730452	CBR1 : Microsomal cytochrome b reductase; not essential for viability; also detected in mitochondria; mutation in conserved NADH binding domain of the human ortholog results in type I methemoglobinemia [Source:SGD;Acc:S000001305]
CBS1	-16.0031	0.150713	0.00143159	-4.66263	0.16312	0.00827938	15.3709	0.0885514	0.0011053	CBS1 : Mitochondrial translational activator of the COB mRNA; membrane protein that interacts with translating ribosomes, acts on the COB mRNA 5'-untranslated leader [Source:SGD;Acc:S000002227]
CBS1	0.841581	0.266147	0.0366959	0.900714	0.230178	0.0343343	0.544034	0.270285	0.13671	CBS1 : Mitochondrial translational activator of the COB mRNA; membrane protein that interacts with translating ribosomes, acts on the COB mRNA 5'-untranslated leader [Source:SGD;Acc:S000002227]
CBS2	-14.3211	0.880416	0.0116907	-4.6963	0.654184	0.0437853	10.8471	0.35792	0.00909309	CBS2 : Mitochondrial translational activator of the COB mRNA; interacts with translating ribosomes, acts on the COB mRNA 5'-untranslated leader [Source:SGD;Acc:S000002605]
CBT1	-5.60327	0.461304	0.0168387	0.589788	0.282242	0.189322	11.2046	0.485324	0.0128553	CBT1 : Protein involved in 5' RNA end processing; substrates include mitochondrial COB, 15S_rRNA, and RPM1 transcripts; may also have a role in 3' end processing of the COB pre-mRNA; displays genetic interaction with cell cycle-regulated kinase Dbf2p [Source:SGD;Acc:S000001691]
CCC1	-0.154189	0.130896	0.18868	-0.557871	0.166337	0.0452045	-0.835732	0.425074	0.141611	CCC1 : Vacuolar Fe2+/Mn2+ transporter; suppresses respiratory deficit of yfh1 mutants, which lack the ortholog of mammalian frataxin, by preventing mitochondrial iron accumulation; relative distribution to the vacuole decreases upon DNA replication stress [Source:SGD;Acc:S000004210]
CCC2	-0.347226	0.330547	0.22257	-0.514124	0.278372	0.122927	-0.581476	0.708245	0.42766	CCC2 : Cu(+2)-transporting P-type ATPase; required for export of copper from the cytosol into an extracytosolic compartment; has similarity to human proteins involved in Menkes and Wilsons diseases; protein abundance increases in response to DNA replication stress; affects TBSV model (+)RNA virus replication by regulating copper metabolism [Source:SGD;Acc:S000002678]
CCE1	-3.7985	0.510378	0.00794755	-3.26836	0.577936	0.0180709	-0.168621	0.4908	0.730907	CCE1 : Mitochondrial cruciform cutting endonuclease; cleaves Holliday junctions formed during recombination of mitochondrial DNA; CCE1 has a paralog, MRS1, that arose from the whole genome duplication [Source:SGD;Acc:S000001494]
CCP1	-0.14314	0.252343	0.453795	0.415085	0.302369	0.193375	1.05035	0.907321	0.293739	CCP1 : Mitochondrial cytochrome-c peroxidase; degrades reactive oxygen species in mitochondria, involved in the response to oxidative stress [Source:SGD;Acc:S000001774]
CCW12	-0.0765898	0.34684	0.765111	0.408373	0.267869	0.164817	0.884426	0.415007	0.124843	CCW12 : Cell wall mannoprotein; plays a role in maintenance of newly synthesized areas of cell wall; localizes to periphery of small buds, septum region of larger buds, and shmoo tip; CCW12 has a paralog, YDR134C, that arose from the whole genome duplication [Source:SGD;Acc:S000004100]
CCW14	-0.0860918	0.394463	0.767818	0.573504	0.133463	0.0292818	1.4094	0.553815	0.0937843	CCW14 : Covalently linked cell wall glycoprotein; present in the inner layer of the cell wall [Source:SGD;Acc:S000006429]
CCZ1	-3.11971	0.822798	0.0268956	-3.50369	0.3782	0.00750127	-2.76414	0.349221	0.0118551	CCZ1 : Subunit of a heterodimeric guanine nucleotide exchange factor (GEF); subunit of the Mon1-Ccz1 GEF complex, which stimulates nucleotide exchange and activation of Ypt7p, a Rab family GTPase involved in membrane tethering and fusion events at the late endosome and vacuole; GEF activity is stimulated by membrane association and anionic phospholipids; involved in localizing Ypt7p to the vacuol…
CDA1	-6.55017	1.59945	0.023409	-4.94716	1.52979	0.0482596	0.625113	0.604608	0.336205	CDA1 : Chitin deacetylase; together with Cda2p involved in the biosynthesis ascospore wall component, chitosan; required for proper rigidity of the ascospore wall [Source:SGD;Acc:S000004298]
CDA2	-7.1591	1.17817	0.0113833	-5.64194	1.02028	0.0187581	0.21705	0.295045	0.469765	CDA2 : Chitin deacetylase; together with Cda1p involved in the biosynthesis ascospore wall component, chitosan; required for proper rigidity of the ascospore wall [Source:SGD;Acc:S000004299]
CDC26	0.545028	0.268985	0.0794963	0.559945	0.598608	0.319918	0.384049	0.822187	0.638509	CDC26 : Subunit of the Anaphase-Promoting Complex/Cyclosome (APC/C); which is a ubiquitin-protein ligase required for degradation of anaphase inhibitors, including mitotic cyclins, during the metaphase/anaphase transition; relocalizes to the cytosol in response to hypoxia [Source:SGD;Acc:S000001932]
CDC73	-5.02261	0.0708788	0.00018712	-7.0012	0.315402	0.00193951	-5.85386	0.632417	0.0088074	CDC73 : Component of the Paf1p complex; binds to and modulates the activity of RNA polymerases I and II; required for expression of certain genes, modification of some histones, and telomere maintenance; involved in transcription elongation as demonstrated by the G-less-based run-on (GLRO) assay; protein abundance increases in response to DNA replication stress; human homologue, parafibromin, is …
CDH1	-0.745434	0.76249	0.245866	-0.27843	0.505856	0.526027	0.78321	0.350511	0.115882	CDH1 : Activator of anaphase-promoting complex/cyclosome (APC/C); cell-cycle regulated; directs ubiquitination of cyclins resulting in mitotic exit; targets the APC/C to specific substrates including Cdc20p, Ase1p, Cin8p and Fin1p [Source:SGD;Acc:S000002971]
CEX1	-0.362972	0.271347	0.155317	-0.340037	0.394568	0.350929	0.0132775	0.421263	0.976657	CEX1 : Component of nuclear aminoacylation-dependent tRNA export pathway; cytoplasmic; interacts with nuclear pore component Nup116p; copurifies with tRNA export receptors Los1p and Msn5p, as well as eIF-1a; required for activation of RAN GTPase Gsp1p and dissociation of receptor-tRNA-Gsp1p export complex; recruits Rna1p from cytoplasm to NPC, facilitates Rna1p activation of Gsp1p GTPase activity…
CEX1	-0.707521	0.510478	0.237102	-1.24255	0.306101	0.0871122	-1.1725	0.914227	0.373089	CEX1 : Component of nuclear aminoacylation-dependent tRNA export pathway; cytoplasmic; interacts with nuclear pore component Nup116p; copurifies with tRNA export receptors Los1p and Msn5p, as well as eIF-1a; required for activation of RAN GTPase Gsp1p and dissociation of receptor-tRNA-Gsp1p export complex; recruits Rna1p from cytoplasm to NPC, facilitates Rna1p activation of Gsp1p GTPase activity…
CGI121	-8.73687	0.180616	0.00325752	-11.893	0.402201	0.00796751	-11.9127	0.740214	0.0203083	CGI121 : Component of the EKC/KEOPS complex; EKC/KEOPS complex is required for t6A tRNA modification and telomeric TG1-3 recombination; may have role in transcription; Cgi121p is dispensable for tRNA modification; other complex members are Bud32p, Kae1p, Pcc1p, and Gon7p [Source:SGD;Acc:S000004500]
CHA1	0.747443	0.277394	0.0488294	0.754641	0.311781	0.0791656	0.399378	0.242345	0.184147	CHA1 : Catabolic L-serine (L-threonine) deaminase; catalyzes the degradation of both L-serine and L-threonine; required to use serine or threonine as the sole nitrogen source, transcriptionally induced by serine and threonine [Source:SGD;Acc:S000000569]
CHA4	0.158326	0.0520965	0.0394769	0.0509474	0.148141	0.686549	-0.127888	0.324961	0.692032	CHA4 : DNA binding transcriptional activator; mediates serine/threonine activation of the catabolic L-serine (L-threonine) deaminase (CHA1); Zinc-finger protein with Zn[2]-Cys[6] fungal-type binuclear cluster domain [Source:SGD;Acc:S000004088]
CHD1	-2.19953	0.530009	0.022832	-2.30056	0.463633	0.0226302	-1.3794	0.273852	0.0280017	CHD1 : Chromatin remodeler that regulates various aspects of transcription; acts in in conjunction with Isw1b to regulate chromatin structure and maintain chromatin integrity during transcription elongation by RNAP II by preventing trans-histone exchange over coding regions; contains a chromo domain, a helicase domain and a DNA-binding domain; component of both the SAGA and SLIK complexes [Source…
CHK1	0.59184	0.142845	0.0228934	0.291878	0.406954	0.422511	-0.199497	0.68638	0.77151	CHK1 : Serine/threonine kinase and DNA damage checkpoint effector; mediates cell cycle arrest via phosphorylation of Pds1p; phosphorylated by checkpoint signal transducer Mec1p; homolog of S. pombe and mammalian Chk1 checkpoint kinase [Source:SGD;Acc:S000000478]
CHK1	0.374	0.62177	0.430015	0.594427	0.702276	0.357926	0.532538	0.445485	0.28289	CHK1 : Serine/threonine kinase and DNA damage checkpoint effector; mediates cell cycle arrest via phosphorylation of Pds1p; phosphorylated by checkpoint signal transducer Mec1p; homolog of S. pombe and mammalian Chk1 checkpoint kinase [Source:SGD;Acc:S000000478]
CHL1	-0.278755	0.603823	0.535931	-0.522765	0.873247	0.493063	-0.489497	0.677893	0.477582	CHL1 : Probable DNA helicase; involved in sister-chromatid cohesion and genome integrity and interstrand cross-link repair; interacts with ECO1 and CTF18; mutants are defective in silencing, rDNA recombination, aging and the heat shock response; FANCJ-like helicase family member; mutations in the human homolog, DDX11/ChLR1, cause Warsaw breakage syndrome [Source:SGD;Acc:S000005929]
CHL4	-1.42564	0.292485	0.0170177	-1.66576	0.396123	0.0303461	-1.42945	0.466624	0.0683845	CHL4 : Outer kinetochore protein required for chromosome stability; involved in new kinetochore assembly and sister chromatid cohesion; forms a stable complex with Iml3p; peripheral component of the Ctf19 kinetochore complex that interacts with Ctf19p, Ctf3p, and Mif2p; required for the spindle assembly checkpoint; orthologous to human centromere constitutive-associated network (CCAN) subunit CEN…
CHS1	-6.41639	6.37994	0.23637	-7.2962	5.73299	0.215176	-2.32746	1.5835	0.217273	CHS1 : Chitin synthase I; requires activation from zymogenic form in order to catalyze the transfer of N-acetylglucosamine (GlcNAc) to chitin; required for repairing the chitin septum during cytokinesis; transcription activated by mating factor [Source:SGD;Acc:S000005136]
CHS3	-0.10711	0.417469	0.728392	-0.211224	0.50258	0.622856	-0.157121	0.997898	0.880612	CHS3 : Chitin synthase III; catalyzes the transfer of N-acetylglucosamine (GlcNAc) to chitin; required for synthesis of the majority of cell wall chitin, the chitin ring during bud emergence, and spore wall chitosan; contains overlapping di-leucine and di-acidic signals that mediate, respectively, intracellular trafficking by AP-1 and trafficking to plasma membrane by exomer complex; requires AP-…
CHS5	-0.42213	1.15739	0.621686	0.839898	0.799524	0.27731	2.35073	1.02985	0.111716	CHS5 : Component of the exomer complex; exomer also contains Csh6p, Bch1p, Bch2p, and Bud7p and is involved in export of selected proteins, such as chitin synthase Chs3p, from the Golgi to the plasma membrane; Chs5p is the only protein with a BRCT domain that is not localized to the nucleus [Source:SGD;Acc:S000004322]
CHS6	0.976105	0.604392	0.115533	0.736098	0.747535	0.300717	-0.132806	0.61572	0.833126	CHS6 : Member of the ChAPs (Chs5p-Arf1p-binding proteins) family; part of the exomer complex that mediates export of specific cargo proteins, including Chs3p, from the Golgi to the plasma membrane; primary component of the Chs5/6 complex that binds directly to membranes; CHS6 has a paralog, BCH2, that arose from the whole genome duplication [Source:SGD;Acc:S000003635]
CHS7	-1.015	0.800283	0.168817	-1.29758	0.65154	0.109207	-0.949265	0.361976	0.0891131	CHS7 : Protein of unknown function; may be involved in chitin biosynthesis by regulation of Chs3p export from the ER; relocalizes from bud neck to ER upon DNA replication stress [Source:SGD;Acc:S000001184]
CHZ1	-0.129547	0.129229	0.237416	-0.395424	0.186671	0.0988397	-0.507079	0.302622	0.179749	CHZ1 : Histone chaperone for Htz1p/H2A-H2B dimer; required for the stabilization of the Chz1p-Htz1-H2B complex; has overlapping function with Nap1p; null mutant displays weak sensitivity to MMS and benomyl; contains a highly conserved CHZ motif; protein abundance increases in response to DNA replication stress [Source:SGD;Acc:S000000832]
CIK1	-7.81887	0.539034	0.00251279	-7.7562	0.703078	0.00552107	-5.10174	0.68921	0.0134112	CIK1 : Kinesin-associated protein; required for both karyogamy and mitotic spindle organization, interacts stably and specifically with Kar3p and may function to target this kinesin to a specific cellular role; locus encodes a long and short transcript with differing functions; CIK1 has a paralog, VIK1, that arose from the whole genome duplication [Source:SGD;Acc:S000004811]
CIK1	-5.07264	0.288074	0.00188205	-6.48488	0.134728	0.000753916	-4.75437	0.431952	0.00637098	CIK1 : Kinesin-associated protein; required for both karyogamy and mitotic spindle organization, interacts stably and specifically with Kar3p and may function to target this kinesin to a specific cellular role; locus encodes a long and short transcript with differing functions; CIK1 has a paralog, VIK1, that arose from the whole genome duplication [Source:SGD;Acc:S000004811]
CIN1	1.16466	0.666893	0.101568	0.916461	0.635065	0.179453	-0.234431	0.387211	0.546026	CIN1 : Tubulin folding factor D involved in beta-tubulin (Tub2p) folding; isolated as mutant with increased chromosome loss and sensitivity to benomyl [Source:SGD;Acc:S000005876]
CIN2	0.998956	0.235809	0.0219277	1.0085	0.230045	0.0283143	-0.0705387	0.242314	0.771154	CIN2 : GTPase-activating protein (GAP) for Cin4p; tubulin folding factor C involved in beta-tubulin (Tub2p) folding; mutants display increased chromosome loss and benomyl sensitivity; deletion complemented by human GAP, retinitis pigmentosa 2 [Source:SGD;Acc:S000006162]
CIN4	-0.109201	0.379325	0.696661	-0.146948	0.120959	0.229527	-0.182339	0.668092	0.785795	CIN4 : GTP-binding protein involved in beta-tubulin (Tub2p) folding; isolated as mutant with increased chromosome loss and sensitivity to benomyl; regulated by the GTPase-activating protein, Cin2p, the human retinitis pigmentosa 2 (RP2) homolog [Source:SGD;Acc:S000004746]
CIN5	-0.216095	0.46685	0.534953	-0.402145	0.269293	0.170231	-0.4713	0.703851	0.507161	CIN5 : Basic leucine zipper (bZIP) transcription factor of the yAP-1 family; physically interacts with the Tup1-Cyc8 complex and recruits Tup1p to its targets; mediates pleiotropic drug resistance and salt tolerance; nuclearly localized under oxidative stress and sequestered in the cytoplasm by Lot6p under reducing conditions; CIN5 has a paralog, YAP6, that arose from the whole genome duplication…
CIR1	-0.653282	1.21646	0.476212	-0.160112	0.589624	0.751825	0.885959	1.20513	0.470076	CIR1 : Mitochondrial protein that interacts with frataxin (Yfh1p); putative ortholog of mammalian electron transfer flavoprotein complex subunit ETF-beta; may have a role in oxidative stress response [Source:SGD;Acc:S000003439]
CIR2	0.528871	0.150367	0.0305801	0.589196	0.24943	0.0824719	0.282702	0.368204	0.453501	CIR2 : Putative ortholog of human ETF-dH; found in a large supramolecular complex with other mitochondrial dehydrogenases; may have a role in oxidative stress response; ETF-dH is also known as electron transfer flavoprotein dehydrogenase [Source:SGD;Acc:S000005883]
CIS3	0.673447	0.344122	0.0839782	0.377938	0.192011	0.111184	-0.142333	0.329903	0.664406	CIS3 : Mannose-containing glycoprotein constituent of the cell wall; member of the PIR (proteins with internal repeats) family [Source:SGD;Acc:S000003694]
CIT1	1.70828	0.363441	0.0182029	3.14269	0.494419	0.0147271	3.39947	0.34752	0.00793527	CIT1 : Citrate synthase; catalyzes the condensation of acetyl coenzyme A and oxaloacetate to form citrate; the rate-limiting enzyme of the TCA cycle; nuclear encoded mitochondrial protein; CIT1 has a paralog, CIT2, that arose from the whole genome duplication [Source:SGD;Acc:S000005284]
CIT2	0.864414	0.283548	0.245336	0.324957	0.199652	0.437381	-0.546938	0.00706748	0.0536658	CIT2 : Citrate synthase; catalyzes the condensation of acetyl coenzyme A and oxaloacetate to form citrate, peroxisomal isozyme involved in glyoxylate cycle; expression is controlled by Rtg1p and Rtg2p transcription factors; CIT2 has a paralog, CIT1, that arose from the whole genome duplication [Source:SGD;Acc:S000000598]
CIT3	0.0990352	0.163647	0.427711	0.276496	0.212788	0.208926	0.279963	0.28214	0.352062	CIT3 : Dual specificity mitochondrial citrate and methylcitrate synthase; catalyzes the condensation of acetyl-CoA and oxaloacetate to form citrate and that of propionyl-CoA and oxaloacetate to form 2-methylcitrate [Source:SGD;Acc:S000006205]
CKA1	2.45307	0.305408	0.00700638	1.22581	0.449767	0.0647592	-1.1318	0.506621	0.115893	CKA1 : Alpha catalytic subunit of casein kinase 2 (CK2); a Ser/Thr protein kinase with roles in cell growth and proliferation; CK2, comprised of CKA1, CKA2, CKB1 and CKB2, has many substrates including transcription factors and all RNA polymerases; regulates Fkh1p-mediated donor preference during mating-type switching [Source:SGD;Acc:S000001297]
CKA2	0.913945	0.913397	0.237978	0.992988	0.47256	0.100115	0.192101	1.05218	0.860224	CKA2 : Alpha' catalytic subunit of casein kinase 2 (CK2); CK2 is a Ser/Thr protein kinase with roles in cell growth and proliferation; CK2, comprised of CKA1, CKA2, CKB1 and CKB2, has many substrates including transcription factors and all RNA polymerases; protein abundance increases in response to DNA replication stress; regulates Fkh1p-mediated donor preference during mating-type switching [Sou…
CKB1	2.07387	0.123859	0.00202592	1.62644	0.111573	0.00353758	0.191693	0.187296	0.340145	CKB1 : Beta regulatory subunit of casein kinase 2 (CK2); a Ser/Thr protein kinase with roles in cell growth and proliferation; CK2, comprised of CKA1, CKA2, CKB1 and CKB2, has many substrates including transcription factors and all RNA polymerases [Source:SGD;Acc:S000002987]
CKB2	4.71813	1.80696	0.111335	6.12674	1.22917	0.0680861	3.45038	1.29056	0.178779	CKB2 : Beta' regulatory subunit of casein kinase 2 (CK2); a Ser/Thr protein kinase with roles in cell growth and proliferation; CK2, comprised of CKA1, CKA2, CKB1 and CKB2, has many substrates including transcription factors and all RNA polymerase [Source:SGD;Acc:S000005565]
CKI1	0.235919	0.218802	0.214546	0.448069	0.295906	0.166574	0.533868	0.361279	0.215692	CKI1 : Choline kinase; catalyzes the first step in phosphatidylcholine synthesis via the CDP-choline (Kennedy pathway); exhibits some ethanolamine kinase activity contributing to phosphatidylethanolamine synthesis via the CDP-ethanolamine pathway; CKI1 has a paralog, EKI1, that arose from the whole genome duplication [Source:SGD;Acc:S000004123]
CLB1	-1.35652	0.424823	0.0360582	-1.22867	0.314823	0.0345257	-0.258883	0.369961	0.489928	CLB1 : B-type cyclin involved in cell cycle progression; activates Cdc28p to promote the transition from G2 to M phase; accumulates during G2 and M, then targeted via a destruction box motif for ubiquitin-mediated degradation by the proteasome; CLB1 has a paralog, CLB2, that arose from the whole genome duplication [Source:SGD;Acc:S000003340]
CLB2	0.416215	0.416745	0.238617	0.551112	0.15777	0.0420531	0.416366	0.773931	0.589044	CLB2 : B-type cyclin involved in cell cycle progression; activates Cdc28p to promote the transition from G2 to M phase; accumulates during G2 and M, then targeted via a destruction box motif for ubiquitin-mediated degradation by the proteasome; CLB2 has a paralog, CLB1, that arose from the whole genome duplication [Source:SGD;Acc:S000006323]
CLB3	0.576713	0.310021	0.0911293	0.97114	0.174335	0.0185056	1.024	0.153656	0.0163804	CLB3 : B-type cyclin involved in cell cycle progression; activates Cdc28p to promote the G2/M transition; may be involved in DNA replication and spindle assembly; accumulates during S phase and G2, then targeted for ubiquitin-mediated degradation; relative distribution to the nucleus increases upon DNA replication stress; CLB3 has a paralog, CLB4, that arose from the whole genome duplication [Sou…
CLB4	0.100112	0.159626	0.413505	0.255984	0.168647	0.16598	0.369491	0.0951557	0.0455096	CLB4 : B-type cyclin involved in cell cycle progression; activates Cdc28p to promote the G2/M transition; may be involved in DNA replication and spindle assembly; accumulates during S phase and G2, then targeted for ubiquitin-mediated degradation; CLB4 has a paralog, CLB3, that arose from the whole genome duplication [Source:SGD;Acc:S000004200]
CLB5	-0.768882	0.491011	0.121607	-1.13032	0.120311	0.00732298	-0.803547	0.833478	0.36371	CLB5 : B-type cyclin involved in DNA replication during S phase; activates Cdc28p to promote initiation of DNA synthesis; functions in formation of mitotic spindles along with Clb3p and Clb4p; most abundant during late G1 phase; CLB5 has a paralog, CLB6, that arose from the whole genome duplication [Source:SGD;Acc:S000006324]
CLB6	-0.441391	0.628964	0.367968	-0.312495	0.383594	0.371998	0.197834	0.988648	0.845296	CLB6 : B-type cyclin involved in DNA replication during S phase; activates Cdc28p to promote initiation of DNA synthesis; functions in formation of mitotic spindles along with Clb3p and Clb4p; most abundant during late G1; CLB6 has a paralog, CLB5, that arose from the whole genome duplication [Source:SGD;Acc:S000003341]
CLD1	-0.0736885	0.298893	0.738726	-0.0982266	0.449342	0.801431	-0.0766613	0.866672	0.933838	CLD1 : Mitochondrial cardiolipin-specific phospholipase; functions upstream of Taz1p to generate monolyso-cardiolipin; transcription increases upon genotoxic stress; involved in restricting Ty1 transposition; has homology to mammalian CGI-58 [Source:SGD;Acc:S000003342]
CLN2	-0.539357	0.485517	0.205673	-0.549866	0.151445	0.0390896	0.000481628	0.900596	0.999432	CLN2 : G1 cyclin involved in regulation of the cell cycle; activates Cdc28p kinase to promote the G1 to S phase transition; late G1 specific expression depends on transcription factor complexes, MBF (Swi6p-Mbp1p) and SBF (Swi6p-Swi4p); CLN2 has a paralog, CLN1, that arose from the whole genome duplication [Source:SGD;Acc:S000006177]
CLN3	-1.28995	0.39134	0.0341615	-1.71175	0.205125	0.00901853	-1.02267	0.366514	0.0803115	CLN3 : G1 cyclin involved in cell cycle progression; activates Cdc28p kinase to promote the G1 to S phase transition; plays a role in regulating transcription of the other G1 cyclins, CLN1 and CLN2; regulated by phosphorylation and proteolysis; acetly-CoA induces CLN3 transcription in response to nutrient repletion to promote cell-cycle entry. [Source:SGD;Acc:S000000038]
CLU1	-0.0570711	0.390897	0.845337	0.0799926	0.0498264	0.152299	0.270783	0.533648	0.610592	CLU1 : Subunit of the eukaryotic translation initiation factor 3 (eIF3); component of unknown function; deletion causes defects in mitochondrial organization but not in growth or translation initiation; can rescue cytokinesis and mitochondrial organization defects of the Dictyostelium cluA- mutant [Source:SGD;Acc:S000004614]
CMC1	-0.984628	0.488887	0.152537	-1.65855	0.286843	0.0569222	-1.7377	0.86839	0.243015	CMC1 : Copper-binding protein of the mitochondrial intermembrane space; evolutionarily conserved; may be involved in delivering copper from the matrix to the cytochrome c oxidase complex; contains a twin CX9C motif [Source:SGD;Acc:S000001620]
CMC1	0.0238538	0.754169	0.968215	-1.10186	0.999177	0.260684	-1.87124	0.480904	0.0452949	CMC1 : Copper-binding protein of the mitochondrial intermembrane space; evolutionarily conserved; may be involved in delivering copper from the matrix to the cytochrome c oxidase complex; contains a twin CX9C motif [Source:SGD;Acc:S000001620]
CMK1	-0.808081	0.171842	0.0181944	-1.29634	0.280717	0.0258196	-1.32835	0.887595	0.211935	CMK1 : Calmodulin-dependent protein kinase; may play a role in stress response, many Ca++/calmodulin dependent phosphorylation substrates demonstrated in vitro, amino acid sequence similar to mammalian Cam Kinase II; CMK1 has a paralog, CMK2, that arose from the whole genome duplication [Source:SGD;Acc:S000001910]
CMK2	-1.07381	1.12648	0.254333	-0.661541	0.838981	0.384547	0.0450677	0.420522	0.919518	CMK2 : Calmodulin-dependent protein kinase; may play a role in stress response, many CA++/calmodulan dependent phosphorylation substrates demonstrated in vitro, amino acid sequence similar to mammalian Cam Kinase II; CMK2 has a paralog, CMK1, that arose from the whole genome duplication [Source:SGD;Acc:S000005376]
CMP2	-0.421516	0.261797	0.116156	-0.582262	0.360253	0.150806	-0.46037	0.335544	0.238058	CMP2 : Calcineurin A; one isoform (the other is Cna1p) of the catalytic subunit of calcineurin, a Ca++/calmodulin-regulated protein phosphatase which regulates Crz1p (a stress-response transcription factor), the other calcineurin subunit is CNB1; regulates the function of Aly1p alpha-arrestin; CMP2 has a paralog, CNA1, that arose from the whole genome duplication [Source:SGD;Acc:S000004521]
CMR1	-0.697139	0.843274	0.304876	-0.563525	0.275222	0.104443	-0.119197	0.615005	0.850966	CMR1 : DNA-binding protein with preference for UV-damaged DNA; protein sequence contains three WD domains (WD-40 repeat); green fluorescent protein (GFP)-fusion protein localizes to the cytoplasm and nucleus; potential regulatory target of Mbp1p, which binds to the promoter region; co-localizes with Hos2p in nuclear foci in response to DNA damage by MMS [Source:SGD;Acc:S000002315]
CMR3	-2.05091	1.3185	0.12277	-2.01226	0.245957	0.00933993	-1.26072	1.52997	0.42603	CMR3 : Putative zinc finger protein; YPR013C is not an essential gene [Source:SGD;Acc:S000006217]
CMS1	-2.07614	0.644172	0.0354948	-2.67514	0.639532	0.0306526	-1.96026	0.629194	0.0664706	CMS1 : Putative subunit of the 90S preribosome processome complex; overexpression rescues supressor mutant of mcm10; null mutant is viable; relocalizes from nucleus to cytoplasm upon DNA replication stress [Source:SGD;Acc:S000003993]
CNA1	-0.393132	0.561321	0.368744	-0.231083	0.204367	0.252378	0.142945	0.697664	0.841448	CNA1 : Calcineurin A; one isoform (the other is Cmp2p) of the catalytic subunit of calcineurin, a Ca++/calmodulin-regulated protein phosphatase which regulates Crz1p (a stress-response transcription factor), the other calcineurin subunit is CNB1; regulates the function of Aly1p alpha-arrestin; CNA1 has a paralog, CMP2, that arose from the whole genome duplication [Source:SGD;Acc:S000004425]
CNB1	1.53158	0.48805	0.0372086	2.43014	0.165449	0.00350655	2.47473	0.697417	0.0533324	CNB1 : Calcineurin B; regulatory subunit of calcineurin, a Ca++/calmodulin-regulated type 2B protein phosphatase which regulates Crz1p (stress-response transcription factor); other calcineurin subunit encoded by CNA1 and/or CMP1; regulates function of Aly1p alpha-arrestin; myristoylation by Nmt1p reduces calcineurin activity in response to submaximal Ca signals, is needed to prevent constitutive …
CNE1	0.0998755	0.962544	0.890444	1.58142	0.478863	0.0464945	2.52263	1.50747	0.180201	CNE1 : Calnexin; integral membrane ER chaperone involved in folding and quality control of glycoproteins; chaperone activity is inhibited by Mpd1p, with which Cne1p interacts; 24% identical to mammalian calnexin; Ca+ binding not yet shown in yeast [Source:SGD;Acc:S000000054]
CNL1	-0.28329	0.123374	0.0643568	-0.398366	0.247547	0.151689	-0.0175004	0.320546	0.959876	CNL1 : Subunit of the BLOC-1 complex involved in endosomal maturation; interacts with Msb3p; null mutant is sensitive to drug inducing secretion of vacuolar cargo; green fluorescent protein (GFP)-fusion protein localizes to the cytoplasm [Source:SGD;Acc:S000002765]
CNN1	-0.26959	0.424119	0.408072	-0.313301	0.516863	0.488127	-0.186257	0.450615	0.677782	CNN1 : Kinetochore protein; associated with the essential kinetochore proteins Nnf1p and Spc24p; phosphorylated by Clb5-Cdk1, Mps1p, Ipl1p and to a lesser extent by Clb2-Cdk1; localizes to the lower region of the Ndc80 complex during anaphase and regulates KMN activity by inhibiting the Mtw1 and Spc105 complexes from binding to the Ndc80 complex; similar to metazoan CENP-T [Source:SGD;Acc:S000001…
COA1	-8.08347	1.01622	0.00713315	-1.95717	0.338661	0.0174031	8.40786	1.76888	0.0312229	COA1 : Mitochondrial inner membrane protein; required for assembly of the cytochrome c oxidase complex (complex IV); interacts with complex IV assembly factor Shy1p during the early stages of assembly [Source:SGD;Acc:S000001419]
COA4	-7.55347	0.771266	0.00489154	-0.862154	0.33808	0.0727081	10.2865	1.05732	0.0080083	COA4 : Twin Cx(9)C protein involved in cytochrome c oxidase organization; organization includes assembly or stability; localizes to the mitochondrial intermembrane space via the Mia40p-Erv1p system; interacts genetically with CYC1 and with cytochrome c oxidase assembly factors [Source:SGD;Acc:S000004208]
COA6	-1.9559	0.550665	0.0301344	-1.80137	0.427908	0.0302993	0.262877	0.626926	0.673199	COA6 : Protein involved in cytochrome c oxidase (Complex IV) assembly; involved in delivery of copper to Complex IV; also required for efficient formation of respiratory supercomplexes comprised of Complexes III and IV; localizes to the mitochondrial intermembrane space; ortholog implicated in cardiac defects in zebrafish and human; transcription is induced in response to the DNA-damaging agent M…
COG5	-0.316996	0.212417	0.131182	0.565007	0.274627	0.103684	1.47638	0.444506	0.0597231	COG5 : Component of the conserved oligomeric Golgi complex; a cytosolic tethering complex (Cog1p through Cog8p) that functions in protein trafficking to mediate fusion of transport vesicles to Golgi compartments [Source:SGD;Acc:S000004996]
COG6	-0.180752	0.203759	0.279277	-0.448726	0.278066	0.151121	-0.662082	0.245201	0.0847507	COG6 : Component of the conserved oligomeric Golgi complex; a cytosolic tethering complex (Cog1p through Cog8p) that functions in protein trafficking to mediate fusion of transport vesicles to Golgi compartments [Source:SGD;Acc:S000004986]
COG8	0.506976	0.269401	0.0894071	0.666417	0.285268	0.0840183	0.606244	0.452258	0.244932	COG8 : Component of the conserved oligomeric Golgi complex; a cytosolic tethering complex (Cog1p through Cog8p) that functions in protein trafficking to mediate fusion of transport vesicles to Golgi compartments [Source:SGD;Acc:S000004536]
COM2	0.517502	0.277395	0.0906761	0.662641	0.196708	0.0448382	0.620802	0.282576	0.119073	COM2 : Transcription factor that binds IME1 Upstream Activation Signal (UAS)ru; COM2 transcription is regulated by Haa1p, Sok2p and Zap1p transcriptional activators; may bind the IME1 promoter under all growth conditions to negatively regulate its transcription in the absence of a positive regulator that binds more effectively; repressor activity may depend on phosphorylation by PKA; C. albicans …
COQ1	-19.2564	0.138549	0.0210512	-6.32175	0.138057	0.0569316	17.2559	0.0362182	0.016683	COQ1 : Hexaprenyl pyrophosphate synthetase; catalyzes the first step in ubiquinone (coenzyme Q) biosynthesis [Source:SGD;Acc:S000000207]
COQ10	-9.35588	0.840115	0.00393848	-3.37793	0.971034	0.0423653	10.7635	0.67229	0.00318658	COQ10 : Coenzyme Q (ubiquinone) binding protein; functions in the delivery of Q<sub>6</sub> to its proper location for electron transport during respiration; START domain protein with homologs in bacteria and eukaryotes [Source:SGD;Acc:S000005368]
COQ2	-23.5946	0.319348	0.000170119	-16.7524	0.277248	0.000561663	15.1428	0.444313	0.00086843	COQ2 : Para hydroxybenzoate polyprenyl transferase; catalyzes the second step in ubiquinone (coenzyme Q) biosynthesis; human COQ2, mutations in which are implicated in an increased risk of mutiple-system atrophy, is able to complement a yeast coq2 null mutant [Source:SGD;Acc:S000005324]
COQ3	-16.9599	NA	NA	-4.22921	NA	NA	15.1941	NA	NA	COQ3 : O-methyltransferase; catalyzes two different O-methylation steps in ubiquinone (Coenzyme Q) biosynthesis; component of a mitochondrial ubiquinone-synthesizing complex; phosphoprotein [Source:SGD;Acc:S000005456]
COQ4	-12.1935	0.0238475	3.45281e-06	-2.30641	0.109944	0.00204414	12.766	0.25222	0.000473157	COQ4 : Protein with a role in ubiquinone (Coenzyme Q) biosynthesis; possibly functioning in stabilization of Coq7p; located on the matrix face of the mitochondrial inner membrane; component of a mitochondrial ubiquinone-synthesizing complex [Source:SGD;Acc:S000002612]
COQ5	-12.5459	0.29138	0.000472135	-1.45978	0.257756	0.0180453	13.0038	0.203792	0.000330056	COQ5 : 2-hexaprenyl-6-methoxy-1,4-benzoquinone methyltransferase; involved in ubiquinone (Coenzyme Q) biosynthesis; localizes to the matrix face of the mitochondrial inner membrane in a large complex with other ubiquinone biosynthetic enzymes [Source:SGD;Acc:S000004578]
COQ6	-15.2997	0.276518	0.00030058	-8.90549	0.212233	0.000842965	12.0273	0.246235	0.000494907	COQ6 : Putative flavin-dependent monooxygenase; involved in ubiquinone (Coenzyme Q) biosynthesis; localizes to the matrix face of the mitochondrial inner membrane in a large complex with other ubiquinone biosynthetic enzymes; human COX6 can rescue a yeast cox6 mutant and is implicated in steroid-resistant nephrotic syndrome (SRNS) [Source:SGD;Acc:S000003487]
COQ9	-14.8515	0.33054	0.0423735	-6.12376	0.517605	0.130585	11.4529	0.499051	0.11144	COQ9 : Protein required for ubiquinone biosynthesis and respiratory growth; localizes to the matrix face of the mitochondrial inner membrane in a large complex with ubiquinone biosynthetic enzymes; ubiquinone is also known as coenzyme Q [Source:SGD;Acc:S000004191]
COR1	-13.885	1.74282	0.0283868	-5.61891	3.84229	0.27783	10.6237	9.10101	0.404234	COR1 : Core subunit of the ubiquinol-cytochrome c reductase complex; the ubiquinol-cytochrome c reductase complex (bc1 complex) is a component of the mitochondrial inner membrane electron transport chain [Source:SGD;Acc:S000000141]
COS1	0.162286	1.03549	0.833834	0.471577	0.662289	0.425199	0.704149	0.916606	0.453319	COS1 : Protein of unknown function; member of the DUP380 subfamily of conserved, often subtelomerically-encoded proteins [Source:SGD;Acc:S000005280]
COS10	0.470287	0.238844	0.0832037	0.384384	0.361571	0.273256	0.146893	0.485948	0.762074	COS10 : Protein of unknown function; member of the DUP380 subfamily of conserved, often subtelomerically-encoded proteins [Source:SGD;Acc:S000005358]
COS111	-0.515867	0.794292	0.399032	-0.307352	0.340747	0.333184	0.113101	0.457599	0.807559	COS111 : Protein required for antifungal drug ciclopirox olamine resistance; not related to the subtelomerically-encoded COS family; the authentic, non-tagged protein is detected in highly purified mitochondria in high-throughput studies [Source:SGD;Acc:S000000407]
COS12	-0.124387	0.340043	0.620708	0.105494	0.16836	0.475293	0.575187	0.423026	0.24056	COS12 : Protein of unknown function; member of the DUP380 subfamily of conserved, often subtelomerically-encoded proteins [Source:SGD;Acc:S000003232]
COS6	0.113743	0.396063	0.697283	-0.0598406	0.450471	0.88167	-0.119578	0.132655	0.389778	COS6 : Protein of unknown function; member of the DUP380 subfamily of conserved, often subtelomerically-encoded proteins [Source:SGD;Acc:S000003527]
COT1	1.85002	0.637574	0.0427757	2.28633	0.377289	0.0159619	1.42278	0.665031	0.124101	COT1 : Vacuolar transporter that mediates zinc transport into the vacuole; overexpression confers resistance to cobalt and rhodium; protein abundance increases in response to DNA replication stress; COT1 has a paralog, ZRC1, that arose from the whole genome duplication [Source:SGD;Acc:S000005843]
COX10	-12.0391	0.797247	0.0128532	-6.15966	1.15261	0.0625074	9.8962	0.979159	0.0371978	COX10 : Heme A:farnesyltransferase; catalyzes the first step in the conversion of protoheme to the heme A prosthetic group required for cytochrome c oxidase activity; human ortholog is associated with mitochondrial disorders [Source:SGD;Acc:S000006093]
COX11	-12.8533	1.6426	0.00733254	-3.00571	0.0864446	0.00102815	10.4136	2.06689	0.0280017	COX11 : Protein required for delivery of copper to Cox1p; mitochondrial inner membrane protein; association with mitochondrial ribosomes suggests that copper delivery may occur during translation of Cox1p [Source:SGD;Acc:S000006053]
COX12	-7.49663	0.590981	0.00316462	1.47578	0.167891	0.00822158	12.2796	0.914908	0.00442512	COX12 : Subunit VIb of cytochrome c oxidase; cytochrome c oxidase is also known as respiratory Complex IV and is the terminal member of the mitochondrial inner membrane electron transport chain; required for assembly of cytochrome c oxidase but not required for activity after assembly; phosphorylated; easily released from the intermembrane space, suggesting a loose association with Complex IV [So…
COX14	-9.47474	0.310463	0.00079682	-4.94064	0.562016	0.00822158	8.75556	0.594993	0.00375086	COX14 : Mitochondrial cytochrome c oxidase (complex IV) assembly factor; also involved in translational regulation of Cox1p and prevention of Cox1p aggregation before assembly; associates with complex IV assembly intermediates and complex III/complex IV supercomplexes; located in the mitochondrial membrane [Source:SGD;Acc:S000004598]
COX15	-17.2838	1.91176	0.0243675	-6.59972	0.475171	0.0196027	11.049	1.71345	0.0646112	COX15 : Protein required for the hydroxylation of heme O to form heme A; heme A is an essential prosthetic group for cytochrome c oxidase [Source:SGD;Acc:S000000943]
COX16	-12.8497	0.199909	0.000234198	-1.96293	0.223745	0.00825361	12.4183	0.193087	0.000329328	COX16 : Mitochondrial inner membrane protein; required for assembly of cytochrome c oxidase [Source:SGD;Acc:S000003540]
COX18	-18.651	NA	NA	-9.00111	NA	NA	11.7405	NA	NA	COX18 : Protein required for membrane insertion of C-terminus of Cox2p; mitochondrial integral inner membrane protein; interacts genetically and physically with Mss2p and Pnt1p; similar to S. cerevisiae Oxa1, N. crassa Oxa2p, and E. coli YidC [Source:SGD;Acc:S000003294]
COX18	-14.0189	0.808894	0.00192616	-4.43602	0.677104	0.0139544	14.0451	0.187001	0.000266568	COX18 : Protein required for membrane insertion of C-terminus of Cox2p; mitochondrial integral inner membrane protein; interacts genetically and physically with Mss2p and Pnt1p; similar to S. cerevisiae Oxa1, N. crassa Oxa2p, and E. coli YidC [Source:SGD;Acc:S000003294]
COX19	-15.8013	0.42458	0.000597243	-4.78242	0.192545	0.00163347	12.5287	0.269626	0.000535659	COX19 : Protein required for cytochrome c oxidase assembly; located in the cytosol and mitochondrial intermembrane space; putative copper metallochaperone that delivers copper to cytochrome c oxidase; contains twin cysteine-x9-cysteine motifs [Source:SGD;Acc:S000007245]
COX20	-13.2208	0.354409	0.000596503	-3.20613	0.538787	0.016541	12.37	0.701817	0.0026913	COX20 : Mitochondrial inner membrane protein; required for proteolytic processing of Cox2p and its assembly into cytochrome c oxidase [Source:SGD;Acc:S000002639]
COX23	-13.0613	1.38351	0.0052312	-4.75517	0.21361	0.00193599	10.321	1.78224	0.0212663	COX23 : Protein that functions in mitochondrial copper homeostasis; mitochondrial intermembrane space protein; essential for functional cytochrome oxidase expression; homologous to Cox17p; contains twin cysteine-x9-cysteine motifs [Source:SGD;Acc:S000001158]
COX5A	-1.12477	0.470234	0.0600255	-1.2486	0.645453	0.114336	-0.957256	1.03439	0.379494	COX5A : Subunit Va of cytochrome c oxidase; cytochrome c oxidase is the terminal member of the mitochondrial inner membrane electron transport chain; Cox5Ap is predominantly expressed during aerobic growth while its isoform Vb (Cox5Bp) is expressed during anaerobic growth; COX5A has a paralog, COX5B, that arose from the whole genome duplication [Source:SGD;Acc:S000004997]
COX5B	-0.223604	0.225225	0.240512	-0.300172	0.268816	0.256682	-0.146041	0.52298	0.780718	COX5B : Subunit Vb of cytochrome c oxidase; cytochrome c oxidase is the terminal member of the mitochondrial inner membrane electron transport chain; Cox5Bp is predominantly expressed during anaerobic growth while its isoform Va (Cox5Ap) is expressed during aerobic growth; COX5B has a paralog, COX5A, that arose from the whole genome duplication [Source:SGD;Acc:S000001373]
COX6	-12.8515	0.435231	0.00576535	-7.32014	0.693848	0.0275278	10.1895	0.515621	0.0156853	COX6 : Subunit VI of cytochrome c oxidase (Complex IV); Complex IV is the terminal member of the mitochondrial inner membrane electron transport chain; expression is regulated by oxygen levels [Source:SGD;Acc:S000001093]
COX7	-12.521	0.509463	0.00720899	-7.3397	0.472945	0.0173291	9.75097	0.160357	0.00384601	COX7 : Subunit VII of cytochrome c oxidase (Complex IV); Complex IV is the terminal member of the mitochondrial inner membrane electron transport chain [Source:SGD;Acc:S000004869]
COX8	-1.96049	0.340229	0.0125191	-1.43098	0.547559	0.0695633	0.300965	1.14671	0.794409	COX8 : Subunit VIII of cytochrome c oxidase (Complex IV); Complex IV is the terminal member of the mitochondrial inner membrane electron transport chain [Source:SGD;Acc:S000004387]
COX9	-13.838	0.323588	0.000473876	-2.27834	0.733826	0.0518107	14.0964	0.959077	0.00375147	COX9 : Subunit VIIa of cytochrome c oxidase (Complex IV); Complex IV is the terminal member of the mitochondrial inner membrane electron transport chain [Source:SGD;Acc:S000002225]
COY1	-0.145016	0.350229	0.576679	0.0995355	0.0742496	0.200315	0.502589	0.760209	0.51178	COY1 : Golgi membrane protein with similarity to mammalian CASP; genetic interactions with GOS1 (encoding a Golgi snare protein) suggest a role in Golgi function [Source:SGD;Acc:S000001662]
CPD1	-0.394803	0.510448	0.330238	-0.0521712	0.267285	0.823004	0.491724	0.340504	0.222361	CPD1 : Cyclic nucleotide phosphodiesterase; hydrolyzes ADP-ribose 1'', 2''-cyclic phosphate to ADP-ribose 1''-phosphate; may have a role in tRNA splicing; no detectable phenotype is conferred by null mutation or by overexpression; protein abundance increases in response to DNA replication stress [Source:SGD;Acc:S000003479]
CPR1	-1.0208	0.86127	0.186972	-0.877721	0.193718	0.0266604	-0.36871	0.927383	0.689007	CPR1 : Cytoplasmic peptidyl-prolyl cis-trans isomerase (cyclophilin); catalyzes the cis-trans isomerization of peptide bonds N-terminal to proline residues; binds the drug cyclosporin A; N-terminally propionylated in vivo; protein abundance increases in response to DNA replication stress [Source:SGD;Acc:S000002562]
CPR2	-0.00827834	0.387991	0.978538	0.127174	0.540787	0.785056	0.385068	0.605233	0.526935	CPR2 : Peptidyl-prolyl cis-trans isomerase (cyclophilin); catalyzes the cis-trans isomerization of peptide bonds N-terminal to proline residues; has a potential role in the secretory pathway; CPR2 has a paralog, CPR5, that arose from the whole genome duplication; suppresses toxicity of slow-folding human Z-type alpha1-antitrypsin variant associated with liver cirrhosis and emphysema [Source:SGD;A…
CPR3	-0.287744	0.478211	0.429919	-0.791745	0.560601	0.185307	-1.08625	0.357403	0.0693708	CPR3 : Mitochondrial peptidyl-prolyl cis-trans isomerase (cyclophilin); catalyzes the cis-trans isomerization of peptide bonds N-terminal to proline residues; involved in protein refolding after import into mitochondria [Source:SGD;Acc:S000004543]
CPR4	0.766745	0.645294	0.186268	0.912242	0.328309	0.0625715	0.79878	0.594893	0.24436	CPR4 : Peptidyl-prolyl cis-trans isomerase (cyclophilin); catalyzes the cis-trans isomerization of peptide bonds N-terminal to proline residues; has a potential role in the secretory pathway; CPR4 has a paralog, CPR8, that arose from the whole genome duplication [Source:SGD;Acc:S000000665]
CPR5	0.642809	0.209568	0.0387932	0.817767	0.280391	0.0576336	0.770199	0.480607	0.191644	CPR5 : Peptidyl-prolyl cis-trans isomerase (cyclophilin) of the ER; catalyzes the cis-trans isomerization of peptide bonds N-terminal to proline residues; transcriptionally induced in response to unfolded proteins in the ER; CPR5 has a paralog, CPR2, that arose from the whole genome duplication [Source:SGD;Acc:S000002712]
CPR6	0.540415	0.581415	0.262967	0.338136	0.508688	0.452283	-0.403372	0.352107	0.297225	CPR6 : Peptidyl-prolyl cis-trans isomerase (cyclophilin); catalyzes the cis-trans isomerization of peptide bonds N-terminal to proline residues; plays a role in determining prion variants; binds to Hsp82p and contributes to chaperone activity; protein abundance increases in response to DNA replication stress [Source:SGD;Acc:S000004206]
CPR8	-1.3862	2.40598	0.44759	-0.794909	1.63637	0.571765	1.30805	1.85602	0.48712	CPR8 : Peptidyl-prolyl cis-trans isomerase (cyclophilin); catalyzes the cis-trans isomerization of peptide bonds N-terminal to proline residues; potential role in the secretory pathway; CPR8 has a paralog, CPR4, that arose from the whole genome duplication [Source:SGD;Acc:S000005311]
CPS1	0.382252	0.790967	0.518053	0.85467	0.196051	0.0285283	0.767798	1.13524	0.503056	CPS1 : Vacuolar carboxypeptidase S; expression is induced under low-nitrogen conditions [Source:SGD;Acc:S000003708]
CPT1	2.03613	1.07983	0.089192	2.31795	0.777244	0.055454	1.8933	0.544113	0.0552669	CPT1 : Cholinephosphotransferase; required for phosphatidylcholine biosynthesis and for inositol-dependent regulation of EPT1 transcription; CPT1 has a paralog, EPT1, that arose from the whole genome duplication [Source:SGD;Acc:S000005074]
CRC1	0.377513	0.159569	0.0612036	0.294936	0.348228	0.357745	-0.206711	0.698497	0.767001	CRC1 : Mitochondrial inner membrane carnitine transporter; required for carnitine-dependent transport of acetyl-CoA from peroxisomes to mitochondria during fatty acid beta-oxidation [Source:SGD;Acc:S000005626]
CRD1	0.0411828	0.342829	0.872743	-0.719869	0.598161	0.232577	-1.20059	0.484492	0.0979261	CRD1 : Cardiolipin synthase; produces cardiolipin, which is a phospholipid of the mitochondrial inner membrane that is required for normal mitochondrial membrane potential and function; required to maintain tubular mitochondrial morphology and functions in mitochondrial fusion; also required for normal vacuolar ion homeostasis [Source:SGD;Acc:S000002301]
CRF1	-0.000552673	0.491621	0.998738	-0.0492188	0.205378	0.781067	0.108494	1.15939	0.929605	CRF1 : Transcriptional corepressor; involved in repression of ribosomal protein (RP) gene transcription via the TOR signaling pathway which promotes accumulation of Crf1p in the nucleus; role in repression of RP genes varies by strain; CRF1 has a paralog, IFH1, that arose from the whole genome duplication [Source:SGD;Acc:S000002631]
CRG1	0.537625	0.540452	0.239832	0.750334	0.506894	0.172403	0.342835	0.497811	0.495688	CRG1 : S-AdoMet-dependent methyltransferase involved in lipid homeostasis; mediates resistance to a drug cantharidin [Source:SGD;Acc:S000001252]
CRH1	-0.210756	0.408678	0.49263	-0.235492	0.269628	0.345274	-0.0358297	0.380566	0.929178	CRH1 : Chitin transglycosylase; functions in the transfer of chitin to beta(1-6) and beta(1-3) glucans in the cell wall; similar and functionally redundant to Utr2; localizes to sites of polarized growth; expression induced by cell wall stress [Source:SGD;Acc:S000003421]
CRN1	0.753947	0.366896	0.0776103	0.98034	0.331025	0.056177	0.910735	0.960694	0.370103	CRN1 : Coronin; cortical actin cytoskeletal component that associates with the Arp2p/Arp3p complex to regulate its activity; plays a role in regulation of actin patch assembly [Source:SGD;Acc:S000004421]
CRP1	1.02826	0.417368	0.0571444	1.08251	0.560599	0.114667	0.798716	1.19807	0.5086	CRP1 : Protein that binds to cruciform DNA structures; CRP1 has a paralog, MDG1, that arose from the whole genome duplication [Source:SGD;Acc:S000001189]
CRR1	0.491327	0.321761	0.12643	0.502632	0.201552	0.0754183	0.237011	0.844878	0.779618	CRR1 : Putative glycoside hydrolase of the spore wall envelope; required for normal spore wall assembly, possibly for cross-linking between the glucan and chitosan layers; expressed during sporulation [Source:SGD;Acc:S000004203]
CRS5	-0.194454	1.9438	0.894658	0.0399908	1.06074	0.968374	0.515452	2.01095	0.799594	CRS5 : Copper-binding metallothionein; required for wild-type copper resistance [Source:SGD;Acc:S000005557]
CRT10	0.142929	0.83623	0.818496	0.258513	0.444859	0.504735	0.247277	1.30585	0.854526	CRT10 : Protein involved in transcriptional regulation of RNR2 and RNR3; expression of the gene is induced by DNA damage and null mutations confer increased resistance to hydroxyurea; N-terminal region has a leucine repeat and a WD40 repeat [Source:SGD;Acc:S000005424]
CRZ1	0.153861	1.00499	0.837553	0.359147	0.766235	0.584974	0.459975	0.760907	0.546629	CRZ1 : Transcription factor, activates transcription of stress response genes; nuclear localization is positively regulated by calcineurin-mediated dephosphorylation; rapidly localizes to the nucleus under blue light stress; can be activated in stochastic pulses of nuclear localization in response to calcium [Source:SGD;Acc:S000004972]
CSC1	0.104682	0.379193	0.708443	-0.56585	0.611318	0.323797	-1.17877	0.519689	0.112867	CSC1 : Calcium permeable gated cation channel; may be involved in detoxification; similar to Arabidopsis CSC1 [Source:SGD;Acc:S000004231]
CSE2	-14.2232	NA	NA	-18.1016	NA	NA	-9.64739	NA	NA	CSE2 : Subunit of the RNA polymerase II mediator complex; associates with core polymerase subunits to form the RNA polymerase II holoenzyme; component of the Middle domain of mediator; required for regulation of RNA polymerase II activity; relocalizes to the cytosol in response to hypoxia [Source:SGD;Acc:S000005293]
CSF1	-5.22949	0.453835	0.0179518	-6.73115	0.381228	0.0148344	-4.99249	0.250603	0.0155046	CSF1 : Protein required for fermentation at low temperature; plays a role in the maturation of secretory proteins; the authentic, non-tagged protein is detected in highly purified mitochondria in high-throughput studies [Source:SGD;Acc:S000004077]
CSG2	1.71644	0.167742	0.0045091	3.58559	0.311252	0.00517351	3.65795	0.272456	0.00442512	CSG2 : Endoplasmic reticulum membrane protein; required for mannosylation of inositolphosphorylceramide and for growth at high calcium concentrations; protein abundance increases in response to DNA replication stress [Source:SGD;Acc:S000000240]
CSH1	1.2416	0.60807	0.0785047	1.09043	0.270421	0.0325355	0.364654	0.877636	0.675836	CSH1 : Mannosylinositol phosphorylceramide (MIPC) synthase catalytic subunit; forms a complex with regulatory subunit Csg2p; function in sphingolipid biosynthesis is overlapping with that of Sur1p; CSH1 has a paralog, SUR1, that arose from the whole genome duplication [Source:SGD;Acc:S000000365]
CSI1	-0.0831179	0.361246	0.755797	-0.481824	0.29593	0.148982	-0.698418	0.314186	0.11691	CSI1 : Subunit of the Cop9 signalosome; which is required for deneddylation, or removal of the ubiquitin-like protein Rub1p from Cdc53p (cullin); involved in adaptation to pheromone signaling; functional equivalent of canonical Csn6 subunit of the COP9 signalosome [Source:SGD;Acc:S000004627]
CSI2	-0.970547	0.816818	0.186268	-0.865557	0.242496	0.0404519	0.0152089	1.60145	0.993108	CSI2 : Protein of unknown function; green fluorescent protein (GFP)- fusion protein localizes to the mother side of the bud neck and the vacuole; YOL007C is not an essential gene [Source:SGD;Acc:S000005367]
CSM2	0.270314	0.294682	0.267374	0.253663	0.385771	0.456106	0.217663	0.549141	0.689887	CSM2 : Component of Shu complex (aka PCSS complex); Shu complex also includes Psy3, Shu1, Shu2, and promotes error-free DNA repair,; Shu complex mediates inhibition of Srs2p function; promotes formation of Rad51p filaments; Psy3p and Csm2p contain similar DNA-binding regions which work together to form a single DNA binding site; required for accurate chromosome segregation during meiosis [Source:…
CSM3	-0.261659	0.356507	0.350048	-0.550295	0.122129	0.0269126	-0.76687	0.544312	0.229866	CSM3 : Replication fork associated factor; required for stable replication fork pausing; component of the DNA replication checkpoint pathway; required for accurate chromosome segregation during meiosis; forms nuclear foci upon DNA replication stress [Source:SGD;Acc:S000004651]
CSM4	2.19259	0.839106	0.0515862	2.13262	0.497783	0.0294363	0.42549	0.637041	0.507966	CSM4 : Protein required for accurate chromosome segregation during meiosis; involved in meiotic telomere clustering (bouquet formation) and telomere-led rapid prophase movements; functions with meiosis-specific telomere-binding protein Ndj1p; CSM4 has a paralog, MPS2, that arose from the whole genome duplication [Source:SGD;Acc:S000006121]
CSN9	-0.755993	0.133178	0.0128885	-0.814789	0.168857	0.0238021	-0.619351	0.373498	0.1826	CSN9 : Subunit of the Cop9 signalosome; Cop9 signalosome is required for deneddylation, or removal of the ubiquitin-like protein Rub1p from Cdc53p (cullin); involved in adaptation to pheromone signaling [Source:SGD;Acc:S000002586]
CSR1	0.406876	0.883917	0.537022	0.7161	0.191369	0.0371058	0.792619	1.05234	0.460594	CSR1 : Phosphatidylinositol transfer protein; has a potential role in regulating lipid and fatty acid metabolism under heme-depleted conditions; interacts specifically with thioredoxin peroxidase; may have a role in oxidative stress resistance; protein abundance increases in response to DNA replication stress [Source:SGD;Acc:S000004372]
CSR2	0.794641	0.0853662	0.0234764	0.830503	0.156848	0.0632269	0.247526	0.479598	0.674992	CSR2 : Nuclear ubiquitin protein ligase binding protein; may regulate utilization of nonfermentable carbon sources and endocytosis of plasma membrane proteins; overproduction suppresses chs5 spa2 lethality at high temp; ubiquitinated by Rsp5p, deubiquitinated by Ubp2p; CSR2 has a paralog, ECM21, that arose from the whole genome duplication [Source:SGD;Acc:S000006234]
CST26	0.905188	0.447911	0.079884	0.845651	0.471306	0.128542	-0.332156	0.155182	0.124022	CST26 : Putative transferase involved in phospholipid biosynthesis; required for incorporation of stearic acid into phosphatidylinositol; affects chromosome stability when overexpressed; CST26 has a paralog, YDR018C, that arose from the whole genome duplication [Source:SGD;Acc:S000000246]
CST6	-0.0561388	0.242602	0.754329	-0.715197	0.171853	0.0308733	-1.23077	0.377132	0.0616486	CST6 : Basic leucine zipper (bZIP) transcription factor, in ATF/CREB family; mediates transcriptional activation of NCE103 (encoding carbonic anhydrase) in response to low CO2 levels such as in the ambient air; proposed to be a regulator of oleate responsive genes; involved in utilization of non-optimal carbon sources and chromosome stability; relocalizes to the cytosol in response to hypoxia; CS…
CST9	-0.24805	0.93303	0.718829	0.280752	0.390691	0.421817	0.817229	0.732168	0.306625	CST9 : SUMO E3 ligase; required for synaptonemal complex formation; localizes to synapsis initiation sites on meiotic chromosomes; potential Cdc28p substrate [Source:SGD;Acc:S000004386]
CTA1	0.0830038	0.392975	0.775181	0.290675	0.557232	0.545907	0.580904	0.68001	0.410805	CTA1 : Catalase A; breaks down hydrogen peroxide in the peroxisomal matrix formed by acyl-CoA oxidase (Pox1p) during fatty acid beta-oxidation [Source:SGD;Acc:S000002664]
CTF18	-3.22535	0.192873	0.00202924	-4.44168	0.333007	0.00407001	-2.95513	0.332097	0.00948678	CTF18 : Subunit of a complex with Ctf8p; shares some subunits with Replication Factor C and is required for sister chromatid cohesion; may have overlapping functions with Rad24p in the DNA damage replication checkpoint [Source:SGD;Acc:S000004683]
CTF19	-0.999312	0.404902	0.0569884	-1.51959	0.355824	0.0295942	-1.17592	0.626411	0.151625	CTF19 : Outer kinetochore protein, needed for accurate chromosome segregation; component of the kinetochore sub-complex COMA (Ctf19p, Okp1p, Mcm21p, Ame1p) that functions as a platform for kinetochore assembly; required for the spindle assembly checkpoint; orthologous to human centromere constitutive-associated network (CCAN) subunit CENP-P and fission yeast fta2 [Source:SGD;Acc:S000005939]
CTF3	-0.454639	0.171394	0.0502508	-0.458105	0.145425	0.0505259	-0.162561	0.276945	0.557691	CTF3 : Outer kinetochore protein that forms a complex with Mcm16p and Mcm22p; may bind the kinetochore to spindle microtubules; required for the spindle assembly checkpoint; orthologous to human centromere constitutive-associated network (CCAN) subunit CENP-I and fission yeast mis6 [Source:SGD;Acc:S000004373]
CTF4	-2.82203	0.898603	0.0371555	-3.70734	0.439232	0.00883339	-2.18846	1.02366	0.124144	CTF4 : Chromatin-associated protein; required for sister chromatid cohesion; interacts with DNA polymerase alpha (Pol1p) and may link DNA synthesis to sister chromatid cohesion [Source:SGD;Acc:S000006339]
CTF8	-2.88484	0.308272	0.00531813	-3.71472	0.199203	0.00242194	-2.07588	1.04576	0.139577	CTF8 : Subunit of a complex with Ctf18p; shares some subunits with Replication Factor C; required for sister chromatid cohesion [Source:SGD;Acc:S000001234]
CTH1	-0.0222223	0.481503	0.952472	-0.327732	0.384712	0.355348	-0.363991	0.718121	0.610947	CTH1 : Member of the CCCH zinc finger family; similar to mammalian Tis11 protein, which activates transcription and also has a role in mRNA degradation; may function with Tis11p in iron homeostasis; CTH1 has a paralog, TIS11, that arose from the whole genome duplication [Source:SGD;Acc:S000002558]
CTI6	-0.394715	0.271617	0.136813	0.0988178	0.365753	0.753206	1.00132	0.320306	0.0661399	CTI6 : Component of the Rpd3L histone deacetylase complex; relieves transcriptional repression by binding to the Cyc8p-Tup1p corepressor and recruiting the SAGA complex to the repressed promoter; contains a PHD finger domain [Source:SGD;Acc:S000006102]
CTK1	-12.6343	NA	NA	-10.2296	NA	NA	-3.76594	NA	NA	CTK1 : Catalytic (alpha) subunit of C-terminal domain kinase I (CTDK-I); phosphorylates both RNA pol II subunit Rpo21p to affect transcription and pre-mRNA 3' end processing, and ribosomal protein Rps2p to increase translational fidelity; required for H3K36 trimethylation but not dimethylation by Set2p; similar to the Drosophila dCDK12 and human CDK12 and probably CDK13 [Source:SGD;Acc:S000001622]
CTM1	-0.376988	0.561453	0.38551	-0.41982	0.264151	0.154645	-0.154091	0.534941	0.773552	CTM1 : Cytochrome c lysine methyltransferase; trimethylates residue 72 of apo-cytochrome c (Cyc1p) in the cytosol; not required for normal respiratory growth [Source:SGD;Acc:S000001151]
CTP1	-5.00744	1.52307	0.034325	-5.46835	1.45671	0.036941	-3.65078	0.968554	0.0481085	CTP1 : Mitochondrial inner membrane citrate transporter; member of the mitochondrial carrier family [Source:SGD;Acc:S000000495]
CTR1	-12.7945	1.27509	0.00467775	-14.2121	0.872279	0.00295209	-4.55206	0.870341	0.0260368	CTR1 : High-affinity copper transporter of the plasma membrane; mediates nearly all copper uptake under low copper conditions; transcriptionally induced at low copper levels and degraded at high copper levels; protein increases in abundance and relocalizes from nucleus to plasma membrane upon DNA replication stress [Source:SGD;Acc:S000006328]
CTS2	0.576034	0.380223	0.12806	0.516391	0.457056	0.25262	0.237519	0.718344	0.740713	CTS2 : Putative chitinase; functionally complements A. gossypii cts2 mutant sporulation defect [Source:SGD;Acc:S000002779]
CTT1	0.860304	0.293712	0.0420919	1.0758	0.245945	0.0283886	1.03285	0.3244	0.0642194	CTT1 : Cytosolic catalase T; has a role in protection from oxidative damage by hydrogen peroxide [Source:SGD;Acc:S000003320]
CUE1	-0.679237	1.81748	0.613419	-0.165009	1.0676	0.861283	1.15353	1.70713	0.50339	CUE1 : Ubiquitin-binding protein; endoplasmic reticulum membrane protein that recruits the ubiquitin-conjugating enzyme Ubc7p to the ER where it functions in protein degradation; contains a CUE domain that binds ubiquitin to facilitate intramolecular monoubiquitination; CUE1 has a paralog, CUE4, that arose from the whole genome duplication [Source:SGD;Acc:S000004877]
CUE2	0.16287	0.457071	0.629573	0.124222	0.288326	0.614474	0.00986598	0.311618	0.976582	CUE2 : Protein of unknown function; has two CUE domains that bind ubiquitin, which may facilitate intramolecular monoubiquitination [Source:SGD;Acc:S000001573]
CUE3	-0.638525	1.04424	0.42371	-0.477606	0.841943	0.514289	0.558629	1.50797	0.710391	CUE3 : Protein of unknown function; has a CUE domain that binds ubiquitin, which may facilitate intramolecular monoubiquitination [Source:SGD;Acc:S000003078]
CUE4	0.268893	0.434542	0.418908	0.575838	0.181133	0.0497912	0.732569	0.459333	0.193013	CUE4 : Protein of unknown function; has a CUE domain that binds ubiquitin, which may facilitate intramolecular monoubiquitination; CUE4 has a paralog, CUE1, that arose from the whole genome duplication [Source:SGD;Acc:S000004568]
CUE5	0.213564	0.68096	0.670795	0.183778	0.446985	0.63008	-0.089	0.732101	0.908006	CUE5 : Ubiquitin-binding protein; functions as a ubiquitin-Atg8p adaptor in ubiquitin-dependent autophagy; contains a CUE domain that binds ubiquitin, which may facilitate intramolecular monoubiquitination; GFP-fusion protein localizes to the cytoplasm in a punctate pattern; CUE5 has a paralog, DON1, that arose from the whole genome duplication; human TOLLIP is a functional CUE-domain homolog, re…
CUL3	0.698298	0.363366	0.0864482	0.801902	0.290264	0.0632231	0.708703	0.388954	0.15841	CUL3 : Ubiquitin-protein ligase; forms a complex with Elc1p that polyubiquitylates monoubiquitylated RNA polymerase II to trigger its proteolysis; cullin family member with similarity to Cdc53p and human CUL3 [Source:SGD;Acc:S000003235]
CUP2	0.669883	0.272418	0.0573352	0.441326	0.480974	0.327106	-0.0288143	0.630641	0.966447	CUP2 : Copper-binding transcription factor; activates transcription of the metallothionein genes CUP1-1 and CUP1-2 in response to elevated copper concentrations; required for regulation of copper genes in response to DNA-damaging reagents; CUP2 has a paralog, HAA1, that arose from the whole genome duplication [Source:SGD;Acc:S000003134]
CUP9	0.333297	0.457333	0.352739	0.526345	0.314304	0.142625	0.524123	0.206203	0.0939202	CUP9 : Homeodomain-containing transcriptional repressor; regulates expression of PTR2, which encodes a major peptide transporter; imported peptides activate ubiquitin-dependent proteolysis, resulting in degradation of Cup9p and de-repression of PTR2 transcription; CUP9 has a paralog, TOS8, that arose from the whole genome duplication; protein abundance increases in response to DNA replication str…
CUR1	0.06679	1.08271	0.935571	0.284621	0.351792	0.374377	0.351603	1.33312	0.793501	CUR1 : Sorting factor, central regulator of spatial protein quality control; physically and functionally interacts with chaperones to promote sorting and deposition of misfolded proteins into cytosolic compartments; involved in destabilization of [URE3] prions; CUR1 has a paralog, BTN2, that arose from the whole genome duplication [Source:SGD;Acc:S000006362]
CUS2	0.480912	0.485156	0.241053	0.753854	0.468164	0.15153	0.417978	0.504237	0.423699	CUS2 : Putative checkpoint factor in transcription; binds to U2 snRNA and Prp11p; may be involved in U2 snRNA folding; contains two RNA recognition motifs (RRMs) [Source:SGD;Acc:S000005230]
CUZ1	-1.79833	1.97535	0.269939	-1.01977	0.902183	0.252476	1.44385	2.00725	0.479263	CUZ1 : Protein with a role in the ubiquitin-proteasome pathway; interacts with ubiquitinated protein, Cdc48p and the proteasomal regulatory particle; may protect cells from trivalent metalloid induced proteotoxicity; contains a PACE promoter element and is co-regulated with proteasome subunit genes; AN1-type zinc finger protein, with DHHC and ubiquitin-like domains (UBL); ortholog of ZFAND1, a hu…
CWC15	1.76079	0.804211	0.0697027	1.43104	0.504067	0.0603733	0.437483	0.751425	0.560563	CWC15 : Non-essential protein involved in pre-mRNA splicing; component of a complex containing Cef1p; has similarity to S. pombe Cwf15p [Source:SGD;Acc:S000002570]
CWC21	-0.34419	0.184193	0.0904661	-0.680554	0.249582	0.0647063	-0.933212	0.570225	0.185934	CWC21 : Protein involved in RNA splicing by the spliceosome; component of a complex containing Cef1p; interacts genetically with ISY1 and BUD13; may bind RNA; has similarity to S. pombe Cwf21p [Source:SGD;Acc:S000002890]
CWC27	-0.135928	0.428354	0.667175	0.270347	0.169596	0.153959	0.937829	1.04619	0.392045	CWC27 : Component of a complex containing Cef1p; putatively involved in pre-mRNA splicing; has similarity to S. pombe Cwf27p; protein abundance increases in response to DNA replication stress [Source:SGD;Acc:S000005985]
CWH41	1.54448	0.329982	0.0183271	2.3104	0.447364	0.0209672	2.57135	0.93754	0.0825282	CWH41 : Processing alpha glucosidase I; ER type II integral membrane N-glycoprotein involved in assembly of cell wall beta 1,6 glucan and asparagine-linked protein glycosylation; also involved in ER protein quality control and sensing of ER stress [Source:SGD;Acc:S000002995]
CWH43	-0.638198	0.144619	0.0203979	-0.183676	0.216827	0.357684	0.502709	0.49014	0.339268	CWH43 : Putative sensor/transporter protein involved in cell wall biogenesis; contains 14-16 transmembrane segments and several putative glycosylation and phosphorylation sites; null mutation is synthetically lethal with pkc1 deletion [Source:SGD;Acc:S000000610]
CWP1	-0.254068	0.0980928	0.0524117	-0.118806	0.12982	0.328104	0.232821	0.403881	0.564032	CWP1 : Cell wall mannoprotein that localizes to birth scars of daughter cells; linked to a beta-1,3- and beta-1,6-glucan heteropolymer through a phosphodiester bond; required for propionic acid resistance [Source:SGD;Acc:S000001579]
CWP2	0.885078	0.295326	0.0404177	0.739176	0.216784	0.0439688	0.326024	0.162002	0.13676	CWP2 : Covalently linked cell wall mannoprotein; major constituent of the cell wall; plays a role in stabilizing the cell wall; involved in low pH resistance; precursor is GPI-anchored [Source:SGD;Acc:S000001956]
CYB2	0.324402	0.0195395	0.002047	0.333517	0.156759	0.0982306	0.167324	0.340342	0.622186	CYB2 : Cytochrome b2 (L-lactate cytochrome-c oxidoreductase); component of the mitochondrial intermembrane space, required for lactate utilization; expression is repressed by glucose and anaerobic conditions [Source:SGD;Acc:S000004518]
CYB5	1.59958	0.548759	0.0424675	1.24982	0.312644	0.0330796	0.41174	0.50485	0.430059	CYB5 : Cytochrome b5; involved in the sterol and lipid biosynthesis pathways; acts as an electron donor to support sterol C5-6 desaturation [Source:SGD;Acc:S000005055]
CYC1	-2.87053	0.332319	0.00611928	-2.2968	0.318906	0.0117629	-0.835367	0.482224	0.171002	CYC1 : Cytochrome c, isoform 1; also known as iso-1-cytochrome c; electron carrier of the mitochondrial intermembrane space that transfers electrons from ubiquinone-cytochrome c oxidoreductase to cytochrome c oxidase during cellular respiration; mutations in human homolog cause insulin-responsive hyperglycemia; CYC1 has a paralog, CYC7, that arose from the whole genome duplication [Source:SGD;Acc…
CYC2	-4.50498	0.708592	0.0105337	-6.65724	0.696821	0.00709976	-5.24028	0.625214	0.0105564	CYC2 : Mitochondrial peripheral inner membrane protein; contains a FAD cofactor in a domain exposed in the intermembrane space; exhibits redox activity in vitro; likely participates in ligation of heme to acytochromes c and c1 (Cyc1p and Cyt1p) [Source:SGD;Acc:S000005563]
CYC3	-12.5129	NA	NA	-2.63688	NA	NA	13.7735	NA	NA	CYC3 : Cytochrome c heme lyase (holocytochrome c synthase); attaches heme to apo-cytochrome c (Cyc1p or Cyc7p) in the mitochondrial intermembrane space; human ortholog may have a role in microphthalmia with linear skin defects (MLS) [Source:SGD;Acc:S000000037]
CYC7	-0.173407	0.270127	0.403895	-0.451149	0.158502	0.0600345	-0.700771	0.193059	0.0514874	CYC7 : Cytochrome c isoform 2, expressed under hypoxic conditions; also known as iso-2-cytochrome c; electron carrier of the mitochondrial intermembrane space that transfers electrons from ubiquinone-cytochrome c oxidoreductase to cytochrome c oxidase during cellular respiration; protein abundance increases in response to DNA replication stress; CYC7 has a paralog, CYC1, that arose from the whole…
CYK3	1.01206	0.11212	0.00567134	0.832269	0.110435	0.0108357	0.192525	0.347633	0.578507	CYK3 : SH3-domain protein located in the bud neck and cytokinetic actin ring; relocalizes from bud neck to nucleus upon DNA replication stress; activates the chitin synthase activity of Chs2p during cytokinesis; suppressor of growth and cytokinesis defects of chs2 phospho-mutants [Source:SGD;Acc:S000002275]
CYM1	0.656922	0.211716	0.0379784	0.837256	0.468693	0.129424	0.790517	0.746166	0.32689	CYM1 : Lysine-specific metalloprotease of the pitrilysin family; metalloprotease of the intermembrane space; degrades proteins and presequence peptides cleaved from imported proteins; required for normal mitochondrial morphology [Source:SGD;Acc:S000002838]
CYT1	-22.2382	0.180437	0.0228062	-15.3548	0.190411	0.0400729	15.2898	0.0300644	0.0160753	CYT1 : Cytochrome c1; component of the mitochondrial respiratory chain; expression is regulated by the heme-activated, glucose-repressed Hap2p/3p/4p/5p CCAAT-binding complex [Source:SGD;Acc:S000005591]
CYT2	-10.0268	0.558215	0.00182589	-4.10868	0.313597	0.00419608	9.07616	0.789367	0.00589756	CYT2 : Cytochrome c1 heme lyase; involved in maturation of cytochrome c1, which is a subunit of the mitochondrial ubiquinol-cytochrome-c reductase; links heme covalently to apocytochrome c1 [Source:SGD;Acc:S000001570]
DAK1	0.555732	0.338493	0.11252	0.569427	0.121324	0.0250483	0.357749	0.265197	0.242732	DAK1 : Dihydroxyacetone kinase; required for detoxification of dihydroxyacetone (DHA); involved in stress adaptation [Source:SGD;Acc:S000004535]
DAK2	-0.0371955	0.532674	0.927049	0.174372	0.0758867	0.086271	0.578601	0.773668	0.463439	DAK2 : Dihydroxyacetone kinase; required for detoxification of dihydroxyacetone (DHA); involved in stress adaptation [Source:SGD;Acc:S000001841]
DAL1	-0.657403	0.47259	0.146303	-0.317547	0.328214	0.30729	0.339104	0.530728	0.52534	DAL1 : Allantoinase; converts allantoin to allantoate in the first step of allantoin degradation; expression sensitive to nitrogen catabolite repression [Source:SGD;Acc:S000001466]
DAL2	0.52046	0.155867	0.0333845	0.570701	0.326579	0.133731	0.438683	0.659856	0.509715	DAL2 : Allantoicase; converts allantoate to urea and ureidoglycolate in the second step of allantoin degradation; expression sensitive to nitrogen catabolite repression and induced by allophanate, an intermediate in allantoin degradation [Source:SGD;Acc:S000001468]
DAL3	-1.02317	1.13643	0.273916	-0.490476	0.6621	0.409802	0.3506	0.323842	0.318271	DAL3 : Ureidoglycolate lyase; converts ureidoglycolate to glyoxylate and urea in the third step of allantoin degradation; expression is sensitive to nitrogen catabolite repression; this enzyme is sometimes referred to ureidoglycolate hydrolase but should not be confused with the Arabidopsis thaliana ureidoglycolate hydrolase enzyme which converts ureidoglycolate to glyoxylate, ammonia and carbon …
DAL4	0.579582	0.372931	0.122915	0.904081	0.282867	0.0493151	1.00296	0.309261	0.0621215	DAL4 : Allantoin permease; expression sensitive to nitrogen catabolite repression and induced by allophanate, an intermediate in allantoin degradation [Source:SGD;Acc:S000001467]
DAL5	0.275645	0.664165	0.575818	0.28979	0.492885	0.499951	0.227783	0.498958	0.646161	DAL5 : Allantoate permease; ureidosuccinate permease; also transports dipeptides, though with lower affinity than for allantoate and ureidosuccinate; expression is constitutive but sensitive to nitrogen catabolite repression [Source:SGD;Acc:S000003913]
DAL7	0.245479	0.267258	0.266976	-0.0412719	0.209335	0.821351	-0.368121	0.307538	0.282455	DAL7 : Malate synthase; can accept butyryl-CoA as acyl-CoA donor in addition to traditional substrate acetyl-CoA; recycles glyoxylate generated during allantoin degradation; expression sensitive to nitrogen catabolite repression and induced by allophanate, an intermediate in allantoin degradation [Source:SGD;Acc:S000001470]
DAL80	0.239469	0.676804	0.631714	0.330149	0.465854	0.427009	0.121089	0.437679	0.78272	DAL80 : Negative regulator of genes in multiple nitrogen degradation pathways; expression is regulated by nitrogen levels and by Gln3p; member of the GATA-binding family, forms homodimers and heterodimers with Gzf3p; DAL80 has a paralog, GZF3, that arose from the whole genome duplication [Source:SGD;Acc:S000001742]
DAL82	-0.424516	0.743068	0.450946	-0.248361	0.36787	0.44627	0.313624	0.889044	0.72387	DAL82 : Positive regulator of allophanate inducible genes; binds a dodecanucleotide sequence upstream of all genes that are induced by allophanate; contains an UISALL DNA-binding, a transcriptional activation, and a coiled-coil domain [Source:SGD;Acc:S000005258]
DAN1	-0.2984	0.791295	0.61039	-0.20485	0.233178	0.343295	-0.054825	0.687032	0.940845	DAN1 : Cell wall mannoprotein; has similarity to Tir1p, Tir2p, Tir3p, and Tir4p; expressed under anaerobic conditions, completely repressed during aerobic growth [Source:SGD;Acc:S000003911]
DAN4	-1.37011	3.30983	0.576766	-1.14146	3.23751	0.678706	0.080115	1.01544	0.941223	DAN4 : Cell wall mannoprotein; has similarity to Tir1p, Tir2p, Tir3p, and Tir4p; expressed under anaerobic conditions, completely repressed during aerobic growth [Source:SGD;Acc:S000003912]
DAP1	0.156003	0.313437	0.506593	0.263611	0.239546	0.261335	0.155926	0.471094	0.740495	DAP1 : Heme-binding protein; involved in regulation of cytochrome P450 protein Erg11p; damage response protein, related to mammalian membrane progesterone receptors; mutations lead to defects in telomeres, mitochondria, and sterol synthesis [Source:SGD;Acc:S000006091]
DAP2	0.939002	0.142289	0.00981486	1.08413	0.316377	0.0435602	0.871719	0.436541	0.138253	DAP2 : Dipeptidyl aminopeptidase; synthesized as a glycosylated precursor; localizes to the vacuolar membrane; similar to Ste13p [Source:SGD;Acc:S000001070]
DAS1	0.198876	0.554128	0.6272	0.363665	0.609545	0.494467	0.546042	0.773048	0.48618	DAS1 : Putative SCF ubiquitin ligase F-box protein; interacts physically with both Cdc53p and Skp1 and genetically with CDC34; similar to putative F-box protein YDR131C [Source:SGD;Acc:S000003685]
DAS2	0.204053	0.419833	0.515749	0.341121	0.580606	0.500184	0.275647	0.250426	0.311957	DAS2 : Putative protein of unknown function; non-essential gene identified in a screen for mutants with increased levels of rDNA transcription; weak similarity with uridine kinases and with phosphoribokinases [Source:SGD;Acc:S000002427]
DAT1	0.452678	0.179358	0.0548403	0.339964	0.140701	0.0793916	-0.116102	0.200592	0.562669	DAT1 : DNA binding protein that recognizes oligo(dA).oligo(dT) tracts; Arg side chain in its N-terminal pentad Gly-Arg-Lys-Pro-Gly repeat is required for DNA-binding; relocalizes to the cytosol in response to hypoxia; not essential for viability [Source:SGD;Acc:S000004581]
DBF20	0.0248681	0.602455	0.95803	0.267801	0.435754	0.482938	0.603158	0.416166	0.221465	DBF20 : Ser/Thr kinase involved in late nuclear division; one of the mitotic exit network (MEN) proteins; necessary for the execution of cytokinesis; also plays a role in regulating the stability of SWI5 and CLB2 mRNAs; DBF20 has a paralog, DBF2, that arose from the whole genome duplication [Source:SGD;Acc:S000006315]
DBP1	-0.0174182	0.302831	0.940436	0.0232749	0.388706	0.948955	0.107065	0.281679	0.70251	DBP1 : Putative ATP-dependent RNA helicase of the DEAD-box protein family; mutants show reduced stability of the 40S ribosomal subunit scanning through 5' untranslated regions of mRNAs; protein abundance increases in response to DNA replication stress; DBP1 has a paralog, DED1, that arose from the whole genome duplication [Source:SGD;Acc:S000006040]
DBP3	-11.6626	0.273799	0.000474285	-12.512	0.424106	0.00129219	-7.50508	0.463632	0.00312918	DBP3 : RNA-Dependent ATPase, member of DExD/H-box family; involved in cleavage of site A3 within the ITS1 spacer during rRNA processing; not essential for growth, but deletion causes severe slow-growth phenotype [Source:SGD;Acc:S000003046]
DBR1	-4.22011	0.687863	0.011194	-4.25397	0.505848	0.00888594	-1.51146	1.35988	0.30802	DBR1 : RNA lariat debranching enzyme; catalyzes debranching of lariat introns formed during pre-mRNA splicing; required for efficient Ty1 transposition; knockdown of human homolog Dbr1 rescues toxicity of RNA-binding proteins TDP-43 and FUS which are implicated in amyotrophic lateral sclerosis (ALS), suggests potential therapeutic target for ALS and related TDP-43 proteinopathies [Source:SGD;Acc:…
DCG1	0.24071	0.506304	0.524378	0.217809	0.0738464	0.0565871	0.133702	0.658455	0.842864	DCG1 : Protein of unknown function; expression is sensitive to nitrogen catabolite repression and regulated by Dal80p; contains transmembrane domain [Source:SGD;Acc:S000001469]
DCI1	-0.0748344	0.918864	0.929242	-0.182956	0.541135	0.746719	-0.230939	0.599865	0.752854	DCI1 : Peroxisomal protein; identification as a delta(3,5)-delta(2,4)-dienoyl-CoA isomerase involved in fatty acid metabolism is disputed; DCI1 has a paralog, ECI1, that arose from the whole genome duplication [Source:SGD;Acc:S000005706]
DCI1	0.280088	0.460071	0.425403	-0.136843	0.430741	0.709944	-0.796664	0.347432	0.110934	DCI1 : Peroxisomal protein; identification as a delta(3,5)-delta(2,4)-dienoyl-CoA isomerase involved in fatty acid metabolism is disputed; DCI1 has a paralog, ECI1, that arose from the whole genome duplication [Source:SGD;Acc:S000005706]
DCN1	0.116839	0.243725	0.521217	-0.154679	0.0840164	0.12354	-0.468463	0.42762	0.314042	DCN1 : Scaffold-type E3 ligase; required for cullin neddylation and ubiquitin ligase activation; contains a ubiquitin-binding domain (UBA) for ubiquitin and Nedd8 (Rub1p) interaction and a PONY domain involved in cullin binding and neddylation [Source:SGD;Acc:S000004118]
DCR2	-0.674506	0.275876	0.0578884	-0.0104535	0.365316	0.976297	0.795018	0.668134	0.284375	DCR2 : Phosphoesterase; involved in downregulation of the unfolded protein response (UPR), at least in part via dephosphorylation of Ire1p; dosage-dependent positive regulator of the G1/S phase transition through control of the timing of START [Source:SGD;Acc:S000004353]
DCS1	0.790743	0.261659	0.0398728	0.310007	0.0577239	0.0196048	-0.618007	0.391482	0.195867	DCS1 : Non-essential hydrolase involved in mRNA decapping; activates Xrn1p; may function in a feedback mechanism to regulate deadenylation, contains pyrophosphatase activity and a HIT (histidine triad) motif; acts as inhibitor of neutral trehalase Nth1p; required for growth on glycerol medium; protein abundance increases in response to DNA replication stress; DCS1 has a paralog, DCS2, that arose …
DCS2	0.0317075	1.12105	0.971653	0.409431	0.777411	0.542349	0.830169	1.60536	0.60381	DCS2 : m(7)GpppX pyrophosphatase regulator; non-essential, stress induced regulatory protein; modulates m7G-oligoribonucleotide metabolism; inhibits Dcs1p; regulated by Msn2p, Msn4p, and the Ras-cAMP-cAPK signaling pathway; mutant has increased aneuploidy tolerance; DCS2 has a paralog, DCS1, that arose from the whole genome duplication [Source:SGD;Acc:S000005699]
DCV1	1.31292	0.299543	0.0206577	1.23215	0.201478	0.0157206	0.612364	0.311197	0.141472	DCV1 : Protein of unknown function; deletion mutant shows strong genetic interaction with cdc28-as1 mutant in the presence of 1-NM-PP1; DCV1 has a paralog, YOL019W, that arose from the whole genome duplication [Source:SGD;Acc:S000001908]
DCW1	-0.0571358	0.396519	0.847337	-0.538279	0.308897	0.134339	-1.00498	0.243468	0.0404846	DCW1 : Putative mannosidase; GPI-anchored membrane protein required for cell wall biosynthesis in bud formation;homologous to Dfg5p [Source:SGD;Acc:S000001529]
DDC1	-0.150352	0.455795	0.655216	0.515439	0.40282	0.213405	1.17758	0.258289	0.033789	DDC1 : DNA damage checkpoint protein; part of a PCNA-like complex required for DNA damage response, required for pachytene checkpoint to inhibit cell cycle in response to unrepaired recombination intermediates; potential Cdc28p substrate; forms nuclear foci upon DNA replication stress [Source:SGD;Acc:S000006115]
DDC1	-0.72292	0.188373	0.0263742	-0.876931	0.32651	0.0664409	-0.488512	0.388742	0.266642	DDC1 : DNA damage checkpoint protein; part of a PCNA-like complex required for DNA damage response, required for pachytene checkpoint to inhibit cell cycle in response to unrepaired recombination intermediates; potential Cdc28p substrate; forms nuclear foci upon DNA replication stress [Source:SGD;Acc:S000006115]
DDI1	-0.0190412	0.759243	0.974914	0.815754	0.260444	0.0510084	1.65554	0.772323	0.123767	DDI1 : DNA damage-inducible v-SNARE binding protein; role in suppression of protein secretion; may play a role in S-phase checkpoint control; has ubiquitin-associated (UBA), ubiquitin-like (UBL), and retroviral-like proteinase (RVP) domains [Source:SGD;Acc:S000000945]
DDI3	0.453626	0.297171	0.126502	0.216148	0.26756	0.374982	-0.567097	0.190753	0.0719109	DDI3 : Protein of unknown function; expression is induced over 100-fold by DNA damage; induction decreased in rad6 and rad18 mutants [Source:SGD;Acc:S000005279]
DDP1	-0.0509193	0.169403	0.683503	-0.0351228	0.310154	0.899528	0.0447043	0.467724	0.928104	DDP1 : Polyphosphate phosphatase; hydrolyzes diphosphorylated inositol polyphosphates and diadenosine polyphosphates; high specificity for diadenosine hexa- and pentaphosphates; contains endopolyphosphatase activity with a high affinity for polyphosphates, an activity also observed for its human DIPP homologs; possesses mRNA decapping activity; nudix hydrolase family member; protein abundance inc…
DDR48	0.385307	0.357024	0.214282	0.278123	0.214107	0.209004	0.0118111	0.475984	0.98213	DDR48 : DNA damage-responsive protein; expression is increased in response to heat-shock stress or treatments that produce DNA lesions; contains multiple repeats of the amino acid sequence NNNDSYGS; protein abundance increases in response to DNA replication stress [Source:SGD;Acc:S000004784]
DDR48	0.541949	0.28202	0.0864482	0.524854	0.0905031	0.0172835	0.200714	0.377309	0.59335	DDR48 : DNA damage-responsive protein; expression is increased in response to heat-shock stress or treatments that produce DNA lesions; contains multiple repeats of the amino acid sequence NNNDSYGS; protein abundance increases in response to DNA replication stress [Source:SGD;Acc:S000004784]
DEG1	-4.41869	NA	NA	-6.25993	NA	NA	-6.37486	NA	NA	DEG1 : tRNA:pseudouridine synthase; introduces pseudouridines at position 38 or 39 in tRNA; also responsible for pseudouracil modification of some mRNAs; important for maintenance of translation efficiency and normal cell growth, localizes to both the nucleus and cytoplasm; non-essential for viability [Source:SGD;Acc:S000001895]
DER1	-0.663889	0.697514	0.254897	-0.707775	0.680527	0.280786	-0.201984	0.856596	0.816798	DER1 : ER membrane protein that promotes export of misfolded polypeptides; required for ER-associated protein degradation of misfolded or unassembled proteins; initiates export of aberrant polypeptides from ER lumen by threading them into the ER membrane and routing them to Hrd1p for ubiquitylation; N- and C- termini protrude into the cytoplasm; similar to Dfm1p; homolog of mammalian derlin-1 [So…
DER1	-0.793418	0.522479	0.127541	-0.687737	0.539476	0.214605	-0.220747	0.331189	0.508697	DER1 : ER membrane protein that promotes export of misfolded polypeptides; required for ER-associated protein degradation of misfolded or unassembled proteins; initiates export of aberrant polypeptides from ER lumen by threading them into the ER membrane and routing them to Hrd1p for ubiquitylation; N- and C- termini protrude into the cytoplasm; similar to Dfm1p; homolog of mammalian derlin-1 [So…
DET1	0.544345	0.454732	0.184238	0.419993	0.317157	0.20388	0.0820377	0.579081	0.892856	DET1 : Acid phosphatase; involved in the non-vesicular transport of sterols in both directions between the endoplasmic reticulum and plasma membrane; deletion confers sensitivity to nickel [Source:SGD;Acc:S000002458]
DFG10	-2.18998	0.170668	0.00310221	-3.90701	0.200034	0.00227604	-4.40353	0.233084	0.00238559	DFG10 : Probable polyprenol reductase; catalyzes conversion of polyprenol to dolichol, the precursor for N-glycosylation; involved in filamentous growth; mutations in human ortholog SRD5A3 confer CDG (Congenital Disorders of Glycosylation) [Source:SGD;Acc:S000001311]
DFG16	-0.89223	NA	NA	-1.51099	NA	NA	-1.51092	NA	NA	DFG16 : Probable multiple transmembrane protein; involved in diploid invasive and pseudohyphal growth upon nitrogen starvation; is glycosylated and phosphorylated; interacts with Rim21p and Rim9p in the plasma membrane to form a pH-sensing complex in the Rim101 pathway and is required to maintain Rim21p levels; required for accumulation of processed Rim101p [Source:SGD;Acc:S000005556]
DFG5	1.31055	0.399255	0.0344272	1.58941	0.39944	0.0333333	0.675303	0.382769	0.166493	DFG5 : Putative mannosidase; essential glycosylphosphatidylinositol (GPI)-anchored membrane protein required for cell wall biogenesis in bud formation, involved in filamentous growth, homologous to Dcw1p [Source:SGD;Acc:S000004851]
DFM1	-0.409873	1.49504	0.710338	-0.120988	0.623265	0.824097	0.329406	0.890803	0.711017	DFM1 : Endoplasmic reticulum (ER) localized protein; involved in ER-associated protein degradation (ERAD), ER stress, and homeostasis; interacts with components of ERAD-L and ERAD-C and Cdc48p; derlin-like family member similar to Der1p [Source:SGD;Acc:S000002819]
DGA1	-0.432182	0.750044	0.447544	-0.280082	0.378236	0.409968	0.248753	0.728181	0.732431	DGA1 : Diacylglycerol acyltransferase; catalyzes the terminal step of triacylglycerol (TAG) formation, acylates diacylglycerol using acyl-CoA as an acyl donor; Lro1p and Dga1p can O-acylate ceramides; localized to lipid particles [Source:SGD;Acc:S000005771]
DGK1	-1.06068	0.20193	0.0148629	-1.42609	0.0575088	0.00163673	-1.03097	0.403999	0.0934217	DGK1 : Diacylglycerol kinase; localized to the endoplasmic reticulum (ER); overproduction induces enlargement of ER-like membrane structures and suppresses a temperature-sensitive sly1 mutation; contains a CTP transferase domain [Source:SGD;Acc:S000005838]
DGR2	0.272898	0.171301	0.118213	0.391694	0.442309	0.340261	0.382047	1.06565	0.719351	DGR2 : Protein of unknown function; null mutant is resistant to 2-deoxy-D-glucose and displays abnormally elongated buds; DGR2 has a paralog, YMR102C, that arose from the whole genome duplication [Source:SGD;Acc:S000001604]
DIA1	-0.064141	1.84709	0.971189	0.263212	0.818986	0.758292	0.775409	2.21082	0.773789	DIA1 : Protein of unknown function; involved in invasive and pseudohyphal growth; green fluorescent protein (GFP)-fusion protein localizes to the cytoplasm in a punctate pattern [Source:SGD;Acc:S000004935]
DIA3	-0.252637	0.202389	0.173044	-0.214645	0.240071	0.336535	-0.0641392	0.31111	0.840427	DIA3 : Protein of unknown function; involved in invasive and pseudohyphal growth [Source:SGD;Acc:S000002182]
DIC1	0.75156	0.147977	0.0158345	1.01295	0.118511	0.00863206	0.38629	0.205155	0.150875	DIC1 : Mitochondrial dicarboxylate carrier; integral membrane protein, catalyzes a dicarboxylate-phosphate exchange across the inner mitochondrial membrane, transports cytoplasmic dicarboxylates into the mitochondrial matrix [Source:SGD;Acc:S000004340]
DID2	-2.70982	0.137932	0.0015909	-2.67079	0.235662	0.0053245	-1.39429	0.571314	0.100569	DID2 : Class E protein of the vacuolar protein-sorting (Vps) pathway; binds Vps4p and directs it to dissociate ESCRT-III complexes; forms a functional and physical complex with Ist1p; human ortholog may be altered in breast tumors [Source:SGD;Acc:S000006435]
DID4	-9.08947	1.04045	0.120721	-10.3989	0.699107	0.113722	-4.64351	0.311609	0.144371	DID4 : Class E Vps protein of the ESCRT-III complex; required for sorting of integral membrane proteins into lumenal vesicles of multivesicular bodies, and for delivery of newly synthesized vacuolar enzymes to the vacuole, involved in endocytosis [Source:SGD;Acc:S000001485]
DID4	-5.44577	NA	NA	-3.51867	NA	NA	2.21697	NA	NA	DID4 : Class E Vps protein of the ESCRT-III complex; required for sorting of integral membrane proteins into lumenal vesicles of multivesicular bodies, and for delivery of newly synthesized vacuolar enzymes to the vacuole, involved in endocytosis [Source:SGD;Acc:S000001485]
DIE2	2.90107	0.409417	0.00865468	3.10132	0.247392	0.00448287	2.06402	0.483558	0.0381813	DIE2 : Dolichyl-phosphoglucose-dependent alpha-1,2 glucosyltransferase; located in the ER; functions in the pathway that synthesizes the dolichol-linked oligosaccharide precursor for N-linked protein glycosylation; has a role in regulation of ITR1 and INO1 [Source:SGD;Acc:S000003459]
DIF1	-0.164058	0.840099	0.792027	-0.0644664	0.450978	0.872103	0.164091	0.91624	0.863288	DIF1 : Protein that regulates nuclear localization of Rnr2p and Rnr4p; phosphorylated by Dun1p in response to DNA damage and degraded; N-terminal half shows similarity to S. pombe Spd1 protein; DIF1 has a paralog, SML1, that arose from the whole genome duplication [Source:SGD;Acc:S000004429]
DIG1	-3.56034	0.898222	0.0248096	-3.64154	0.686449	0.0199715	-0.53446	1.68775	0.751672	DIG1 : MAP kinase-responsive inhibitor of the Ste12p transcription factor; involved in the regulation of mating-specific genes and the invasive growth pathway; related regulators Dig1p and Dig2p bind to Ste12p; DIG1 has a paralog, DIG2, that arose from the whole genome duplication [Source:SGD;Acc:S000005970]
DIG2	-0.313414	0.578284	0.472436	-0.242279	0.0984993	0.0770621	-0.0628811	0.906621	0.948818	DIG2 : MAP kinase-responsive inhibitor of the Ste12p transcription factor; involved in the regulation of mating-specific genes and the invasive growth pathway; related regulators Dig1p and Dig2p bind to Ste12p; DIG2 has a paralog, DIG1, that arose from the whole genome duplication [Source:SGD;Acc:S000002888]
DIN7	0.5515	0.319126	0.103371	0.620718	0.246411	0.0742868	0.036752	0.483973	0.943341	DIN7 : Mitochondrial nuclease functioning in DNA repair and replication; modulates the stability of the mitochondrial genome, induced by exposure to mutagens, also induced during meiosis at a time nearly coincident with commitment to recombination; DIN7 has a paralog, EXO1, that arose from the whole genome duplication [Source:SGD;Acc:S000002671]
DIP5	-0.370159	0.474294	0.326621	-0.141644	0.448271	0.711615	0.430229	1.3528	0.750422	DIP5 : Dicarboxylic amino acid permease; mediates high-affinity and high-capacity transport of L-glutamate and L-aspartate; also a transporter for Gln, Asn, Ser, Ala, and Gly; relocalizes from plasma membrane to vacuole upon DNA replication stress [Source:SGD;Acc:S000006186]
DIT1	1.37701	0.282975	0.017062	1.16156	0.340392	0.043917	0.428653	0.64749	0.511178	DIT1 : Sporulation-specific enzyme required for spore wall maturation; involved in the production of a soluble LL-dityrosine-containing precursor of the spore wall; transcripts accumulate at the time of prospore enclosure [Source:SGD;Acc:S000002811]
DIT2	1.02756	0.221951	0.0186951	0.284959	0.15904	0.128829	-0.896832	0.333702	0.0853829	DIT2 : N-formyltyrosine oxidase; sporulation-specific microsomal enzyme involved in the production of N,N-bisformyl dityrosine required for spore wall maturation, homologous to cytochrome P-450s [Source:SGD;Acc:S000002810]
DJP1	-0.734822	0.846517	0.286916	-0.645202	0.982155	0.456381	-0.0651538	0.727982	0.933175	DJP1 : Cytosolic J-domain-containing protein; required for peroxisomal protein import and involved in peroxisome assembly, homologous to E. coli DnaJ [Source:SGD;Acc:S000001443]
DLD1	-0.203915	0.148293	0.149005	-0.275936	0.389482	0.42713	-0.241483	0.568145	0.668928	DLD1 : D-lactate dehydrogenase; oxidizes D-lactate to pyruvate, transcription is heme-dependent, repressed by glucose, and derepressed in ethanol or lactate; located in the mitochondrial inner membrane [Source:SGD;Acc:S000002333]
DLD2	0.494848	0.372639	0.157163	1.09132	0.46807	0.0843154	1.35366	0.653136	0.130247	DLD2 : D-lactate dehydrogenase; located in the mitochondrial matrix [Source:SGD;Acc:S000002337]
DLD3	0.829636	0.307046	0.0486113	0.86376	0.17737	0.0234083	0.596694	0.75295	0.441027	DLD3 : D-lactate dehydrogenase; part of the retrograde regulon which consists of genes whose expression is stimulated by damage to mitochondria and reduced in cells grown with glutamate as the sole nitrogen source, located in the cytoplasm [Source:SGD;Acc:S000000797]
DLS1	1.32322	0.300022	0.0204235	0.706906	0.177875	0.0333925	-0.809193	0.269011	0.0706011	DLS1 : Subunit of ISW2/yCHRAC chromatin accessibility complex; ISW2/yCHRAC also includes Itc1p, Isw2p, and Dpb4p; involved in inheritance of telomeric silencing; DLS1 has a paralog, DPB3, that arose from the whole genome duplication [Source:SGD;Acc:S000003601]
DLT1	0.0452254	0.511748	0.907249	0.492081	0.386536	0.215083	0.853824	0.365918	0.107845	DLT1 : Protein of unknown function; mutant sensitive to 6-azauracil (6AU) and mycophenolic acid (MPA) [Source:SGD;Acc:S000004733]
DMA1	0.642176	0.444164	0.137811	0.253066	0.266876	0.315057	-0.345339	0.173169	0.138486	DMA1 : Ubiquitin-protein ligase (E3); controls septin dynamics, spindle position checkpoint (SPOC) with ligase Dma2p by regulating recruitment of Elm1p to bud neck; regulates levels of eIF2 subunit Gcd11p, as well as abundance, localization, and ubiquitination of Cdk inhibitory kinase Swe1p; ubiquitinates cyclin Pcl1p; ortholog of human RNF8, similar to human Chfr; contains FHA, RING fingers; DMA…
DMA2	-0.473965	1.91579	0.737812	-0.239649	1.4428	0.850445	0.667777	1.53373	0.661647	DMA2 : Ubiquitin-protein ligase (E3); controls septin dynamics and spindle position checkpoint (SPOC) with ligase Dma1p by regulating recruitment of Elm1p to bud neck; regulates levels of eIF2 subunit Gcd11p, as well as abundance, localization, and ubiquitination of Cdk inhibitory kinase Swe1p; ortholog of human RNF8, similar to human Chfr; contains FHA and RING finger domains; DMA2 has a paralog…
DMC1	-0.757313	1.95438	0.600799	0.245138	0.954079	0.764952	1.75749	1.89442	0.378433	DMC1 : Meiosis-specific recombinase required for repair of double-strand breaks; also required for pairing between homologous chromosomes; homolog of Rad51p and the bacterial RecA protein; binds ssDNA and dsDNA, forms helical filaments; stimulated by Rdh54p [Source:SGD;Acc:S000000981]
DNF1	-0.438259	0.299111	0.135028	-0.177583	0.243785	0.416508	0.585463	0.821995	0.48319	DNF1 : Aminophospholipid translocase (flippase); localizes primarily to the plasma membrane; contributes to endocytosis, protein transport and cell polarity; type 4 P-type ATPase; DNF1 has a paralog, DNF2, that arose from the whole genome duplication [Source:SGD;Acc:S000000968]
DNF2	0.421417	0.0930017	0.0194415	0.83477	0.0860576	0.00691079	1.12504	0.259304	0.0369937	DNF2 : Aminophospholipid translocase (flippase); localizes primarily to the plasma membrane; contributes to endocytosis, protein transport and cell polarity; type 4 P-type ATPase; DNF2 has a paralog, DNF1, that arose from the whole genome duplication [Source:SGD;Acc:S000002500]
DNL4	0.968034	0.677701	0.140508	1.15023	0.363458	0.0501415	0.435974	0.711922	0.541515	DNL4 : DNA ligase required for nonhomologous end-joining (NHEJ); forms stable heterodimer with required cofactor Lif1p, interacts with Nej1p; involved in meiosis, not essential for vegetative growth [Source:SGD;Acc:S000005531]
DNM1	0.191526	0.228039	0.29894	-0.0680393	0.376969	0.837114	-0.448407	0.64852	0.494237	DNM1 : Dynamin-related GTPase involved in mitochondrial organization; required for mitochondrial fission and morphology; assembles on the cytoplasmic face of mitochondrial tubules at sites at which division will occur; also participates in endocytosis and regulating peroxisome abundance [Source:SGD;Acc:S000003924]
DOA1	-3.76018	0.295865	0.0159545	-6.74003	0.272274	0.00980581	-7.59545	0.224476	0.00793285	DOA1 : WD repeat protein required for ubiquitin-mediated protein degradation; forms a complex with Cdc48p; plays a role in controlling cellular ubiquitin concentration; also promotes efficient NHEJ in postdiauxic/stationary phase; facilitates N-terminus-dependent proteolysis of centromeric histone H3 (Cse4p) for faithful chromosome segregation; protein increases in abundance and relocalizes from …
DOM34	-5.12084	0.144797	0.000637963	-6.0606	0.245692	0.00164596	-2.42008	0.275804	0.0097414	DOM34 : Protein that facilitates ribosomal subunit dissociation; Dom34-Hbs1 complex and Rli1p have roles in dissociating inactive ribosomes to facilitate translation restart, particularly ribosomes stalled in 3' UTRs; required for RNA cleavage in no-go decay, but reports conflict on endonuclease activity; Pelota ortholog; protein abundance increases in response to DNA replication stress; DOM34 ha…
DON1	0.117192	0.0614848	0.0875595	-0.580609	0.150613	0.0351972	-1.08326	0.372673	0.0749077	DON1 : Meiosis-specific component of the spindle pole body; part of the leading edge protein (LEP) coat, forms a ring-like structure at the leading edge of the prospore membrane during meiosis II; DON1 has a paralog, CUE5, that arose from the whole genome [Source:SGD;Acc:S000002681]
DOS2	0.677775	0.232841	0.0425431	0.768611	0.16394	0.0251123	0.617166	0.500672	0.27262	DOS2 : Protein of unknown function; green fluorescent protein (GFP)-fusion protein localizes to the cytoplasm [Source:SGD;Acc:S000002475]
DOT1	-0.577518	0.205137	0.0451323	-0.484761	0.173928	0.0622302	-0.187999	0.211998	0.396067	DOT1 : Nucleosomal histone H3-Lys79 methylase; methylation is required for telomeric silencing, meiotic checkpoint control, and DNA damage response [Source:SGD;Acc:S000002848]
DOT5	0.305993	0.60416	0.499679	0.249493	0.544164	0.592846	0.0983256	0.244465	0.685711	DOT5 : Nuclear thiol peroxidase; functions as an alkyl-hydroperoxide reductase during post-diauxic growth [Source:SGD;Acc:S000001272]
DOT6	-0.217518	0.608447	0.628529	-0.810983	0.289643	0.0618239	-1.32495	0.572493	0.109321	DOT6 : Protein involved in rRNA and ribosome biogenesis; activated in stochastic pulses of nuclear localization; binds polymerase A and C motif; subunit of the RPD3L histone deacetylase complex; has chromatin specific SANT domain; involved in telomeric gene silencing and filamentation; relative distribution to the nucleus increases upon DNA replication stress [Source:SGD;Acc:S000000890]
DPB3	1.01609	0.517603	0.083572	0.605802	0.441416	0.19344	-0.793724	0.169136	0.0320048	DPB3 : Third-largest subunit of DNA polymerase II (DNA polymerase epsilon); required to maintain fidelity of chromosomal replication and also for inheritance of telomeric silencing; stabilizes the interaction of Pol epsilon with primer-template DNA, positively affecting the processivity of the polymerase and exonuclease activities of Pol epsilon; mRNA abundance peaks at the G1/S boundary of the c…
DPB4	1.5924	0.256448	0.010993	1.00131	0.0987547	0.00638846	-0.216498	0.332387	0.517673	DPB4 : Subunit of DNA pol epsilon and of ISW2 chromatin accessibility complex; involved in both chromosomal DNA replication and inheritance of telomeric silencing; stabilizes the interaction of Pol epsilon with primer-template DNA, positively affecting the processivity of the polymerase and exonuclease activities of Pol epsilon; interacts with extranucleosomal DNA and acts as anchor point for ISW…
DPH1	-1.01755	0.600248	0.106601	-1.23788	0.657978	0.119239	-0.221146	0.123489	0.162905	DPH1 : Protein required for synthesis of diphthamide; required along with Dph2p, Kti11p, Jjj3p, and Dph5p; diphthamide is a modified histidine residue of translation elongation factor 2 (Eft1p or Eft2p); may act in a complex with Dph2p and Kti11p [Source:SGD;Acc:S000001365]
DPH2	-3.5291	0.477097	0.00803436	-3.71541	0.955831	0.0347138	-1.59316	1.2466	0.261012	DPH2 : Protein required for synthesis of diphthamide; required along with Dph1p, Kti11p, Jjj3p, and Dph5p; diphthamide is a modified histidine residue of translation elongation factor 2 (Eft1p or Eft2p); may act in a complex with Dph1p and Kti11p [Source:SGD;Acc:S000001674]
DPH5	-1.54152	0.244461	0.0106966	-2.00992	0.235284	0.00863955	-1.5068	0.510682	0.0729189	DPH5 : Methyltransferase required for synthesis of diphthamide; diphthamide is a modified histidine residue of translation elongation factor 2 (Eft1p or Eft2p); not essential for viability; GFP-Dph5p fusion protein localizes to the cytoplasm [Source:SGD;Acc:S000004162]
DPH6	-3.27269	0.731334	0.0198713	-2.86442	0.298167	0.00703597	-0.452366	1.21792	0.7096	DPH6 : Diphthamide synthetase; catalyzes the last amidation step of diphthamide biosynthesis using ammonium and ATP; evolutionarily conserved in eukaryotes; dph6 mutants exhibit diphthine accumulation and resistance to sordarin, which is indicative of defects in diphthamide formation on EF2; green fluorescent protein (GFP)-tagged protein localizes to the cytoplasm; DPH6/YLR143W is not an essentia…
DPL1	-0.231436	0.0764543	0.03976	-0.195858	0.544263	0.672165	-0.0842494	1.19165	0.947792	DPL1 : Dihydrosphingosine phosphate lyase; regulates intracellular levels of sphingolipid long-chain base phosphates (LCBPs), degrades phosphorylated long chain bases, prefers C16 dihydrosphingosine-l-phosphate as a substrate [Source:SGD;Acc:S000002702]
DPP1	-0.190627	0.151718	0.171304	0.248918	0.157785	0.15651	0.785176	0.291331	0.0850179	DPP1 : Diacylglycerol pyrophosphate (DGPP) phosphatase; zinc-regulated vacuolar membrane-associated lipid phosphatase, dephosphorylates DGPP to phosphatidate (PA) and Pi, then PA to diacylglycerol; involved in lipid signaling and cell metabolism [Source:SGD;Acc:S000002692]
DRN1	-0.432003	1.10178	0.596774	-0.274981	0.371367	0.409985	0.480677	1.42028	0.734583	DRN1 : Splicing factor that modulates turnover of branched RNAs by Dbr1p; interacts with spliceosomal components and branched RNA splicing products; enhances Dbr1p debranching in vitro; conserved protein with domain organization identical from yeast to human; N-terminal homology to Dbr1p N-terminus, but Dbr1p catalytic residues not conserved; relocalizes to the cytosol in response to hypoxia [Sou…
DSC2	-1.14384	0.336435	0.0323902	-1.9842	0.161329	0.00462448	-1.41087	0.771337	0.157492	DSC2 : Multi-transmembrane subunit of the DSC ubiquitin ligase complex; similar in sequence to rhomboid pseudoproteases Der1p and UBAC2 that function in ERAD; ortholog of fission yeast dsc2 [Source:SGD;Acc:S000005434]
DSC3	-1.41641	0.491588	0.0433362	-1.19845	0.249163	0.0239384	0.152728	0.921231	0.873689	DSC3 : Subunit of the DSC ubiquitin ligase complex; protein of unknown function that localizes to the ER and vacuole lumen; overexpression affects endocytic protein trafficking; ortholog of fission yeast dsc3 [Source:SGD;Acc:S000005749]
DSD1	0.0198223	0.257979	0.919374	-0.0678534	0.250483	0.75242	-0.0947477	0.634929	0.886913	DSD1 : D-serine dehydratase (aka D-serine ammonia-lyase); converts D-serine to pyruvate and ammonia by a reaction dependent on pyridoxal 5'-phosphate and zinc; may play a role in D-serine detoxification; L-serine is not a substrate [Source:SGD;Acc:S000003164]
DSD1	0.00946581	0.0750823	0.866448	-0.198069	0.254854	0.390408	-0.310985	0.451878	0.495955	DSD1 : D-serine dehydratase (aka D-serine ammonia-lyase); converts D-serine to pyruvate and ammonia by a reaction dependent on pyridoxal 5'-phosphate and zinc; may play a role in D-serine detoxification; L-serine is not a substrate [Source:SGD;Acc:S000003164]
DSE1	-0.414322	0.512354	0.313144	-0.759135	0.429511	0.131469	-0.850524	0.283816	0.0710004	DSE1 : Daughter cell-specific protein; may regulate cross-talk between the mating and filamentation pathways; deletion affects cell separation after division and sensitivity to alpha-factor and drugs affecting the cell wall; relocalizes from bud neck to cytoplasm upon DNA replication stress [Source:SGD;Acc:S000000926]
DSE2	0.755412	0.404825	0.0906511	0.300877	0.40713	0.410744	-0.4206	0.448278	0.3745	DSE2 : Daughter cell-specific secreted protein with similarity to glucanases; degrades cell wall from the daughter side causing daughter to separate from mother; expression is repressed by cAMP [Source:SGD;Acc:S000001186]
DSE3	0.327572	0.529496	0.419028	-0.312721	0.525647	0.49557	-1.29182	0.439323	0.0733967	DSE3 : Daughter cell-specific protein, may help establish daughter fate; relocalizes from bud neck to cytoplasm upon DNA replication stress [Source:SGD;Acc:S000005790]
DSE4	0.74775	0.308817	0.0588092	0.629327	0.272222	0.0853825	0.239491	0.188494	0.262922	DSE4 : Daughter cell-specific secreted protein with similarity to glucanases; degrades cell wall from the daughter side causing daughter to separate from mother [Source:SGD;Acc:S000005350]
DSF2	0.673356	0.527071	0.166988	0.673099	0.805827	0.362477	0.231198	1.051	0.830074	DSF2 : Deletion suppressor of mpt5 mutation; relocalizes from bud neck to cytoplasm upon DNA replication stress [Source:SGD;Acc:S000000211]
DSK2	-0.0740908	0.144502	0.494969	0.287352	0.172569	0.143839	0.817683	0.258086	0.064734	DSK2 : Nuclear-enriched ubiquitin-like polyubiquitin-binding protein; required for spindle pole body (SPB) duplication and for transit through the G2/M phase of the cell cycle; involved in proteolysis; interacts with the proteasome; protein abundance increases in response to DNA replication stress [Source:SGD;Acc:S000004889]
DSS4	-0.310304	0.569255	0.470124	-0.238646	0.540667	0.606408	0.191134	0.896609	0.835233	DSS4 : Guanine nucleotide dissociation stimulator for Sec4p; functions in the post-Golgi secretory pathway; binds zinc, found both on membranes and in the cytosol [Source:SGD;Acc:S000006221]
DST1	-4.05875	0.327077	0.00326041	-3.26067	0.0770556	0.000839708	-0.141081	0.396763	0.721601	DST1 : General transcription elongation factor TFIIS; enables RNA polymerase II to read through blocks to elongation by stimulating cleavage of nascent transcripts stalled at transcription arrest sites; maintains RNAPII elongation activity on ribosomal protein genes during conditions of transcriptional stress [Source:SGD;Acc:S000003011]
DTD1	-0.100615	0.729921	0.853864	0.41345	0.33541	0.224968	0.892068	0.518927	0.173025	DTD1 : D-Tyr-tRNA(Tyr) deacylase; functions in protein translation, may affect nonsense suppression via alteration of the protein synthesis machinery; ubiquitous among eukaryotes [Source:SGD;Acc:S000002378]
DTR1	1.14593	0.253142	0.019478	0.82431	0.643057	0.212907	0.000851331	0.890743	0.999195	DTR1 : Putative dityrosine transporter of the major facilitator superfamily; member of the 12-spanner drug:H(+) antiporter DHA1 family; required for spore wall synthesis; sequence similarity to QDR1 and QDR3, and the triple mutant dtr1 qdr1 qdr3 exhibits reduced dityrosine fluorescence relative to the single mutants; expressed during sporulation [Source:SGD;Acc:S000000384]
DUF1	-0.473981	0.586218	0.313161	-1.35469	0.858126	0.156296	-1.92179	0.974033	0.140857	DUF1 : Ubiquitin-binding protein of unknown function; contains one WD40 repeat in a beta-propeller fold; green fluorescent protein (GFP)-fusion protein localizes to the cytoplasm; homolog of human WDR48/UAF1, which is involved in regulating the Fanconi anemia pathway; deletion mutant is sensitive to various chemicals including phenanthroline, sanguinarine, and nordihydroguaiaretic acid [Source:SG…
DUG1	0.189826	0.691041	0.709775	0.169045	0.496751	0.689858	0.11575	0.341677	0.734466	DUG1 : Cys-Gly metallo-di-peptidase; forms a complex with Dug2p and Dug3p to degrade glutathione (GSH) and other peptides containing a gamma-glu-X bond in an alternative pathway to GSH degradation by gamma-glutamyl transpeptidase (Ecm38p) [Source:SGD;Acc:S000001940]
DUG2	-0.777761	1.23171	0.410779	-0.59885	0.573443	0.279322	-0.0400677	0.692126	0.957828	DUG2 : Component of glutamine amidotransferase (GATase II); forms a complex with Dug3p to degrade glutathione (GSH) and other peptides containing a gamma-glu-X bond in an alternative pathway to GSH degradation by gamma-glutamyl transpeptidase (Ecm38p) [Source:SGD;Acc:S000000485]
DUG3	-0.0767595	0.816272	0.901121	0.290375	0.357469	0.372967	0.830931	1.24885	0.509429	DUG3 : Component of glutamine amidotransferase (GATase II); forms a complex with Dug2p to degrade glutathione (GSH) and other peptides containing a gamma-glu-X bond in an alternative pathway to GSH degradation by gamma-glutamyl transpeptidase (Ecm38p) [Source:SGD;Acc:S000005135]
DUN1	-1.03184	0.0769081	0.00287633	-1.05759	0.121568	0.00834674	-0.586928	0.127895	0.0334299	DUN1 : Cell-cycle checkpoint serine-threonine kinase; required for DNA damage-induced transcription of certain target genes, phosphorylation of Rad55p and Sml1p, and transient G2/M arrest after DNA damage; Mec1p and Dun1p function in same pathway to regulate both dNTP pools and telomere length; also regulates postreplicative DNA repair [Source:SGD;Acc:S000002259]
DUR1,2	0.941607	0.0716087	0.00297451	0.969368	0.0989677	0.00677159	0.262011	0.302657	0.405506	DUR1,2 : Urea amidolyase; contains both urea carboxylase and allophanate hydrolase activities, degrades urea to CO2 and NH3; expression sensitive to nitrogen catabolite repression and induced by allophanate, an intermediate in allantoin degradation; protein abundance increases in response to DNA replication stress [Source:SGD;Acc:S000000412]
DUR3	-0.631332	0.917894	0.375976	-0.0623687	0.313901	0.819877	0.946519	1.0124	0.375811	DUR3 : Plasma membrane transporter for both urea and polyamines; expression is highly sensitive to nitrogen catabolite repression and induced by allophanate, the last intermediate of the allantoin degradative pathway [Source:SGD;Acc:S000001008]
DUS1	0.21127	0.280665	0.340321	-0.105217	0.812044	0.884816	-0.520345	1.17836	0.657432	DUS1 : Dihydrouridine synthase; member of a widespread family of conserved proteins including Smm1p, Dus3p, and Dus4p; modifies pre-tRNA(Phe) at U17 [Source:SGD;Acc:S000004545]
DUS3	0.356725	0.321834	0.206347	0.483342	0.355615	0.196136	0.412159	0.498098	0.424414	DUS3 : Dihydrouridine synthase; member of a widespread family of conserved proteins including Smm1p, Dus1p, and Dus4p; contains a consensus oleate response element (ORE) in its promoter region; forms nuclear foci upon DNA replication stress [Source:SGD;Acc:S000004393]
DUS4	0.48388	0.384226	0.170717	0.13451	0.199765	0.447318	-0.478584	0.361141	0.248509	DUS4 : Dihydrouridine synthase; member of a widespread family of conserved proteins including Smm1p, Dus1p, and Dus3p [Source:SGD;Acc:S000004397]
DXO1	0.275103	0.666639	0.577921	0.133515	0.344583	0.649576	-0.127491	1.17296	0.918255	DXO1 : mRNA 5'-end-capping quality-control protein; has distributive, 5'-3' exoRNase activity; similar to Rai1p; [Source:SGD;Acc:S000002778]
DYN1	-3.71011	0.580156	0.0104087	-3.82604	0.546457	0.0123691	-1.1415	1.64286	0.49247	DYN1 : Cytoplasmic heavy chain dynein; microtubule motor protein; member of the AAA+ protein family, required for anaphase spindle elongation; involved in spindle assembly, chromosome movement, and spindle orientation during cell division, targeted to microtubule tips by Pac1p; motility along microtubules inhibited by She1p [Source:SGD;Acc:S000001762]
DYN1	-1.36925	0.453829	0.039974	-1.82211	0.620483	0.056973	-0.653479	0.576141	0.30062	DYN1 : Cytoplasmic heavy chain dynein; microtubule motor protein; member of the AAA+ protein family, required for anaphase spindle elongation; involved in spindle assembly, chromosome movement, and spindle orientation during cell division, targeted to microtubule tips by Pac1p; motility along microtubules inhibited by She1p [Source:SGD;Acc:S000001762]
DYN2	0.286364	0.150079	0.0874454	0.196065	0.218936	0.335921	-0.0212693	0.261158	0.939433	DYN2 : Cytoplasmic light chain dynein, microtubule motor protein; required for intracellular transport and cell division; involved in mitotic spindle positioning; forms complex with dynein intermediate chain Pac11p that promotes Dyn1p homodimerization, potentiates motor processivity; Dyn2p-Pac11p complex important for interaction of dynein motor complex with dynactin complex; acts as molecular gl…
DYN3	-1.7908	0.176156	0.00456296	-2.00374	0.220142	0.00773355	-0.592639	0.602681	0.35577	DYN3 : Dynein light intermediate chain (LIC); localizes with dynein, null mutant is defective in nuclear migration [Source:SGD;Acc:S000004914]
EAF3	-3.3417	0.463095	0.008397	-3.25503	0.362478	0.00791012	-2.02093	0.243412	0.010778	EAF3 : Component of the Rpd3S histone deacetylase complex; Esa1p-associated factor, nonessential component of the NuA4 acetyltransferase complex, homologous to Drosophila dosage compensation protein MSL3; plays a role in regulating Ty1 transposition [Source:SGD;Acc:S000006227]
EAF5	-1.88363	0.554142	0.032406	-1.61109	0.305538	0.0201888	1.13767	0.689211	0.183606	EAF5 : Non-essential subunit of the NuA4 acetyltransferase complex; Esa1p-associated factor; relocalizes to the cytosol in response to hypoxia [Source:SGD;Acc:S000000744]
EAF6	-1.62078	0.625636	0.112456	-1.03135	0.531534	0.20559	0.717979	0.497098	0.334791	EAF6 : Subunit of the NuA4 acetyltransferase complex; this complex acetylates histone H4 and NuA3 acetyltransferase complex that acetylates histone H3 [Source:SGD;Acc:S000003842]
EAF7	-3.45892	0.983943	0.077328	-2.84256	0.303353	0.0315423	1.29013	1.80799	0.572664	EAF7 : Subunit of the NuA4 histone acetyltransferase complex; NuA4 acetylates the N-terminal tails of histones H4 and H2A [Source:SGD;Acc:S000005080]
EAR1	0.869707	0.275583	0.0368068	0.92064	0.239551	0.0353905	0.637723	0.171342	0.0492273	EAR1 : Specificity factor required for Rsp5p-dependent ubiquitination; also required for sorting of specific cargo proteins at the multivesicular body; mRNA is targeted to the bud via the mRNA transport system involving She2p [Source:SGD;Acc:S000004781]
EBS1	3.36461	0.242629	0.00272038	2.55257	0.155914	0.00293719	0.464735	0.299503	0.201018	EBS1 : Protein involved in translation inhibition and nonsense-mediated decay; interacts with cap binding protein Cdc33p and with Nam7p; localizes to P-bodies upon glucose starvation; mRNA abundance regulated by mRNA decay factors; EBS1 has a paralog, EST1, that arose from the whole genome duplication [Source:SGD;Acc:S000002614]
ECI1	-4.49528	1.02238	0.020536	-2.86375	1.02563	0.0620707	1.48603	0.472175	0.065346	ECI1 : Peroxisomal delta3,delta2-enoyl-CoA isomerase; hexameric protein that converts 3-hexenoyl-CoA to trans-2-hexenoyl-CoA, essential for the beta-oxidation of unsaturated fatty acids, oleate-induced; ECI1 has a paralog, DCI1, that arose from the whole genome duplication [Source:SGD;Acc:S000004274]
ECL1	0.794529	0.0437487	0.00179719	0.56211	0.0906099	0.0153577	0.0438282	0.171798	0.800648	ECL1 : Protein of unknown function; mitochondrial-dependent role in the extension of chronological lifespan; overexpression increases oxygen consumption and respiratory activity while deletion results in reduced oxygen consumption under conditions of caloric restriction; induced by iron homeostasis transcription factor Aft2p; multicopy suppressor of temperature sensitive hsf1 mutant; induced by t…
ECM1	-0.222637	0.955351	0.752782	-0.294179	0.647333	0.595955	-0.131732	0.322316	0.68107	ECM1 : Pre-ribosomal factor involved in 60S ribosomal protein subunit export; associates with the pre-60S particle; shuttles between the nucleus and cytoplasm [Source:SGD;Acc:S000000055]
ECM10	-0.110777	0.630122	0.812992	0.319686	0.24514	0.208048	0.980617	1.00629	0.359986	ECM10 : Heat shock protein of the Hsp70 family; localized in mitochondrial nucleoids, plays a role in protein translocation, interacts with Mge1p in an ATP-dependent manner; overexpression induces extensive mitochondrial DNA aggregations; ECM10 has a paralog, SSC1, that arose from the whole genome duplication [Source:SGD;Acc:S000000756]
ECM11	0.552854	0.456554	0.181163	0.505639	0.386321	0.207099	0.248514	0.296411	0.418723	ECM11 : Meiosis-specific protein; component of the Synaptonemal Complex (SC) along with Gmc2p; required for efficient crossover formation and for the efficient loading of the SC transverse filament protein, Zip1p; is SUMOlytaed in a Gmc2p manner, and SUMOylation is required for its function in meiosis; GFP fusion protein is present in discrete clusters in the nucleus throughout mitosis; may be in…
ECM12	-0.317937	0.492168	0.40131	-0.12992	0.161966	0.377864	0.235398	0.596582	0.691298	ECM12 : Putative protein of unknown function; may contribute to cell wall biosynthesis, mutants display zymolyase hypersensitivity [Source:SGD;Acc:S000003531]
ECM13	1.44347	0.865371	0.109555	2.27759	0.623343	0.0387033	1.87938	0.712153	0.0881755	ECM13 : Non-essential protein of unknown function; induced by treatment with 8-methoxypsoralen and UVA irradiation; ECM13 has a paralog, YJR115W, that arose from the whole genome duplication [Source:SGD;Acc:S000000139]
ECM14	0.544076	0.254661	0.0728174	0.154234	0.226302	0.442649	-0.395193	0.166008	0.104522	ECM14 : Putative metalloprotease with similarity to zinc carboxypeptidases; required for normal cell wall assembly [Source:SGD;Acc:S000001174]
ECM18	-0.123997	0.284781	0.557955	-0.0554411	0.250398	0.798554	0.322293	0.593126	0.585572	ECM18 : Protein of unknown function; ECM18 has a paralog, ICT1, that arose from the whole genome duplication [Source:SGD;Acc:S000002532]
ECM19	-0.107625	0.608952	0.811977	-0.586192	0.22289	0.0687606	-0.965469	0.875006	0.31075	ECM19 : Putative protein of unknown function; the authentic, non-tagged protein is detected in highly purified mitochondria in high-throughput studies [Source:SGD;Acc:S000004382]
ECM2	1.95491	0.150091	0.00301894	1.97852	0.0601094	0.00110959	0.268376	0.170656	0.197004	ECM2 : Pre-mRNA splicing factor; facilitates the cooperative formation of U2/U6 helix II in association with stem II in the spliceosome, function may be regulated by Slu7p [Source:SGD;Acc:S000000269]
ECM21	0.225656	0.465565	0.516868	0.423722	0.189139	0.0899003	0.454198	0.969626	0.637621	ECM21 : Protein involved in regulating endocytosis of plasma membrane proteins; identified as a substrate for ubiquitination by Rsp5p and deubiquitination by Ubp2p; promoter contains several Gcn4p binding elements; ECM21 has a paralog, CSR2, that arose from the whole genome duplication [Source:SGD;Acc:S000000197]
ECM22	-0.447187	0.515237	0.286967	-0.744286	0.424898	0.133312	-0.739848	0.258402	0.0769886	ECM22 : Sterol regulatory element binding protein; regulates transcription of sterol biosynthetic genes; contains Zn[2]-Cys[6] binuclear cluster; relocates from intracellular membranes to perinuclear foci on sterol depletion; ECM22 has a paralog, UPC2, that arose from the whole genome duplication [Source:SGD;Acc:S000004218]
ECM23	0.653197	0.336504	0.085105	0.836785	0.130045	0.0144324	0.252494	0.412827	0.542056	ECM23 : Non-essential protein of unconfirmed function; affects pre-rRNA processing, may act as a negative regulator of the transcription of genes involved in pseudohyphal growth; homologous to Srd1p [Source:SGD;Acc:S000005942]
ECM25	-0.0644769	0.332848	0.793481	0.679298	0.0688462	0.00666993	1.58895	0.602626	0.0882796	ECM25 : Non-essential protein of unknown function; promoter contains a consensus binding sequence for factor Abf1p [Source:SGD;Acc:S000003737]
ECM27	-0.0984578	0.455812	0.770145	-0.198835	0.290523	0.44111	-0.295895	0.127306	0.108561	ECM27 : Putative protein of unknown function; may play a role in cell wall biosynthesis, mutants are hypersensitive to Papulacandin B; null mutants have increased plasmid loss; displays a two-hybrid interaction with Pdr5p [Source:SGD;Acc:S000003867]
ECM29	0.0949227	0.193556	0.51239	-0.124615	0.405455	0.719525	-0.275445	0.561856	0.623224	ECM29 : Scaffold protein; assists in association of the proteasome core particle with the regulatory particle; inhibits proteasomal ATPase activity; degraded by the mature proteasome after assembly; contains HEAT-like repeats; protein increases in abundance and relocalizes from nucleus to cytoplasm upon DNA replication stress [Source:SGD;Acc:S000001022]
ECM3	0.451047	0.13445	0.0331316	0.382211	0.0956843	0.0330951	-0.171771	0.117606	0.219102	ECM3 : Non-essential protein of unknown function; involved in signal transduction and the genotoxic response; induced rapidly in response to treatment with 8-methoxypsoralen and UVA irradiation; relocalizes from ER to cytoplasm upon DNA replication stress; ECM3 has a paralog, YNL095C, that arose from the whole genome duplication [Source:SGD;Acc:S000005618]
ECM30	-1.00458	0.26214	0.0264421	-1.36144	0.214951	0.0148051	-0.563253	0.336108	0.179743	ECM30 : Putative protein of unknown function; may play a role in cell wall biosynthesis, mutants have abormal relative levels of mannose and glucose and have Gap1p sorting and transport defects; (GFP)-fusion protein localizes to the cytoplasm [Source:SGD;Acc:S000004428]
ECM31	-1.40179	0.445792	0.037064	-1.32167	0.283997	0.0254689	-0.584325	0.592116	0.354337	ECM31 : Ketopantoate hydroxymethyltransferase; required for pantothenic acid biosynthesis, converts 2-oxoisovalerate into 2-dehydropantoate [Source:SGD;Acc:S000000380]
ECM32	0.645303	0.298982	0.071496	0.582185	0.370529	0.157535	0.289153	0.330712	0.401705	ECM32 : DNA dependent ATPase/DNA helicase; helicase belonging to the Dna2p- and Nam7p-like family of helicases that is involved in modulating translation termination; interacts with the translation termination factors, localized to polysomes [Source:SGD;Acc:S000000978]
ECM33	-2.38237	0.437617	0.0139399	-2.16745	0.49571	0.028393	1.15408	0.957054	0.279897	ECM33 : GPI-anchored protein of unknown function; possible role in apical bud growth; GPI-anchoring on the plasma membrane crucial to function; phosphorylated in mitochondria; similar to Sps2p; ECM33 has a paralog, PST1, that arose from the whole genome duplication [Source:SGD;Acc:S000000282]
ECM34	1.16445	0.33672	0.0314642	1.40624	0.581992	0.0793916	1.17663	1.17769	0.349586	ECM34 : Putative protein of unknown function; member of the DUP380 subfamily of conserved, often subtelomerically-encoded proteins [Source:SGD;Acc:S000001035]
ECM38	-5.46198	1.6153	0.0326997	-4.04765	1.10978	0.0388348	0.678364	0.681127	0.350726	ECM38 : Gamma-glutamyltranspeptidase; major glutathione-degrading enzyme; involved in detoxification of electrophilic xenobiotics; expression induced mainly by nitrogen starvation [Source:SGD;Acc:S000004290]
ECM4	0.322528	0.463889	0.371553	0.188597	0.555525	0.690695	-0.0289687	0.466269	0.954661	ECM4 : Omega class glutathione transferase; not essential; similar to Ygr154cp; green fluorescent protein (GFP)-fusion protein localizes to the cytoplasm [Source:SGD;Acc:S000001784]
ECM7	-0.821185	0.238546	0.0317086	-0.838837	0.201766	0.0309249	-0.445078	0.162403	0.0825282	ECM7 : Putative integral membrane protein with a role in calcium uptake; non-essential protein; mutant has cell wall defects and Ca+ uptake deficiencies; transcription is induced under conditions of zinc deficiency [Source:SGD;Acc:S000004435]
ECM8	-0.0587257	0.775749	0.920654	0.0770314	0.795272	0.915125	0.270419	1.19401	0.824612	ECM8 : Non-essential protein of unknown function [Source:SGD;Acc:S000000280]
ECT1	-0.263705	0.28633	0.26604	-0.628589	0.159126	0.0337084	-0.789326	0.414329	0.148564	ECT1 : Ethanolamine-phosphate cytidylyltransferase; catalyzes the second step of phosphatidylethanolamine biosynthesis; involved in the maintenance of plasma membrane; similar to mammalian CTP: phosphocholine cytidylyl-transferases [Source:SGD;Acc:S000003239]
EDC1	-0.8683	0.463944	0.0902189	-0.578542	0.100607	0.0175466	0.336175	0.681328	0.620759	EDC1 : RNA-binding protein that activates mRNA decapping directly; binds to mRNA substrate and enhances activity of decapping proteins Dcp1p and Dcp2p; has a role in translation during heat stress; protein becomes more abundant and forms cytoplasmic foci in response to DNA replication stress; EDC1 has a paralog, EDC2, that arose from the whole genome duplication [Source:SGD;Acc:S000003190]
EDC2	0.643325	0.370568	0.102581	0.704583	0.18361	0.0354668	0.58918	0.64217	0.382833	EDC2 : RNA-binding protein that directly activates mRNA decapping; binds mRNA substrate and enhances activity of decapping proteins Dcp1p and Dcp2p; has a role in translation during heat stress; protein increases in abundance and relocalizes to nucleolus and to nuclear foci upon DNA replication stress; EDC2 has a paralog, EDC1, that arose from the whole genome duplication [Source:SGD;Acc:S0000008…
EDC3	0.390262	0.580557	0.385009	0.399979	0.580725	0.438562	0.221223	0.287	0.45213	EDC3 : Non-essential conserved protein with a role in mRNA decapping; specifically affects the function of the decapping enzyme Dcp1p; mediates decay of the RPS28B mRNA via binding to both Rps28Bp (or Rps28Ap) and the RPS28B mRNA; mediates decay of the YRA1 mRNA by a different, translation-independent mechanism; localizes to cytoplasmic mRNA processing bodies; forms cytoplasmic foci upon DNA repl…
EDS1	0.510129	1.03642	0.510907	0.981969	0.928387	0.274929	1.0035	0.793022	0.264328	EDS1 : Putative zinc cluster protein, predicted to be a transcription factor; not an essential gene; EDS1 has a paralog, RGT1, that arose from the whole genome duplication [Source:SGD;Acc:S000000237]
EEB1	0.17888	0.455384	0.596149	-0.0592602	0.358312	0.851261	-0.452328	0.566238	0.437852	EEB1 : Acyl-coenzymeA:ethanol O-acyltransferase; responsible for the major part of medium-chain fatty acid ethyl ester biosynthesis during fermentation; possesses short-chain esterase activity; may be involved in lipid metabolism and detoxification; EEB1 has a paralog, EHT1, that arose from the whole genome duplication [Source:SGD;Acc:S000006016]
EFM1	1.2859	0.366919	0.0307614	1.30719	0.355278	0.0382146	0.856607	0.670979	0.261347	EFM1 : Lysine methyltransferase; involved in the monomethylation of eEF1A (Tef1p/Tef2p); SET-domain family member; predicted involvement in ribosome biogenesis; green fluorescent protein (GFP)-fusion protein localizes to the cytoplasm [Source:SGD;Acc:S000001031]
EFM2	-0.474461	1.06342	0.54863	-0.00127839	0.399871	0.997236	0.699883	0.885674	0.442195	EFM2 : S-adenosylmethionine-dependent methyltransferase; seven-beta-strand lysine methyltransferase which dimethylates translation elongation factor EF2 (Eft1p and Eft2p) at lysine 613 and methylates EF3 (Yef3p) at lysine 187; green fluorescent protein (GFP)-fusion protein localizes to the cytoplasm; involved in regulation of translational termination; predicted involvement in ribosome biogenesis…
EFM3	-0.796286	0.576718	0.147998	-0.464723	0.499103	0.321675	0.459467	1.52582	0.762728	EFM3 : S-adenosylmethionine-dependent methyltransferase; seven-beta-strand lysine methyltransferase which trimethylates translation elongation factor EF2 (Eft1p and Eft2p) at lysine 509; green fluorescent protein (GFP)-fusion protein localizes to the cytoplasm; ortholog of human gene FAM86A [Source:SGD;Acc:S000003890]
EFM4	-5.2721	2.09583	0.0551554	-5.61949	1.40611	0.0330796	-0.513495	1.57187	0.743759	EFM4 : Lysine methyltransferase; involved in the dimethylation of eEF1A (Tef1p/Tef2p) at lysine 316; sequence similarity to S-adenosylmethionine-dependent methyltransferases of the seven beta-strand family; role in vesicular transport [Source:SGD;Acc:S000001326]
EFT1	0.281818	0.49694	0.453914	0.291975	0.433668	0.447359	0.00718259	0.329871	0.984322	EFT1 : Elongation factor 2 (EF-2), also encoded by EFT2; catalyzes ribosomal translocation during protein synthesis; contains diphthamide, the unique posttranslationally modified histidine residue specifically ADP-ribosylated by diphtheria toxin; EFT1 has a paralog, EFT2, that arose from the whole genome duplication [Source:SGD;Acc:S000005659]
EFT2	-3.89139	0.272503	0.00259132	-4.40225	0.232079	0.00236572	-3.58396	0.397769	0.00923861	EFT2 : Elongation factor 2 (EF-2), also encoded by EFT1; catalyzes ribosomal translocation during protein synthesis; contains diphthamide, the unique posttranslationally modified histidine residue specifically ADP-ribosylated by diphtheria toxin; EFT2 has a paralog, EFT1, that arose from the whole genome duplication [Source:SGD;Acc:S000002793]
EGD1	-0.054139	0.625943	0.909245	1.04565	0.403456	0.0707099	2.45149	0.767422	0.0638108	EGD1 : Subunit beta1 of the nascent polypeptide-associated complex (NAC); involved in protein targeting, associated with cytoplasmic ribosomes; enhances DNA binding of the Gal4p activator; homolog of human BTF3b; EGD1 has a paralog, BTT1, that arose from the whole genome duplication [Source:SGD;Acc:S000005958]
EGD2	0.638908	0.238824	0.0494696	-0.033261	0.201434	0.85155	-0.908641	0.273042	0.0594969	EGD2 : Alpha subunit of the nascent polypeptide-associated complex (NAC); involved in protein sorting and translocation; associated with cytoplasmic ribosomes [Source:SGD;Acc:S000001236]
EGT2	-0.0264274	0.991982	0.973454	-0.310872	1.36154	0.791763	-0.505802	0.839291	0.547817	EGT2 : Glycosylphosphatidylinositol (GPI)-anchored cell wall endoglucanase; required for proper cell separation after cytokinesis; expression is activated by Swi5p and tightly regulated in a cell cycle-dependent manner [Source:SGD;Acc:S000005271]
EHD3	-0.465831	0.715277	0.397925	0.140567	0.382824	0.666074	0.872194	1.04787	0.421961	EHD3 : 3-hydroxyisobutyryl-CoA hydrolase; member of a family of enoyl-CoA hydratase/isomerases; non-tagged protein is detected in highly purified mitochondria in high-throughput studies; phosphorylated; mutation affects fluid-phase endocytosis [Source:SGD;Acc:S000002443]
EHT1	0.289919	0.120037	0.0590817	0.368164	0.208696	0.131766	0.292266	0.23951	0.276016	EHT1 : Acyl-coenzymeA:ethanol O-acyltransferase; plays a minor role in medium-chain fatty acid ethyl ester biosynthesis; possesses short-chain esterase activity; localizes to lipid particles and the mitochondrial outer membrane; EHT1 has a paralog, EEB1, that arose from the whole genome duplication [Source:SGD;Acc:S000000381]
EIS1	0.706321	0.876103	0.314205	0.248038	0.388629	0.467767	-0.606696	1.14304	0.594134	EIS1 : Component of the eisosome required for proper eisosome assembly; similar to Uso1p; authentic, non-tagged protein is detected in a phosphorylated state in highly purified mitochondria in high-throughput studies; protein increases in abundance and relocalizes from plasma membrane to cytoplasm upon DNA replication stress; EIS1 has a paralog, YKL050C, that arose from the whole genome duplicati…
EKI1	-0.445155	0.780032	0.451358	-0.159859	0.177653	0.334097	0.425497	0.869674	0.623894	EKI1 : Ethanolamine kinase; primarily responsible for phosphatidylethanolamine synthesis via the CDP-ethanolamine pathway; exhibits some choline kinase activity, thus contributing to phosphatidylcholine synthesis via the CDP-choline pathway; EKI1 has a paralog, CKI1, that arose from the whole genome duplication [Source:SGD;Acc:S000002554]
EKI1	0.198313	0.128305	0.124016	0.323871	0.0717889	0.0268635	0.380569	0.253192	0.210573	EKI1 : Ethanolamine kinase; primarily responsible for phosphatidylethanolamine synthesis via the CDP-ethanolamine pathway; exhibits some choline kinase activity, thus contributing to phosphatidylcholine synthesis via the CDP-choline pathway; EKI1 has a paralog, CKI1, that arose from the whole genome duplication [Source:SGD;Acc:S000002554]
ELA1	-1.59701	2.14575	0.344722	-0.834945	1.57239	0.539524	1.70067	1.33146	0.261143	ELA1 : Elongin A; F-box protein that forms a heterodimer with Elc1p and is required for ubiquitin-dependent degradation of the RNA Polymerase II subunit Rpo21p; subunit of the Elongin-Cullin-Socs (ECS) ligase complex [Source:SGD;Acc:S000005174]
ELC1	-0.104595	0.949188	0.883319	0.350698	0.786953	0.603236	1.04791	1.06568	0.35577	ELC1 : Elongin C, conserved among eukaryotes; forms a complex with Cul3p that polyubiquitylates monoubiquitylated RNA polymerase II to trigger its proteolysis; plays a role in global genomic repair [Source:SGD;Acc:S000005967]
ELF1	-0.0715923	0.543177	0.860284	-0.67819	0.672239	0.291861	-1.21467	0.958116	0.263663	ELF1 : Transcription elongation factor with a conserved zinc finger domain; implicated in the maintenance of proper chromatin structure in actively transcribed regions; deletion inhibits Brome mosaic virus (BMV) gene expression [Source:SGD;Acc:S000001643]
ELG1	-0.0961777	0.446974	0.770944	-0.703298	0.119816	0.0169236	-1.32267	0.8459	0.198756	ELG1 : Subunit of an alternative replication factor C complex; important for DNA replication and genome integrity; suppresses spontaneous DNA damage; involved in homologous recombination-mediated repair and telomere homeostasis; required for PCNA (Pol30p) unloading during DNA replication [Source:SGD;Acc:S000005670]
ELO1	-0.476826	0.762409	0.414699	-0.276766	0.193421	0.181719	0.0320763	0.968941	0.975464	ELO1 : Elongase I, medium-chain acyl elongase; catalyzes carboxy-terminal elongation of unsaturated C12-C16 fatty acyl-CoAs to C16-C18 fatty acids; ELO1 has a paralog, ELO2, that arose from the whole genome duplication [Source:SGD;Acc:S000003732]
ELO3	1.66463	0.935355	0.177316	2.53781	0.638287	0.0891394	1.36907	0.749711	0.267381	ELO3 : Elongase; involved in fatty acid and sphingolipid biosynthesis; synthesizes very long chain 20-26-carbon fatty acids from C18-CoA primers; involved in regulation of sphingolipid biosynthesis [Source:SGD;Acc:S000004364]
ELP2	-1.57619	0.000889535	0.00450212	-5.04476	0.698032	0.177326	-7.61096	1.39755	0.258524	ELP2 : Subunit of Elongator complex; Elongator is required for modification of wobble nucleosides in tRNA; target of Kluyveromyces lactis zymocin [Source:SGD;Acc:S000003432]
ELP3	0.467803	0.0547463	0.12248	-2.30199	0.29979	0.17057	-5.87558	0.537965	0.172646	ELP3 : Subunit of Elongator complex; Elongator is required for modification of wobble nucleosides in tRNA; exhibits histone acetyltransferase activity that is directed to histones H3 and H4; disruption confers resistance to K. lactis zymotoxin [Source:SGD;Acc:S000006007]
ELP4	0.263424	0.327904	0.413589	-2.06117	0.665062	0.119584	-4.9749	0.825966	0.0699902	ELP4 : Subunit of hexameric RecA-like ATPase Elp456 Elongator subcomplex; which is required for modification of wobble nucleosides in tRNA; required for Elongator structural integrity [Source:SGD;Acc:S000006022]
ELP6	0.255645	1.35768	0.799091	-1.62588	0.922862	0.132051	-3.49304	0.419112	0.0106759	ELP6 : Subunit of hexameric RecA-like ATPase Elp456 Elongator subcomplex; which is required for modification of wobble nucleosides in tRNA; required for Elongator structural integrity [Source:SGD;Acc:S000004929]
EMC1	-1.65	1.1215	0.134122	-1.03605	0.194195	0.0198091	1.30388	1.86944	0.49104	EMC1 : Member of conserved endoplasmic reticulum membrane complex; involved in efficient folding of proteins in the ER; null mutant displays induction of the unfolded protein response; interacts with Gal80p; homologous to worm H17B01.4/EMC-1, fly CG2943, and human KIAA0090 [Source:SGD;Acc:S000000550]
EMC2	-0.447725	0.389923	0.195855	-0.498451	0.280985	0.130854	-0.229087	0.294643	0.448431	EMC2 : Member of conserved ER transmembrane complex; required for efficient folding of proteins in the ER; null mutant displays induction of the unfolded protein response; homologous to worm Y57G7A.10/EMC-2, fly CG17556, human TTC35 [Source:SGD;Acc:S000003848]
EMC3	-1.16193	0.144912	0.00702519	-0.726415	0.410749	0.131415	0.552056	1.05377	0.599089	EMC3 : Member of conserved ER transmembrane complex; required for efficient folding of proteins in the ER; required for respiratory growth; null mutant displays induction of the unfolded protein response; homologous to worm Y62E10A.10/EMC-3, fly CG6750, human TMEM111 [Source:SGD;Acc:S000001690]
EMC4	-0.356801	0.364344	0.245313	0.134518	0.251281	0.536472	1.02916	0.681123	0.208898	EMC4 : Member of conserved ER transmembrane complex; required for efficient folding of proteins in the ER; null mutant displays induction of the unfolded protein response; homologous to worm ZK616.6/EMC-4, fly CG11137, human TMM85 [Source:SGD;Acc:S000003200]
EMC5	-1.0727	0.231409	0.0186518	-0.166626	0.449193	0.662925	1.4044	0.814638	0.172185	EMC5 : Member of conserved ER transmembrane complex; required for efficient folding of proteins in the ER; null mutant displays induction of the unfolded protein response, and also shows K1 killer toxin resistance; homologous to worm B0334.15/EMC-5, fly CG15168, human MMGT [Source:SGD;Acc:S000001289]
EMC6	-0.624412	0.208851	0.0406063	-0.807674	0.260883	0.0519871	-0.571766	0.426445	0.244889	EMC6 : Member of conserved ER transmembrane complex; required for efficient folding of proteins in the ER; null mutant displays induction of the unfolded protein response; homologous to worm F33D4.7/EMC-6, fly CG11781, human TMEM93 [Source:SGD;Acc:S000003937]
EMI1	-7.60515	0.457888	0.0795334	-3.19119	0.222385	0.116095	3.34733	0.143255	0.110333	EMI1 : Non-essential protein of unknown function; required for transcriptional induction of the early meiotic-specific transcription factor IME1, also required for sporulation; contains twin cysteine-x9-cysteine motifs [Source:SGD;Acc:S000002920]
EMI1	-7.21621	0.423295	0.0110832	-3.04604	0.513803	0.055244	4.04261	0.475395	0.0464078	EMI1 : Non-essential protein of unknown function; required for transcriptional induction of the early meiotic-specific transcription factor IME1, also required for sporulation; contains twin cysteine-x9-cysteine motifs [Source:SGD;Acc:S000002920]
EMI2	-5.50726	NA	NA	-6.30303	NA	NA	-5.2202	NA	NA	EMI2 : Non-essential protein of unknown function; required for transcriptional induction of the early meiotic-specific transcription factor IME1; required for sporulation; expression regulated by glucose-repression transcription factors Mig1/2p; EMI2 has a paralog, GLK1, that arose from the whole genome duplication; protein abundance increases in response to DNA replication stress [Source:SGD;Acc…
EMP46	0.568313	0.668108	0.294297	0.896478	0.28344	0.0501916	0.929073	0.805647	0.29488	EMP46 : Integral membrane component of ER-derived COPII-coated vesicles; functions in ER to Golgi transport; EMP46 has a paralog, EMP47, that arose from the whole genome duplication [Source:SGD;Acc:S000004070]
EMP47	0.938333	0.5656	0.110576	1.14893	0.321584	0.0403966	1.06092	0.992844	0.323579	EMP47 : Integral membrane component of ER-derived COPII-coated vesicles; functionS in ER to Golgi transport; EMP47 has a paralog, EMP46, that arose from the whole genome duplication [Source:SGD;Acc:S000001846]
EMP65	0.458197	0.400805	0.197183	0.571984	0.122404	0.0252863	0.526832	0.699515	0.460594	EMP65 : ER membrane protein of unknown function; forms an ER-membrane associated protein complex with Slp1p; identified along with SLP1 in a screen for mutants defective in the unfolded protein response (UPR); proposed to function in the folding of integral membrane proteins; interacts genetically with MPS1; the authentic, non-tagged protein is detected in highly purified mitochondria in high-thr…
EMP70	-0.00130914	0.414389	0.996813	-0.096442	0.290703	0.697366	-0.156734	1.16144	0.897815	EMP70 : Protein with a role in cellular adhesion and filamentous growth; also endosome-to-vacuole sorting; similar to Tmn3p; member of Transmembrane Nine family of proteins with 9 transmembrane segments; EMP70 has a paralog, TMN2, that arose from the whole genome duplication [Source:SGD;Acc:S000004073]
ENB1	0.940082	0.12663	0.00798599	0.998217	0.180674	0.0187789	0.698269	0.43958	0.194005	ENB1 : Endosomal ferric enterobactin transporter; expressed under conditions of iron deprivation; member of the major facilitator superfamily; expression is regulated by Rcs1p and affected by chloroquine treatment [Source:SGD;Acc:S000005518]
ENO1	1.50703	0.525014	0.0436222	1.74122	0.364739	0.0242996	1.45445	0.404753	0.0523597	ENO1 : Enolase I, a phosphopyruvate hydratase; catalyzes conversion of 2-phosphoglycerate to phosphoenolpyruvate during glycolysis and the reverse reaction during gluconeogenesis; expression repressed in response to glucose; protein abundance increases in response to DNA replication stress; N-terminally propionylated in vivo; ENO1 has a paralog, ENO2, that arose from the whole genome duplication …
ENT1	-0.0240458	0.384584	0.934748	-0.467873	0.315524	0.17195	-0.832933	0.251078	0.0598184	ENT1 : Epsin-like protein involved in endocytosis and actin patch assembly; functionally redundant with Ent2p; binds clathrin via a clathrin-binding domain motif at C-terminus; relocalizes from bud neck to cytoplasm upon DNA replication stress; ENT1 has a paralog, ENT2, that arose from the whole genome duplication [Source:SGD;Acc:S000002320]
ENT2	-0.600739	1.42872	0.570968	-0.668501	0.595486	0.254766	-0.346812	1.09224	0.750874	ENT2 : Epsin-like protein required for endocytosis and actin patch assembly; functionally redundant with Ent1p; contains clathrin-binding motif at C-terminus; ENT2 has a paralog, ENT1, that arose from the whole genome duplication [Source:SGD;Acc:S000004196]
ENT3	0.462773	0.829594	0.460823	0.0592828	0.702482	0.92671	-0.507748	0.369808	0.237825	ENT3 : Protein containing an N-terminal epsin-like domain; involved in clathrin recruitment and traffic between the Golgi and endosomes; associates with the clathrin adaptor Gga2p [Source:SGD;Acc:S000003886]
ENT4	0.563917	0.30916	0.0943955	0.240369	0.326254	0.411931	-0.613539	0.356997	0.173081	ENT4 : Protein of unknown function; contains an N-terminal epsin-like domain; proposed to be involved in the trafficking of Arn1p in the absence of ferrichrome [Source:SGD;Acc:S000003961]
ENT5	-0.535319	0.557406	0.251743	-0.362977	0.509957	0.425359	0.00530751	0.320049	0.987876	ENT5 : Protein containing an N-terminal epsin-like domain; involved in clathrin recruitment and traffic between the Golgi and endosomes; associates with the clathrin adaptor Gga2p, clathrin adaptor complex AP-1, and clathrin [Source:SGD;Acc:S000002560]
ENV10	-2.21845	0.278402	0.00710858	-3.11479	0.261094	0.00488484	-2.61745	0.163228	0.00318658	ENV10 : Protein proposed to be involved in vacuolar functions; putative role in secretory protein quality control; mutant shows defect in CPY processing; YLR065C is not an essential gene [Source:SGD;Acc:S000004055]
ENV11	-1.09991	0.328858	0.0333002	-1.39049	0.334857	0.0309742	-1.04276	0.549512	0.149396	ENV11 : Protein proposed to be involved in vacuolar functions; mutant shows defect in CPY processing and fragmented vacuoles; deletion mutant has increased glycogen accumulation and displays elongated buds; green fluorescent protein (GFP)-fusion protein localizes to the nucleus; ENV11 has a paralog, VID22, that arose from the whole genome duplication [Source:SGD;Acc:S000003303]
ENV7	0.0121635	1.5327	0.991969	0.0654246	1.54803	0.964463	0.141627	1.23196	0.913453	ENV7 : Vacuolar membrane protein kinase; negatively regulates membrane fusion; associates with vacuolar membrane through palmitoylation of one or more cysteines in consensus sequence; vacuolar membrane association is essential to its kinase activity; mutant shows defect in CPY processing; ortholog of human serine/threonine kinase 16 (STK16) [Source:SGD;Acc:S000006157]
ENV9	-0.381513	0.261544	0.136	-0.595768	0.150753	0.033681	-0.536642	0.501067	0.32274	ENV9 : Protein proposed to be involved in vacuolar functions; mutant shows defect in CPY processing and defects in vacuolar morphology; has similarity to oxidoreductases, found in lipid particles; required for replication of Brome mosaic virus in S. cerevisiae, a model system for studying replication of positive-strand RNA viruses in their natural hosts [Source:SGD;Acc:S000005772]
EPO1	-0.515809	0.472611	0.210885	-0.371133	0.398531	0.321615	-0.100494	0.603379	0.873066	EPO1 : Protein involved in septin-ER tethering; interacts with ER membrane protein, Scs2p, and Shs1p, a septin ring component, at bud neck to create ER diffusion barrier; GFP-fusion protein localizes to the cell periphery, cytoplasm, bud, and bud neck; interacts with Crm1p in two-hybrid assay; YMR124W has a paralog, YLR031W, that arose from the whole genome duplication [Source:SGD;Acc:S000004731]
EPS1	-0.729618	0.825549	0.280623	-0.699431	0.761626	0.326772	-0.181694	0.407033	0.653691	EPS1 : ER protein with chaperone and co-chaperone activity; involved in retention of resident ER proteins; has a role in recognizing proteins targeted for ER-associated degradation (ERAD), member of the protein disulfide isomerase family [Source:SGD;Acc:S000001267]
EPT1	0.395725	0.490753	0.314122	0.35971	0.456327	0.384682	0.240717	1.15422	0.838455	EPT1 : sn-1,2-diacylglycerol ethanolamine- and cholinephosphotranferase; not essential for viability; EPT1 has a paralog, CPT1, that arose from the whole genome duplication [Source:SGD;Acc:S000001165]
ERC1	0.389661	0.500042	0.327199	0.257529	0.494464	0.546539	-0.0333722	0.415268	0.94037	ERC1 : Member of the multi-drug and toxin extrusion (MATE) family; the MATE family is part of the multidrug/oligosaccharidyl-lipid/polysaccharide (MOP) exporter superfamily; overproduction confers ethionine resistance and accumulation of S-adenosylmethionine [Source:SGD;Acc:S000001074]
ERD1	0.264044	0.342931	0.331658	0.0883843	0.15556	0.513598	-0.205732	0.304593	0.503564	ERD1 : Predicted membrane protein required for lumenal ER protein retention; mutants secrete the endogenous ER protein, BiP (Kar2p) [Source:SGD;Acc:S000002822]
ERF2	0.0736477	0.281853	0.723527	-0.767201	0.533399	0.180407	-1.60853	0.684401	0.106653	ERF2 : Subunit of a palmitoyltransferase; this complex adds a palmitoyl lipid moiety to heterolipidated substrates such as Ras1p and Ras2p through a thioester linkage; mutants partially mislocalize Ras2p to the vacuole; palmitoyltransferase is composed of Erf2p and Shr5p [Source:SGD;Acc:S000004236]
ERG3	-0.808247	0.97577	0.304095	-0.354613	0.809149	0.6089	0.817141	0.65252	0.267747	ERG3 : C-5 sterol desaturase; glycoprotein that catalyzes the introduction of a C-5(6) double bond into episterol, a precursor in ergosterol biosynthesis; mutants are viable, but cannot grow on non-fermentable carbon sources; substrate of the HRD ubiquitin ligase [Source:SGD;Acc:S000004046]
ERG4	-4.50836	2.18993	0.0773765	-5.62959	1.24587	0.0267951	-1.07313	2.68224	0.687272	ERG4 : C-24(28) sterol reductase; catalyzes the final step in ergosterol biosynthesis; mutants are viable, but lack ergosterol [Source:SGD;Acc:S000002980]
ERG5	1.25189	0.258466	0.0172017	1.70174	0.29567	0.017524	1.40135	0.354556	0.0440884	ERG5 : C-22 sterol desaturase; a cytochrome P450 enzyme that catalyzes the formation of the C-22(23) double bond in the sterol side chain in ergosterol biosynthesis; may be a target of azole antifungal drugs [Source:SGD;Acc:S000004617]
ERG6	-1.43697	0.365899	0.025264	-1.88076	0.65934	0.0598028	-0.683099	0.770022	0.395925	ERG6 : Delta(24)-sterol C-methyltransferase; converts zymosterol to fecosterol in the ergosterol biosynthetic pathway by methylating position C-24; localized to lipid particles, the plasma membrane-associated endoplasmic reticulum, and the mitochondrial outer membrane [Source:SGD;Acc:S000004467]
ERJ5	0.423508	0.317651	0.156172	0.226224	0.352937	0.466044	-0.0950359	0.293269	0.74573	ERJ5 : Type I membrane protein with a J domain; required to preserve the folding capacity of the endoplasmic reticulum; loss of the non-essential ERJ5 gene leads to a constitutively induced unfolded protein response [Source:SGD;Acc:S000001937]
ERP1	-0.516278	1.01549	0.49821	-0.151615	0.301242	0.559285	0.367181	0.722488	0.610077	ERP1 : Member of the p24 family involved in ER to Golgi transport; role in misfolded protein quality control; forms heterotrimeric complex with Erp2p, Emp24p, and Erv25p; localized to COPII-coated vesicles; ERP1 has a paralog, ERP6, that arose from the whole genome duplication [Source:SGD;Acc:S000002129]
ERP2	0.617433	0.465335	0.157392	0.497094	0.401478	0.223636	0.00868447	0.668982	0.990566	ERP2 : Member of the p24 family involved in ER to Golgi transport; similar to Emp24p and Erv25p; role in misfolded protein quality control; forms a heterotrimeric complex with Erp1p, Emp24p, and Erv25p; localized to COPII-coated vesicles; ERP2 has a paralog, ERP4, that arose from the whole genome duplication [Source:SGD;Acc:S000000005]
ERP3	1.47479	0.440858	0.0332917	1.60979	0.311397	0.0209293	0.466518	0.343998	0.241283	ERP3 : Protein with similarity to Emp24p and Erv25p; member of the p24 family involved in ER to Golgi transport [Source:SGD;Acc:S000002176]
ERP4	-0.010182	1.44328	0.99288	0.396679	0.946963	0.623923	0.926543	1.21857	0.457303	ERP4 : Member of the p24 family involved in ER to Golgi transport; similar to Emp24p and Erv25p; ERP4 has a paralog, ERP2, that arose from the whole genome duplication [Source:SGD;Acc:S000005542]
ERP5	-0.209368	0.401965	0.488479	0.0238219	0.27674	0.925302	0.48175	0.384544	0.267648	ERP5 : Protein with similarity to Emp24p and Erv25p; member of the p24 family involved in ER to Golgi transport [Source:SGD;Acc:S000001152]
ERP6	0.857434	0.126912	0.00941494	0.693211	0.247899	0.0619805	0.204431	0.388447	0.59739	ERP6 : Member of the p24 family involved in ER to Golgi transport; similar to Emp24p and Erv25p; the authentic, non-tagged protein is detected in highly purified mitochondria in high-throughput studies; ERP6 has a paralog, ERP1, that arose from the whole genome duplication [Source:SGD;Acc:S000002970]
ERS1	0.713892	0.694557	0.229256	0.757913	0.283178	0.0668228	0.57214	0.372416	0.20392	ERS1 : Protein with similarity to human cystinosin; cystinosin is a H(+)-driven transporter involved in L-cystine export from lysosomes and implicated in the disease cystinosis; contains seven transmembrane domains [Source:SGD;Acc:S000000671]
ERT1	1.09684	0.35104	0.0374616	0.951534	0.464415	0.104359	0.300164	0.833103	0.717878	ERT1 : Transcriptional regulator; involved in regulation of gluconeogenesis and fermentable carbon utilization; GFP-fusion protein localizes to cytoplasm, nucleus; null mutation affects periodicity of transcriptional and metabolic oscillation; plays role in restricting Ty1 transposition; member of the zinc cluster family of proteins, similar to Rds2p [Source:SGD;Acc:S000000443]
ERV14	-2.28884	0.26447	0.00610358	-3.92099	0.528966	0.0111563	-4.55493	0.743519	0.0191311	ERV14 : COPII-coated vesicle protein; involved in vesicle formation and incorporation of specific secretory cargo; required for the delivery of bud-site selection protein Axl2p to cell surface; related to Drosophila cornichon; ERV14 has a paralog, ERV15, that arose from the whole genome duplication [Source:SGD;Acc:S000003022]
ERV15	0.637464	0.591936	0.214852	0.932904	0.173351	0.0195459	0.873225	0.65709	0.247753	ERV15 : Protein involved in export of proteins from the endoplasmic reticulum; ERV15 has a paralog, ERV14, that arose from the whole genome duplication [Source:SGD;Acc:S000000414]
ERV2	-1.10379	0.751138	0.134415	-0.629594	0.34069	0.122806	0.186891	0.894318	0.838255	ERV2 : Flavin-linked sulfhydryl oxidase localized to the ER lumen; involved in disulfide bond formation within the endoplasmic reticulum (ER) [Source:SGD;Acc:S000006241]
ERV25	0.458198	0.594003	0.331062	0.146493	0.643224	0.792322	-0.414214	0.357869	0.293739	ERV25 : Member of the p24 family involved in ER to Golgi transport; role in misfolded protein quality control; forms a heterotrimeric complex with Erp1, Erp2p, and Emp24, [Source:SGD;Acc:S000004473]
ERV29	-0.715882	0.563519	0.168446	-1.00359	0.239742	0.0306126	-0.909022	0.392371	0.109108	ERV29 : Protein localized to COPII-coated vesicles; involved in vesicle formation and incorporation of specific secretory cargo; protein abundance increases in response to DNA replication stress [Source:SGD;Acc:S000003516]
ERV41	0.223527	0.173692	0.165088	0.0317409	0.400183	0.931698	-0.258491	0.737151	0.725478	ERV41 : Protein localized to COPII-coated vesicles; forms a complex with Erv46p; involved in the membrane fusion stage of transport; has homology to human ERGIC2 (PTX1) protein [Source:SGD;Acc:S000004532]
ERV46	0.538872	0.239287	0.0665059	0.591132	0.174338	0.0443606	0.285987	0.231141	0.271546	ERV46 : Protein localized to COPII-coated vesicles; forms a complex with Erv41p; involved in the membrane fusion stage of transport [Source:SGD;Acc:S000000040]
ESBP6	-0.335882	0.493837	0.380275	-0.44283	0.205365	0.0960782	-0.405277	0.236716	0.174234	ESBP6 : Protein with similarity to monocarboxylate permeases; appears not to be involved in transport of monocarboxylates such as lactate, pyruvate or acetate across the plasma membrane [Source:SGD;Acc:S000005069]
ESC2	-5.07903	0.305433	0.00204475	-5.61078	0.413303	0.00394661	-4.39312	0.563558	0.0121537	ESC2 : Sumo-like domain protein; prevents accumulation of toxic intermediates during replication-associated recombinational repair; roles in silencing, lifespan, chromatid cohesion and the intra-S-phase DNA damage checkpoint; RENi family member [Source:SGD;Acc:S000002771]
ESC8	0.12725	0.638219	0.706325	0.329421	0.213906	0.0443225	0.433995	1.32495	0.638732	ESC8 : Protein involved in telomeric and mating-type locus silencing; interacts with Sir2p and also interacts with Gal11p, which is a component of the RNA pol II mediator complex; ESC8 has a paralog, IOC3, that arose from the whole genome duplication [Source:SGD;Acc:S000005377]
ESL2	-0.765151	0.490958	0.122517	-0.668414	0.584756	0.248951	-0.303293	0.596916	0.610131	ESL2 : Protein of unknown function; interacts with Pex14p; may interact with ribosomes, based on co-purification experiments; green fluorescent protein (GFP)-fusion protein localizes to the nucleus and cytoplasm; predicted to contain a PINc domain; ESL2 has a paralog, ESL1, that arose from the whole genome duplication [Source:SGD;Acc:S000001804]
EST1	-0.237462	0.377597	0.412429	0.000605273	0.216287	0.997662	0.399732	0.461131	0.405034	EST1 : TLC1 RNA-associated factor involved in telomere length regulation; recruitment subunit of telomerase; has G-quadruplex promoting activity required for telomere elongation; possible role in activating telomere-bound Est2p-TLC1-RNA; EST1 has a paralog, EBS1, that arose from the whole genome duplication [Source:SGD;Acc:S000004223]
EST2	-3.67418	2.00453	0.0935609	-4.11299	2.1446	0.115843	-2.28338	1.24022	0.156108	EST2 : Reverse transcriptase subunit of the telomerase holoenzyme; essential for telomerase core catalytic activity, involved in other aspects of telomerase assembly and function; mutations in human homolog are associated with aplastic anemia [Source:SGD;Acc:S000004310]
EST3	0.961191	0.367943	0.0515895	1.01789	0.295001	0.0430432	0.698313	0.229436	0.0691659	EST3 : Component of the telomerase holoenzyme; involved in telomere replication [Source:SGD;Acc:S000006432]
ETP1	0.239252	0.231209	0.227287	0.355293	0.419332	0.357599	0.414606	0.469348	0.397619	ETP1 : Putative protein of unknown function required for growth on ethanol; contains a zinc finger region and has homology to human BRAP2, which is a cytoplasmic protein that binds nuclear localization sequences [Source:SGD;Acc:S000001002]
ETT1	-0.350607	0.682713	0.494323	-0.201487	0.453644	0.604365	0.309607	0.588172	0.597331	ETT1 : Nuclear protein that inhibits replication of Brome mosaic virus; S. cerevisiae is a model system for studying replication of positive-strand RNA viruses in their natural hosts; deletion increases stop codon readthrough [Source:SGD;Acc:S000005577]
EUG1	0.361073	0.0775309	0.0184851	-0.296766	0.230154	0.211316	-1.14954	0.527541	0.120624	EUG1 : Protein disulfide isomerase of the endoplasmic reticulum lumen; EUG1 has a paralog, PDI1, that arose from the whole genome duplication; function overlaps with that of Pdi1p; may interact with nascent polypeptides in the ER [Source:SGD;Acc:S000002926]
EUG1	0.249571	0.0637723	0.0254392	0.0738168	0.14539	0.556087	-0.395855	0.163375	0.10158	EUG1 : Protein disulfide isomerase of the endoplasmic reticulum lumen; EUG1 has a paralog, PDI1, that arose from the whole genome duplication; function overlaps with that of Pdi1p; may interact with nascent polypeptides in the ER [Source:SGD;Acc:S000002926]
EXG1	-6.37869	1.05968	0.0115441	-4.91969	0.930756	0.0201154	0.407706	0.299589	0.240301	EXG1 : Major exo-1,3-beta-glucanase of the cell wall; involved in cell wall beta-glucan assembly; exists as three differentially glycosylated isoenzymes; EXG1 has a paralog, SPR1, that arose from the whole genome duplication [Source:SGD;Acc:S000004291]
EXG2	-1.33325	0.723579	0.0926605	-1.89271	0.556228	0.0440847	-2.03639	1.03939	0.142433	EXG2 : Exo-1,3-beta-glucanase; involved in cell wall beta-glucan assembly; may be anchored to the plasma membrane via a glycosylphosphatidylinositol (GPI) anchor [Source:SGD;Acc:S000002669]
EXO1	-1.17773	2.06491	0.451599	-0.658944	1.36346	0.573693	1.14575	1.76709	0.519301	EXO1 : 5'-3' exonuclease and flap-endonuclease; involved in recombination, double-strand break repair, MMS2 error-free branch of the post replication (PRR) pathway and DNA mismatch repair; role in telomere maintenance; member of the Rad2p nuclease family, with conserved N and I nuclease domains; relative distribution to the nucleus increases upon DNA replication stress; EXO1 has a paralog, DIN7, …
FAA1	1.42301	0.60562	0.0619244	1.52663	0.419993	0.0390388	1.10618	0.270076	0.0411479	FAA1 : Long chain fatty acyl-CoA synthetase; activates imported fatty acids with a preference for C12:0-C16:0 chain lengths; functions in long chain fatty acid import; accounts for most acyl-CoA synthetase activity; localized to lipid particles; involved in sphingolipid-to-glycerolipid metabolism; forms ER foci upon DNA replication stress; FAA1 has a paralog, FAA4, that arose from the whole genom…
FAA2	0.404674	0.566055	0.360521	0.698281	0.664189	0.277064	0.743334	1.32846	0.574749	FAA2 : Medium chain fatty acyl-CoA synthetase; activates imported fatty acids; accepts a wide range of fatty acid chain lengths with a preference for medium chains, C9:0-C13:0; localized to the peroxisome [Source:SGD;Acc:S000000817]
FAA3	-0.275783	0.465504	0.436094	-0.0649526	0.265453	0.776288	0.404181	1.01868	0.689614	FAA3 : Long chain fatty acyl-CoA synthetase; activates imported fatty acids; green fluorescent protein (GFP)-fusion protein localizes to the cell periphery [Source:SGD;Acc:S000001271]
FAA4	-1.0083	1.05166	0.2523	-0.604751	0.825188	0.414053	0.881824	0.572406	0.203324	FAA4 : Long chain fatty acyl-CoA synthetase; activates imported fatty acids with a preference for C12:0-C16:0 chain lengths; functions in long chain fatty acid import; important for survival during stationary phase; localized to lipid particles; involved in sphingolipid-to-glycerolipid metabolism; forms cytoplasmic foci upon DNA replication stress; FAA4 has a paralog, FAA1, that arose from the wh…
FAP1	-1.32908	1.58809	0.300169	-0.692585	0.926765	0.405915	1.41615	1.76651	0.436543	FAP1 : Protein that binds to Fpr1p; confers rapamycin resistance by competing with rapamycin for Fpr1p binding; accumulates in the nucleus upon treatment of cells with rapamycin; has similarity to D. melanogaster shuttle craft and human NFX1 [Source:SGD;Acc:S000004968]
FAR1	0.512877	0.499603	0.327619	0.402052	0.705518	0.593479	-0.331822	0.329791	0.45487	FAR1 : CDK inhibitor and nuclear anchor; during the cell cycle Far1p sequesters the GEF Cdc24p in the nucleus; phosphorylation by Cdc28p-Cln results in SCFCdc4 complex-mediated ubiquitin-dependent degradation, releasing Cdc24p for export and activation of GTPase Cdc42p; in response to pheromone, phosphorylation of Far1p by MAPK Fus3p results in association with, and inhibition of Cdc28p-Cln, as w…
FAR10	0.813349	0.304684	0.0496395	1.27727	0.357499	0.0403966	1.25745	0.231993	0.0243443	FAR10 : Protein involved in recovery from arrest in response to pheromone; acts in a cell cycle arrest recovery pathway independent from Far1p; interacts with Far3p, Far7p, Far8p, Far9p, and Far11p; potential Cdc28p substrate; FAR10 has a paralog, VPS64, that arose from the whole genome duplication [Source:SGD;Acc:S000004228]
FAR11	-0.290627	0.782785	0.615564	0.0223388	0.470881	0.960049	0.782802	0.898252	0.402998	FAR11 : Protein involved in recovery from cell cycle arrest; acts in response to pheromone; also involved in regulation of intra-S DNA damage checkpoint and autophagy; is essential for dephosphorylation of Atg13p; interacts with Far3p, Far7p, Far8p, Far9p, Far10p and with the phosphatases Pph21p, Pph22p and Pph3p; has similarity to the N- and C-termini of N. crassa HAM-2; similar to human Fam40A …
FAR3	-0.938791	0.424175	0.0684807	-1.05644	0.311088	0.0442705	-0.704685	0.159732	0.0358701	FAR3 : Protein of unknown function; involved in recovery from cell cycle arrest in response to pheromone, in a Far1p-independent pathway; interacts with Far7p, Far8p, Far9p, Far10p, and Far11p; localizes to the endoplasmic reticulum; protein abundance increases in response to DNA replication stress [Source:SGD;Acc:S000004656]
FAR7	0.35482	0.562646	0.411278	0.0503994	0.662097	0.934542	-0.356783	0.503774	0.485313	FAR7 : Protein involved in recovery from pheromone-induced cell cycle arrest; acts in a Far1p-independent pathway; interacts with Far3p, Far8p, Far9p, Far10p, and Far11p; protein abundance increases in response to DNA replication stress [Source:SGD;Acc:S000001904]
FAR8	0.628385	0.151238	0.022806	1.10525	0.380654	0.058057	1.21059	0.530679	0.111831	FAR8 : Protein involved in recovery from arrest in response to pheromone; acts in a cell cycle arrest recovery pathway independent from Far1p; interacts with Far3p, Far7p, Far9p, Far10p, and Far11p [Source:SGD;Acc:S000004631]
FAT1	0.863799	1.12263	0.331897	0.672452	1.30651	0.551146	-0.0481314	1.01717	0.965113	FAT1 : Very long chain fatty acyl-CoA synthetase and fatty acid transporter; activates imported fatty acids with a preference for very long lengths (C20-C26); has a separate function in the transport of long chain fatty acids [Source:SGD;Acc:S000000245]
FAT3	0.253917	0.348565	0.352921	0.0764306	0.448078	0.846252	-0.252622	0.698422	0.716714	FAT3 : Protein required for fatty acid uptake; protein abundance increases in cortical patches in response to oleate exposure; the authentic, non-tagged protein is detected in a phosphorylated state in highly purified mitochondria in high-throughput studies; FAT3 has a paralog, YLR413W, that arose from the whole genome duplication [Source:SGD;Acc:S000001670]
FAU1	0.338112	0.206568	0.113071	0.7981	0.222033	0.0398867	1.12995	0.61375	0.156108	FAU1 : 5,10-methenyltetrahydrofolate synthetase; involved in folic acid biosynthesis [Source:SGD;Acc:S000000985]
FBP1	3.34266	1.37192	0.0581902	2.09506	0.568861	0.0381488	-1.13411	1.35309	0.418837	FBP1 : Fructose-1,6-bisphosphatase; key regulatory enzyme in the gluconeogenesis pathway, required for glucose metabolism; undergoes either proteasome-mediated or autophagy-mediated degradation depending on growth conditions; glucose starvation results in redistribution to the periplasm; interacts with Vid30p [Source:SGD;Acc:S000004369]
FBP26	1.47253	0.55372	0.0499939	2.67886	0.391411	0.0129	2.17755	0.619793	0.0543117	FBP26 : Fructose-2,6-bisphosphatase, required for glucose metabolism; protein abundance increases in response to DNA replication stress [Source:SGD;Acc:S000003691]
FCY1	1.45326	0.719556	0.0799555	1.33817	0.771688	0.135356	9.02441e-05	0.229222	0.999524	FCY1 : Cytosine deaminase; zinc metalloenzyme that catalyzes the hydrolytic deamination of cytosine to uracil; of biomedical interest because it also catalyzes the deamination of 5-fluorocytosine (5FC) to form anticancer drug 5-fluorouracil (5FU) [Source:SGD;Acc:S000006266]
FCY2	-0.527843	0.303309	0.10211	-0.235411	0.0651349	0.0394685	0.511064	0.369011	0.235059	FCY2 : Purine-cytosine permease; mediates purine (adenine, guanine, and hypoxanthine) and cytosine accumulation; relative distribution to the vacuole increases upon DNA replication stress [Source:SGD;Acc:S000000858]
FCY21	-0.340292	0.269191	0.169742	-0.398515	0.220416	0.127096	-0.159485	0.511247	0.754993	FCY21 : Putative purine-cytosine permease; very similar to Fcy2p but cannot substitute for its function [Source:SGD;Acc:S000000862]
FCY22	0.226982	1.43792	0.832527	0.551981	0.735425	0.404186	0.956827	1.26768	0.459907	FCY22 : Putative purine-cytosine permease; very similar to Fcy2p but cannot substitute for its function [Source:SGD;Acc:S000002958]
FDC1	-0.93484	0.71806	0.162044	-1.01622	0.520352	0.11269	-0.632229	0.250519	0.0950702	FDC1 : Putative phenylacrylic acid decarboxylase; essential for the decarboxylation of aromatic carboxylic acids to the corresponding vinyl derivatives; homolog of E. coli UbiD; GFP-fusion protein localizes to the cytoplasm [Source:SGD;Acc:S000002947]
FET3	0.355149	0.833928	0.6382	0.367561	0.476366	0.489164	0.143378	0.941628	0.904339	FET3 : Ferro-O2-oxidoreductase; multicopper oxidase that oxidizes ferrous (Fe2+) to ferric iron (Fe3+) for subsequent cellular uptake by transmembrane permease Ftr1p; required for high-affinity iron uptake and involved in mediating resistance to copper ion toxicity, belongs to class of integral membrane multicopper oxidases; protein abundance increases in response to DNA replication stress [Sourc…
FET4	-0.128989	0.450047	0.697811	0.056367	0.385919	0.869253	0.234421	0.194972	0.280929	FET4 : Low-affinity Fe(II) transporter of the plasma membrane [Source:SGD;Acc:S000004938]
FET5	0.587434	0.664644	0.280612	0.593745	0.180779	0.0469146	0.441757	1.14051	0.696565	FET5 : Multicopper oxidase; integral membrane protein with similarity to Fet3p; may have a role in iron transport [Source:SGD;Acc:S000001853]
FHN1	0.883426	0.351789	0.0553441	0.318067	0.135496	0.0833296	-0.579551	0.385098	0.210143	FHN1 : Protein of unknown function; induced by ketoconazole; promoter region contains sterol regulatory element motif, which has been identified as a Upc2p-binding site; overexpression complements function of Nce102p in NCE102 deletion strain; FHN1 has a paralog, NCE102, that arose from the whole genome duplication [Source:SGD;Acc:S000003363]
FIG1	0.489142	0.413198	0.187297	0.862669	0.386709	0.0905801	0.891424	0.720328	0.271497	FIG1 : Integral membrane protein required for efficient mating; may participate in or regulate the low affinity Ca2+ influx system, which affects intracellular signaling and cell-cell fusion during mating [Source:SGD;Acc:S000000244]
FIG2	1.02238	0.712921	0.139626	1.42837	0.278387	0.0212144	1.45966	0.751652	0.144493	FIG2 : Cell wall adhesin, expressed specifically during mating; may be involved in maintenance of cell wall integrity during mating; FIG2 has a paralog, AGA1, that arose from the whole genome duplication [Source:SGD;Acc:S000000685]
FIG4	-0.403774	0.25712	0.12102	-1.16565	0.359014	0.0478672	-1.82841	0.51407	0.0531065	FIG4 : Phosphatidylinositol 3,5-bisphosphate (PtdIns[3,5]P) phosphatase; required for efficient mating and response to osmotic shock; physically associates with and regulated by Vac14p; contains a SAC1-like domain; homologous to human FIG4, which is associated with CMT4J, a form of Charcot-Marie-Tooth disorder [Source:SGD;Acc:S000005269]
FIN1	0.626839	0.192116	0.0348002	0.267855	0.475958	0.517161	-0.354487	0.785472	0.650021	FIN1 : Spindle pole body-related intermediate filament protein; forms cell cycle-specific filaments between spindle pole bodies in dividing cells; localizes to poles and microtubules of spindle during anaphase and contributes to spindle stability; involved in Glc7p localization and regulation; relative distribution to the nucleus increases upon DNA replication stress [Source:SGD;Acc:S000002537]
FIR1	-0.331623	1.41906	0.752131	0.246993	0.447974	0.525396	1.25713	1.78714	0.487773	FIR1 : Protein involved in 3' mRNA processing; interacts with Ref2p; APCC(Cdh1) substrate; potential Cdc28p substrate [Source:SGD;Acc:S000000834]
FIS1	-0.252462	0.250655	0.235875	0.050122	0.317751	0.858423	0.599563	0.374618	0.191957	FIS1 : Protein involved in mitochondrial fission and peroxisome abundance; required for localization of Dnm1p and Mdv1p during mitochondrial division; mediates ethanol-induced apoptosis and ethanol-induced mitochondrial fragmentation [Source:SGD;Acc:S000001327]
FIT2	-1.37445	1.56245	0.282301	-0.621484	0.629552	0.299912	1.37076	1.9216	0.48247	FIT2 : Mannoprotein that is incorporated into the cell wall; incorporated via a glycosylphosphatidylinositol (GPI) anchor; involved in the retention of siderophore-iron in the cell wall [Source:SGD;Acc:S000005909]
FIT3	0.413054	0.901382	0.538855	0.571954	0.478544	0.234557	0.469169	1.32393	0.722441	FIT3 : Mannoprotein that is incorporated into the cell wall; incorporated via a glycosylphosphatidylinositol (GPI) anchor; involved in the retention of siderophore-iron in the cell wall [Source:SGD;Acc:S000005910]
FKH1	-0.351754	0.390535	0.27379	-0.664722	0.287683	0.0854542	-0.683009	0.641522	0.324861	FKH1 : Forkhead family transcription factor; minor role in expression of G2/M phase genes; negatively regulates transcription elongation; positive role in chromatin silencing at HML, HMR; facilitates clustering and activation of early-firing replication origins; binds to recombination enhancer near HML, regulates donor preference during mating-type switching; relocalizes to cytosol in response to…
FKH2	0.00319246	0.303346	0.989583	-0.653483	0.201102	0.0478056	-1.22077	0.502052	0.101173	FKH2 : Forkhead family transcription factor; plays a major role in the expression of G2/M phase genes; positively regulates transcriptional elongation; facilitates clustering and activation of early-firing replication origins; negative role in chromatin silencing at HML and HMR; substrate of the Cdc28p/Clb5p kinase; relocalizes to the cytosol in response to hypoxia; FKH2 has a paralog, FKH1, that…
FKS1	-1.78295	0.603474	0.0414421	-1.27098	0.423118	0.0548513	0.33582	0.517239	0.519094	FKS1 : Catalytic subunit of 1,3-beta-D-glucan synthase; functionally redundant with alternate catalytic subunit Gsc2p; binds to regulatory subunit Rho1p; involved in cell wall synthesis and maintenance; localizes to sites of cell wall remodeling; FKS1 has a paralog, GSC2, that arose from the whole genome duplication [Source:SGD;Acc:S000004334]
FKS3	0.876585	0.56695	0.123944	0.63016	0.339685	0.121925	0.0693223	0.448919	0.882888	FKS3 : Protein involved in spore wall assembly; has similarity to 1,3-beta-D-glucan synthase catalytic subunits Fks1p and Gsc2p; the authentic, non-tagged protein is detected in highly purified mitochondria in high-throughput studies [Source:SGD;Acc:S000004923]
FLC1	0.268227	0.420406	0.406365	-0.0587833	0.66946	0.924045	-0.624104	0.785173	0.43975	FLC1 : Putative FAD transporter; required for uptake of FAD into endoplasmic reticulum; involved in cell wall maintenance; FLC1 has a paralog, FLC3, that arose from the whole genome duplication [Source:SGD;Acc:S000006142]
FLC2	1.23959	0.593634	0.0755244	1.85299	0.328878	0.0181646	1.44335	0.473706	0.0690816	FLC2 : Putative FAD transporter; required for uptake of FAD into endoplasmic reticulum; involved in cell wall maintenance; FLC2 has a paralog, YOR365C, that arose from the whole genome duplication [Source:SGD;Acc:S000000049]
FLC3	-0.283919	0.0999593	0.0444639	-0.211388	0.388946	0.530902	0.153276	0.750154	0.841961	FLC3 : Putative FAD transporter, similar to Flc1p and Flc2p; localized to the ER; FLC3 has a paralog, FLC1, that arose from the whole genome duplication [Source:SGD;Acc:S000003107]
FLD1	-0.283985	0.298679	0.25523	-0.694233	0.2357	0.0567459	-0.899526	0.215691	0.0398212	FLD1 : Seipin protein; involved in lipid droplet morphology, number, and size; proposed to be involved in lipid metabolism; related to the human BSCL2 which is associated with lipodystrophy [Source:SGD;Acc:S000004396]
FLO1	-0.658612	0.529373	0.173911	-0.782441	0.104434	0.0109372	-0.712562	0.59148	0.280224	FLO1 : Lectin-like protein involved in flocculation; cell wall protein that binds mannose chains on the surface of other cells, confers floc-forming ability that is chymotrypsin sensitive and heat resistant; FLO1 has a paralog, FLO5, that arose from a segmental duplication [Source:SGD;Acc:S000000084]
FLO10	0.496275	0.361249	0.149202	0.803737	0.484497	0.14458	0.77007	0.301134	0.0931163	FLO10 : Member of the FLO family of cell wall flocculation proteins; not expressed in most lab strains; overproduction induces flocculation that can be inhibited by mannose, sucrose, or glucose; overproduction also promotes haploid invasive growth and diploid filamentous growth [Source:SGD;Acc:S000001810]
FLO11	0.567628	0.426504	0.156637	0.40551	0.15426	0.068809	0.0538758	0.709114	0.943322	FLO11 : GPI-anchored cell surface glycoprotein (flocculin); required for pseudohyphal formation, invasive growth, flocculation, and biofilms; transcriptionally regulated by the MAPK pathway (via Ste12p and Tec1p) and the cAMP pathway (via Flo8p); required for formation of fibrous interconnections between cells in a colony of a wild S. cerevisiae strain; a portion is cleaved and shed from cells, a…
FLO8	0.562301	NA	NA	-0.182261	NA	NA	-1.07707	NA	NA	FLO8 : Transcription factor; required for flocculation, diploid filamentous growth, and haploid invasive growth; forms a heterodimer with Mss1p that interacts with the Swi/Snf complex during transcriptional activation of FLO1, FLO11, and STA1; genome reference strain S288C and most laboratory strains have a nonsense mutation in this gene [Source:SGD;Acc:S000000911]
FLO8	-0.64186	0.456962	0.144186	-0.709773	0.592741	0.23403	-0.237619	0.677818	0.725539	FLO8 : Transcription factor; required for flocculation, diploid filamentous growth, and haploid invasive growth; forms a heterodimer with Mss1p that interacts with the Swi/Snf complex during transcriptional activation of FLO1, FLO11, and STA1; genome reference strain S288C and most laboratory strains have a nonsense mutation in this gene [Source:SGD;Acc:S000000911]
FLR1	-0.387472	1.41717	0.711122	-0.26111	0.761827	0.687604	0.416492	1.77442	0.817861	FLR1 : Plasma membrane transporter of the major facilitator superfamily; member of the 12-spanner drug:H(+) antiporter DHA1 family; involved in efflux of fluconazole, diazaborine, benomyl, methotrexate, and other drugs; expression induced in cells treated with the mycotoxin patulin; relocalizes from nucleus to plasma membrane upon DNA replication stress [Source:SGD;Acc:S000000212]
FMC1	-1.01878	1.1987	0.294623	-1.67801	0.447395	0.0369762	-1.70594	0.979046	0.169516	FMC1 : Mitochondrial matrix protein; required for assembly or stability at high temperature of the F1 sector of mitochondrial F1F0 ATP synthase; null mutant temperature sensitive growth on glycerol is suppressed by multicopy expression of Odc1p [Source:SGD;Acc:S000001360]
FMO1	0.816566	0.278199	0.0419268	0.826684	0.444529	0.121426	0.540752	0.485667	0.307573	FMO1 : Flavin-containing monooxygenase; localized to the cytoplasmic face of the ER membrane; catalyzes oxidation of biological thiols to maintain the ER redox buffer ratio for correct folding of disulfide-bonded proteins [Source:SGD;Acc:S000001219]
FMP10	-2.1768	2.76635	0.323415	-1.55411	2.2243	0.432805	0.0348891	0.682211	0.962654	FMP10 : Putative protein of unknown function; the authentic, non-tagged protein is detected in highly purified mitochondria in high-throughput studies [Source:SGD;Acc:S000000984]
FMP16	0.920395	0.38202	0.0593477	1.16117	0.603212	0.115241	0.653334	0.705543	0.379227	FMP16 : Protein of unknown function; may be involved in responding to conditions of stress; the authentic, non-tagged protein is detected in highly purified mitochondria in high-throughput studies; protein abundance increases in response to DNA replication stress [Source:SGD;Acc:S000002477]
FMP23	-0.0781021	1.46379	0.94517	0.16247	0.403691	0.63712	0.446398	1.54402	0.772868	FMP23 : Putative protein of unknown function; proposed to be involved in iron or copper homeostasis; the authentic, non-tagged protein is detected in highly purified mitochondria in high-throughput studies [Source:SGD;Acc:S000000251]
FMP25	0.0391514	0.0961357	0.582988	-1.53263	0.222899	0.0127848	-3.06815	0.434885	0.0146778	FMP25 : Protein required for assembly of respiratory complex III; mitochondrial inner membrane protein; required for an early step in assembly of respiratory complex III (cytochrome bc1 complex); mRNA is targeted to mitochondria [Source:SGD;Acc:S000004067]
FMP27	-0.820332	0.632389	0.162922	-0.935397	0.316698	0.0564542	-0.63325	0.296234	0.124144	FMP27 : Putative protein of unknown function; the authentic, non-tagged protein is detected in highly purified mitochondria in high-throughput studies [Source:SGD;Acc:S000004446]
FMP30	-1.01483	0.721189	0.14379	-0.869408	0.55178	0.156888	0.0924827	2.03491	0.966526	FMP30 : Protein with a role in maintaining mitochondrial morphology; also involved in maintaining normal cardiolipin levels; mitochondrial inner membrane protein; proposed to be involved in N-acylethanolamine metabolism; related to mammalian N-acylPE-specific phospholipase D [Source:SGD;Acc:S000006024]
FMP32	0.923568	0.250031	0.0281089	0.955886	0.361558	0.0681846	0.665317	0.586025	0.30032	FMP32 : Putative protein of unknown function; the authentic, non-tagged protein is detected in highly purified mitochondria in high-throughput studies [Source:SGD;Acc:S000001848]
FMP33	1.24372	0.509038	0.0579555	1.00996	0.347481	0.0579639	0.337196	0.94597	0.720945	FMP33 : Putative protein of unknown function; the authentic, non-tagged protein is detected in highly purified mitochondria in high-throughput studies [Source:SGD;Acc:S000003697]
FMP40	0.394623	0.168772	0.0624015	0.794393	0.196836	0.0325059	0.98917	0.583959	0.176996	FMP40 : Putative protein of unknown function; proposed to be involved in responding to environmental stresses; the authentic, non-tagged protein is detected in highly purified mitochondria in high-throughput studies [Source:SGD;Acc:S000006143]
FMP41	0.933732	0.492035	0.0881896	0.810198	0.297582	0.0648534	-0.282156	0.596121	0.63441	FMP41 : Putative protein of unknown function; GFP-fusion protein is induced in response to the DNA-damaging agent MMS; the authentic, non-tagged protein is detected in highly purified mitochondria in high-throughput studies [Source:SGD;Acc:S000005112]
FMP45	0.707123	0.431006	0.112636	0.583851	0.221752	0.0686317	0.138023	0.335382	0.67917	FMP45 : Integral membrane protein localized to mitochondria; required for sporulation and maintaining sphingolipid content; similar to SUR7; FMP45 has a paralog, YNL194C, that arose from the whole genome duplication [Source:SGD;Acc:S000002381]
FMP46	0.307892	0.284778	0.213718	0.0732258	0.282338	0.76267	-0.354968	0.148453	0.103653	FMP46 : Putative redox protein containing a thioredoxin fold; the authentic, non-tagged protein is detected in highly purified mitochondria in high-throughput studies [Source:SGD;Acc:S000001757]
FMP48	-0.536494	0.18426	0.0425288	-0.505816	0.257359	0.111439	-0.0633006	0.409557	0.882761	FMP48 : Putative protein of unknown function; the authentic, non-tagged protein is detected in highly purified mitochondria in high-throughput studies; induced by treatment with 8-methoxypsoralen and UVA irradiation [Source:SGD;Acc:S000003284]
FMP52	-0.388812	0.661802	0.439465	0.178149	0.288174	0.480808	1.23491	0.77448	0.193033	FMP52 : Protein of unknown function; localized to the mitochondrial outer membrane; induced by treatment with 8-methoxypsoralen and UVA irradiation [Source:SGD;Acc:S000000806]
FMS1	0.487138	0.15836	0.0385821	0.192723	0.0853332	0.0886924	-0.36872	0.12939	0.0775384	FMS1 : Polyamine oxidase; converts spermine to spermidine, which is required for the essential hypusination modification of translation factor eIF-5A; also involved in pantothenic acid biosynthesis [Source:SGD;Acc:S000004622]
FMT1	-0.573001	1.4999	0.605826	-0.191935	0.37216	0.550299	0.556821	1.60146	0.727684	FMT1 : Methionyl-tRNA formyltransferase; catalyzes the formylation of initiator Met-tRNA in mitochondria; potential Cdc28p substrate [Source:SGD;Acc:S000000109]
FOB1	0.644979	0.469902	0.149381	0.742439	0.889777	0.362727	0.609851	1.43771	0.669666	FOB1 : Nucleolar protein that binds the rDNA replication fork barrier site; required for replication fork blocking, recombinational hotspot activity, condensin recruitment to replication fork barrier (RFB), and rDNA repeat segregation; related to retroviral integrases [Source:SGD;Acc:S000002517]
FOX2	-0.762749	0.205136	0.0277563	-0.588735	0.209186	0.061293	0.137226	0.575309	0.81449	FOX2 : 3-hydroxyacyl-CoA dehydrogenase and enoyl-CoA hydratase; multifunctional enzyme of the peroxisomal fatty acid beta-oxidation pathway [Source:SGD;Acc:S000001717]
FPK1	0.468445	0.255531	0.0935447	0.712069	0.270695	0.0687452	0.56151	0.214038	0.089084	FPK1 : Ser/Thr protein kinase; regulates the putative phospholipid translocases Lem3p-Dnf1p/Dnf2p; phosphorylates and inhibits upstream inhibitory kinase, Ypk1p; localizes to the cytoplasm, early endosome/TGN compartments, and plasma membrane; FPK1 has a paralog, KIN82, that arose from the whole genome duplication [Source:SGD;Acc:S000005330]
FPR1	-3.90909	0.634445	0.0111147	-4.20731	0.480906	0.0082736	-0.870993	0.340299	0.0930297	FPR1 : Peptidyl-prolyl cis-trans isomerase (PPIase); binds to the drugs FK506 and rapamycin; also binds to the nonhistone chromatin binding protein Hmo1p and may regulate its assembly or function; N-terminally propionylated in vivo [Source:SGD;Acc:S000005079]
FPR2	0.0119486	0.328841	0.963347	0.0957489	0.279669	0.68795	0.173285	0.130574	0.248184	FPR2 : Membrane-bound peptidyl-prolyl cis-trans isomerase (PPIase); binds to the drugs FK506 and rapamycin; expression pattern suggests possible involvement in ER protein trafficking; relocalizes from nucleus to vacuole upon DNA replication stress [Source:SGD;Acc:S000002927]
FPR3	-0.490566	0.253737	0.0856436	-0.868027	0.0888156	0.00680943	-1.08983	0.23663	0.0332022	FPR3 : Nucleolar peptidyl-prolyl cis-trans isomerase (PPIase); FK506 binding protein; affects expression of multiple genes via its role in nucleosome assembly; phosphorylated by casein kinase II (Cka1p-Cka2p-Ckb1p-Ckb2p) and dephosphorylated by Ptp1p; PPIase domain acts as a transcriptional repressor when tethered to DNA by lexA, and repressor activity is dependent on PPIase activity; FPR3 has a …
FPR4	-0.249301	0.147198	0.106771	-0.149669	0.507319	0.730243	0.102717	1.11538	0.931134	FPR4 : Peptidyl-prolyl cis-trans isomerase (PPIase); nuclear proline isomerase; affects expression of multiple genes via its role in nucleosome assembly; catalyzes isomerization of proline residues in histones H3 and H4, which affects lysine methylation of those histones; PPIase domain acts as a transcriptional repressor when tethered to DNA by lexA, and repressor activity is dependent on PPIase …
FPS1	-0.539176	0.731582	0.348566	-0.208332	0.516225	0.636356	0.587517	0.676131	0.404301	FPS1 : Aquaglyceroporin, plasma membrane channel; involved in efflux of glycerol and xylitol, and in uptake of acetic acid and the trivalent metalloids arsenite and antimonite; role in mediating passive diffusion of glycerol is key factor in maintenance of redox balance; member of major intrinsic protein (MIP) family; phosphorylated by Hog1p MAPK under acetate stress; deletion improves xylose fer…
FRA1	-3.33294	1.51099	0.0688403	-3.30781	0.103403	0.00113593	-1.07642	2.56763	0.673218	FRA1 : Protein involved in negative regulation of iron regulon transcription; forms an iron independent complex with Fra2p, Grx3p, and Grx4p; cytosolic; mutant fails to repress transcription of iron regulon and is defective in spore formation [Source:SGD;Acc:S000003952]
FRA2	-0.930132	0.144018	0.0102335	-1.29081	0.114174	0.00534772	-1.11111	0.0669718	0.0029843	FRA2 : Protein involved in negative regulation of iron regulon transcription; forms an iron independent complex with Fra2p, Grx3p, and Grx4p; null mutant fails to repress iron regulon and is sensitive to nickel [Source:SGD;Acc:S000003188]
FRD1	0.0550159	0.330632	0.823334	-0.0755074	0.206691	0.667593	-0.120643	0.125231	0.363976	FRD1 : Soluble fumarate reductase; required with isoenzyme Osm1p for anaerobic growth; may interact with ribosomes, based on co-purification experiments; authentic, non-tagged protein is detected in purified mitochondria in high-throughput studies; similar to Arxula adeninovorans fumarate reductase; protein abundance increases in response to DNA replication stress; FRD1 has a paralog, OSM1, that …
FRE1	-1.30318	0.603329	0.0713954	-1.24162	0.147757	0.00889539	-0.366318	0.692505	0.595253	FRE1 : Ferric reductase and cupric reductase; reduces siderophore-bound iron and oxidized copper prior to uptake by transporters; expression induced by low copper and iron levels [Source:SGD;Acc:S000004204]
FRE2	-0.0445701	0.246368	0.807383	0.219438	0.31904	0.439034	0.487912	0.446809	0.315222	FRE2 : Ferric reductase and cupric reductase; reduces siderophore-bound iron and oxidized copper prior to uptake by transporters; expression induced by low iron levels but not by low copper levels [Source:SGD;Acc:S000001703]
FRE3	-0.483292	0.903137	0.477493	0.02375	0.342716	0.940629	1.00919	1.18598	0.412391	FRE3 : Ferric reductase; reduces siderophore-bound iron prior to uptake by transporters; expression induced by low iron levels [Source:SGD;Acc:S000005908]
FRE4	0.27142	0.27873	0.246963	0.223024	0.259951	0.352606	-0.12028	0.297884	0.68464	FRE4 : Ferric reductase; reduces a specific subset of siderophore-bound iron prior to uptake by transporters; expression induced by low iron levels [Source:SGD;Acc:S000005343]
FRE5	-0.697165	1.13683	0.422459	-1.06253	1.68297	0.472175	-0.942452	1.51723	0.536109	FRE5 : Putative ferric reductase with similarity to Fre2p; expression induced by low iron levels; the authentic, non-tagged protein is detected in highly purified mitochondria in high-throughput studies [Source:SGD;Acc:S000005911]
FRE6	0.355451	0.40168	0.280206	0.233338	0.380052	0.483414	-0.0997681	0.256159	0.694968	FRE6 : Putative ferric reductase with similarity to Fre2p; expression induced by low iron levels [Source:SGD;Acc:S000003974]
FRE7	-0.765002	1.00843	0.146571	-0.738336	0.925407	0.170837	-0.435634	0.58551	0.241799	FRE7 : Putative ferric reductase with similarity to Fre2p; expression induced by low copper levels [Source:SGD;Acc:S000005512]
FRE8	-0.692439	1.10245	0.412926	-0.934423	1.07058	0.345569	-0.275152	0.923584	0.765455	FRE8 : Protein with sequence similarity to iron/copper reductases; involved in iron homeostasis; deletion mutant has iron deficiency/accumulation growth defects; expression increased in the absence of copper-responsive transcription factor Mac1p [Source:SGD;Acc:S000004037]
FRK1	0.251303	0.166798	0.129255	0.474326	0.238076	0.109141	0.569446	0.639159	0.394434	FRK1 : Protein kinase of unknown cellular role; green fluorescent protein (GFP)-fusion protein localizes to the cytoplasm; interacts with rRNA transcription and ribosome biogenesis factors and the long chain fatty acyl-CoA synthetase Faa3p; FRK1 has a paralog, KIN4, that arose from the whole genome duplication [Source:SGD;Acc:S000006062]
FRM2	0.617815	0.372477	0.192551	0.50566	0.19431	0.146007	0.213612	0.277862	0.547817	FRM2 : Type II nitroreductase, using NADH as reductant; mutants are defective in fatty acid mediated repression of genes involved in fatty acid biosynthesis indicative of a role in lipid signaling; involved in the oxidative stress response; transcription induction by cadmium and selenite indicates a possible role in the metal stress response; expression induced in cells treated with the mycotoxin…
FRT1	-0.640477	1.12662	0.452867	-0.587892	0.382061	0.162595	0.115924	1.38648	0.937554	FRT1 : Tail-anchored ER membrane protein of unknown function; substrate of the phosphatase calcineurin; interacts with homolog Frt2p; promotes cell growth in stress conditions, possibly via a role in posttranslational translocation; FRT1 has a paralog, FRT2, that arose from the whole genome duplication [Source:SGD;Acc:S000005851]
FRT2	-0.314311	0.67252	0.531201	-0.135348	0.213214	0.469824	0.52264	0.88317	0.554763	FRT2 : Tail-anchored ER membrane protein of unknown function; interacts with homolog Frt1p; promotes growth in conditions of high Na+, alkaline pH, or cell wall stress, possibly via a role in posttranslational translocation; potential Cdc28p substrate; FRT2 has a paralog, FRT1, that arose from the whole genome duplication [Source:SGD;Acc:S000000026]
FSF1	-15.9594	0.965975	0.00205583	-14.8851	0.840324	0.00260676	-8.47243	0.496864	0.00285106	FSF1 : Putative protein; predicted to be an alpha-isopropylmalate carrier; belongs to the sideroblastic-associated protein family; non-tagged protein is detected in purified mitochondria; likely to play a role in iron homeostasis [Source:SGD;Acc:S000005797]
FSH1	-0.521147	0.362997	0.139424	-0.115759	0.368888	0.713783	0.673057	0.383256	0.167712	FSH1 : Putative serine hydrolase; localizes to both the nucleus and cytoplasm; sequence is similar to S. cerevisiae Fsh2p and Fsh3p and the human candidate tumor suppressor OVCA2 [Source:SGD;Acc:S000001091]
FSH3	0.0250961	0.913424	0.972613	0.17046	0.294328	0.505999	0.345321	1.62617	0.835848	FSH3 : Putative serine hydrolase; likely target of Cyc8p-Tup1p-Rfx1p transcriptional regulation; sequence is similar to S. cerevisiae Fsh1p and Fsh2p and the human candidate tumor suppressor OVCA2 [Source:SGD;Acc:S000005806]
FTH1	0.359679	0.386565	0.262636	0.444202	0.296909	0.169724	0.340124	0.804146	0.670504	FTH1 : Putative high affinity iron transporter; involved in transport of intravacuolar stores of iron; forms complex with Fet5p; expression is regulated by iron; proposed to play indirect role in endocytosis; protein abundance increases in response to DNA replication stress [Source:SGD;Acc:S000000411]
FTR1	0.20966	0.16204	0.163589	0.573072	0.355555	0.151332	0.870898	0.734614	0.285425	FTR1 : High affinity iron permease; involved in the transport of iron across the plasma membrane; forms complex with Fet3p; expression is regulated by iron; protein abundance increases in response to DNA replication stress [Source:SGD;Acc:S000000947]
FUB1	-0.601784	1.39637	0.561958	-0.276289	1.20234	0.790246	0.342479	0.889371	0.698157	FUB1 : Proteasome-binding protein; interacts physically with multiple subunits of the 20S proteasome and genetically with genes encoding 20S core particle and 19S regulatory particle subunits; exhibits boundary activity which blocks the propagation of heterochromatic silencing; contains a PI31 proteasome regulator domain and sequence similarity with human PSMF1, a proteasome inhibitor; not an ess…
FUI1	0.65096	0.682967	0.254381	0.571696	0.82796	0.437665	0.0886489	0.726361	0.907654	FUI1 : High affinity uridine permease, localizes to the plasma membrane; also mediates low but significant transport of the cytotoxic nucleoside analog 5-fluorouridine; not involved in uracil transport; relative distribution to the vacuole increases upon DNA replication stress [Source:SGD;Acc:S000000138]
FUM1	0.68436	1.0138	0.477374	1.05946	1.07955	0.405272	1.00593	0.716324	0.343608	FUM1 : Fumarase; converts fumaric acid to L-malic acid in the TCA cycle; cytosolic and mitochondrial distribution determined by the N-terminal targeting sequence, protein conformation, and status of glyoxylate shunt; phosphorylated in mitochondria [Source:SGD;Acc:S000006183]
FUN14	0.456978	0.57777	0.321487	0.730161	0.760737	0.310461	0.645921	0.746159	0.405513	FUN14 : Mitochondrial protein of unknown function [Source:SGD;Acc:S000000006]
FUN19	0.163121	0.128551	0.168705	0.176934	0.231909	0.397576	0.0273291	0.276793	0.926044	FUN19 : Non-essential protein of unknown function; expression induced in response to heat stress; FUN19 has a paralog, YOR338W, that arose from the whole genome duplication [Source:SGD;Acc:S000002134]
FUN26	0.211345	0.380735	0.462542	0.167876	0.225218	0.406976	0.120976	0.563602	0.834009	FUN26 : High affinity, broad selectivity, nucleoside/nucleobase transporter; vacuolar membrane localized transporter which may regulate the balance of nicotinamide riboside (NmR) levels between the cytosol and vacuole, contributing to salvage of NmR for use in cytosolic NAD+ synthesis; equilibrative nucleoside transporter (ENT) family member [Source:SGD;Acc:S000000020]
FUN26	0.283195	0.585104	0.517439	0.527667	0.417168	0.217125	0.48002	0.691942	0.493017	FUN26 : High affinity, broad selectivity, nucleoside/nucleobase transporter; vacuolar membrane localized transporter which may regulate the balance of nicotinamide riboside (NmR) levels between the cytosol and vacuole, contributing to salvage of NmR for use in cytosolic NAD+ synthesis; equilibrative nucleoside transporter (ENT) family member [Source:SGD;Acc:S000000020]
FUN30	-2.03841	0.688331	0.0412729	-2.12999	0.164398	0.00425276	0.00145301	1.23278	0.999152	FUN30 : Snf2p family member with ATP-dependent chromatin remodeling activity; has a role in silencing at the mating type locus, telomeres and centromeres; enriched at centromeres and is required for correct chromatin structure around centromeres, as well as at the boundary element of the silent HMR; recruited to DNA double-strand breaks (DSBs) where it promotes 5' strand resection of DSBs; potent…
FUS1	0.932528	0.259779	0.0753761	1.05683	0.310764	0.107524	0.711414	0.236896	0.156766	FUS1 : Membrane protein localized to the shmoo tip; required for cell fusion; expression regulated by mating pheromone; proposed to coordinate signaling, fusion, and polarization events required for fusion; potential Cdc28p substrate [Source:SGD;Acc:S000000532]
FUS2	0.916936	0.553264	0.110762	1.12765	0.389067	0.0582213	0.233852	0.904599	0.797928	FUS2 : Cell fusion regulator; cytoplasmic protein localized to shmoo tip; required for alignment of parental nuclei before nuclear fusion during mating; contains a Dbl-homology domain; binds specifically with activated Cdc42p [Source:SGD;Acc:S000004845]
FUS3	-2.22475	1.16509	0.162575	-1.10895	1.53011	0.511724	1.38483	0.988168	0.344311	FUS3 : Mitogen-activated serine/threonine protein kinase involved in mating; phosphoactivated by Ste7p; substrates include Ste12p, Far1p, Bni1p, Sst2p; inhibits invasive growth during mating by phosphorylating Tec1p, promoting its; inhibits recruitment of Ste5p, Cdc42p-mediated asymmetry and mating morphogenesis [Source:SGD;Acc:S000000112]
FYV12	-6.90009	0.408242	0.00200247	-8.30191	0.636973	0.00423541	-3.56935	0.688004	0.0264013	FYV12 : Protein of unknown function; required for survival upon exposure to K1 killer toxin [Source:SGD;Acc:S000005709]
FYV8	-2.64381	0.223385	0.00356424	-3.30212	0.849993	0.0347408	-2.61029	1.5512	0.178738	FYV8 : Protein of unknown function; required for survival upon exposure to K1 killer toxin [Source:SGD;Acc:S000003428]
FZF1	0.174548	0.494053	0.632188	0.300695	0.327768	0.327162	0.497713	0.169158	0.0733037	FZF1 : Transcription factor involved in sulfite metabolism; sole identified regulatory target is SSU1; overexpression suppresses sulfite-sensitivity of many unrelated mutants due to hyperactivation of SSU1, contains five zinc fingers; protein abundance increases in response to DNA replication stress [Source:SGD;Acc:S000003223]
GAC1	2.65557	0.284856	0.00535764	3.14325	0.378142	0.00908234	1.7306	0.424743	0.0415537	GAC1 : Regulatory subunit for Glc7p type-1 protein phosphatase (PP1); tethers Glc7p to Gsy2p glycogen synthase, binds Hsf1p heat shock transcription factor, required for induction of some HSF-regulated genes under heat shock; GAC1 has a paralog, PIG1, that arose from the whole genome duplication [Source:SGD;Acc:S000005704]
GAD1	0.253749	0.327724	0.329812	0.0875079	0.182807	0.577342	-0.407462	0.347435	0.289214	GAD1 : Glutamate decarboxylase; converts glutamate into gamma-aminobutyric acid (GABA) during glutamate catabolism; involved in response to oxidative stress [Source:SGD;Acc:S000004862]
GAL2	-0.221288	1.02674	0.770556	0.193004	0.799609	0.779356	0.835743	0.953341	0.400569	GAL2 : Galactose permease; required for utilization of galactose; also able to transport glucose [Source:SGD;Acc:S000004071]
GAL3	-0.916535	0.768182	0.185101	-0.259083	0.420323	0.48189	1.39399	1.41265	0.354352	GAL3 : Transcriptional regulator; involved in activation of the GAL genes in response to galactose; forms a complex with Gal80p to relieve Gal80p inhibition of Gal4p; binds galactose and ATP but does not have galactokinase activity; GAL3 has a paralog, GAL1, that arose from the whole genome duplication [Source:SGD;Acc:S000002416]
GAL4	0.438268	0.919997	0.60192	0.970852	1.18138	0.466699	1.28898	1.28631	0.456416	GAL4 : DNA-binding transcription factor required for activating GAL genes; responds to galactose; repressed by Gal80p and activated by Gal3p [Source:SGD;Acc:S000006169]
GAL80	-0.282295	0.476128	0.435792	-0.11299	0.271192	0.625581	0.246307	0.406138	0.545526	GAL80 : Transcriptional regulator involved in the repression of GAL genes; involved in the repression of GAL genes in the absence of galactose; inhibits transcriptional activation by Gal4p; inhibition relieved by Gal3p or Gal1p binding [Source:SGD;Acc:S000004515]
GAL83	-5.17313	0.285092	0.00179763	-5.23234	0.342615	0.00330123	-3.58199	0.357043	0.0075561	GAL83 : One of three possible beta-subunits of the Snf1 kinase complex; allows nuclear localization of the Snf1 kinase complex in the presence of a nonfermentable carbon source; contains glycogen-binding domain; GAL83 has a paralog, SIP2, that arose from the whole genome duplication [Source:SGD;Acc:S000000829]
GAL83	-5.90612	0.149124	0.00054241	-6.65165	0.321289	0.00208288	-4.42027	0.828242	0.0250145	GAL83 : One of three possible beta-subunits of the Snf1 kinase complex; allows nuclear localization of the Snf1 kinase complex in the presence of a nonfermentable carbon source; contains glycogen-binding domain; GAL83 has a paralog, SIP2, that arose from the whole genome duplication [Source:SGD;Acc:S000000829]
GAP1	-0.153676	0.223209	0.375528	0.143954	0.255038	0.516078	0.479532	0.63475	0.459683	GAP1 : General amino acid permease; Gap1p senses the presence of amino acid substrates to regulate localization to the plasma membrane when needed; essential for invasive growth [Source:SGD;Acc:S000001747]
GAS1	-4.48065	1.94321	0.0638691	-5.30279	1.20068	0.027971	-2.12059	1.68859	0.266882	GAS1 : Beta-1,3-glucanosyltransferase; required for cell wall assembly and also has a role in transcriptional silencing; localizes to cell surface via a glycosylphosphatidylinositol (GPI) anchor; also found at nuclear periphery; genetic interactions with histone H3 lysine acetyltransferases GCN5 and SAS3 indicate previously unsuspected functions for Gas1 in DNA damage response and cell cycle regu…
GAS2	-0.238121	0.42191	0.45585	0.297205	0.18529	0.152481	0.836384	0.458734	0.158225	GAS2 : 1,3-beta-glucanosyltransferase; involved with Gas4p in spore wall assembly; has similarity to Gas1p [Source:SGD;Acc:S000004335]
GAS4	0.188859	0.188469	0.505029	0.0307335	0.285983	0.94391	-0.246564	0.234295	0.603406	GAS4 : 1,3-beta-glucanosyltransferase; involved with Gas2p in spore wall assembly; has similarity to Gas1p; localizes to the cell wall [Source:SGD;Acc:S000005492]
GAS5	0.251378	0.350843	0.359717	0.0620565	0.167125	0.662703	-0.328392	0.485377	0.502957	GAS5 : 1,3-beta-glucanosyltransferase; has similarity to Gas1p; localizes to the cell wall [Source:SGD;Acc:S000005390]
GAT1	-0.453644	0.382167	0.186569	-0.255164	0.22276	0.248207	0.343295	1.11858	0.758736	GAT1 : Transcriptional activator of nitrogen catabolite repression genes; contains a GATA-1-type zinc finger DNA-binding motif; activity and localization regulated by nitrogen limitation and Ure2p; different translational starts produce two major and two minor isoforms that are differentially regulated and localized [Source:SGD;Acc:S000001873]
GAT2	0.725389	0.226663	0.0359059	1.24737	0.191622	0.0141416	1.44964	0.386099	0.0484962	GAT2 : Protein containing GATA family zinc finger motifs; similar to Gln3p and Dal80p; expression repressed by leucine [Source:SGD;Acc:S000004744]
GAT3	0.47065	0.578538	0.310949	0.338064	0.396441	0.354946	-0.0817169	0.40755	0.845098	GAT3 : Protein containing GATA family zinc finger motifs; involved in spore wall assembly; sequence similarity to GAT4, and the double mutant gat3 gat4 exhibits reduced dityrosine fluorescence relative to the single mutants [Source:SGD;Acc:S000004003]
GAT4	1.20663	0.532766	0.065892	0.521067	0.515966	0.291547	-1.04572	0.35224	0.0721275	GAT4 : Protein containing GATA family zinc finger motifs; involved in spore wall assembly; sequence similarity to GAT3, and the double mutant gat3 gat4 exhibits reduced dityrosine fluorescence relative to the single mutants [Source:SGD;Acc:S000001452]
GBP2	-0.818558	NA	NA	-1.78175	NA	NA	-2.20314	NA	NA	GBP2 : Poly(A+) RNA-binding protein; key surveillance factor for the selective export of spliced mRNAs from the nucleus to the cytoplasm; preference for intron-containing genes; similar to Npl3p; also binds single-stranded telomeric repeat sequence in vitro; relocalizes to the cytosol in response to hypoxia; GBP2 has a paralog, HRB1, that arose from the whole genome duplication [Source:SGD;Acc:S0…
GCG1	0.373754	0.268829	0.146413	0.157097	0.209875	0.405272	-0.160452	0.190274	0.416282	GCG1 : Gamma-glutamyl cyclotransferase; cleaves the gamma-glutamyl bond of glutathione to yield 5-oxoproline and a Cys-Gly dipeptide; similar to mammalian pro-apoptotic protein ChaC1; expression of mouse ChaC1 in yeast increases apoptosis; green fluorescent protein (GFP)-fusion protein localizes to the cytoplasm and nucleus; periodically expressed during the metabolic cycle [Source:SGD;Acc:S00000…
GCN1	-6.15467	0.463957	0.002924	-6.60734	0.37912	0.00266505	-3.90589	0.292943	0.00445569	GCN1 : Positive regulator of the Gcn2p kinase activity; forms a complex with Gcn20p; proposed to stimulate Gcn2p activation by an uncharged tRNA [Source:SGD;Acc:S000003163]
GCN2	-6.03367	0.333777	0.00180781	-5.58559	0.175565	0.00114162	-2.96351	0.671207	0.035813	GCN2 : Protein kinase; phosphorylates the alpha-subunit of translation initiation factor eIF2 (Sui2p) in response to starvation; activated by uncharged tRNAs and the Gcn1p-Gcn20p complex; contributes to DNA damage checkpoint control [Source:SGD;Acc:S000002691]
GCN20	-3.67945	0.492373	0.00789928	-4.02804	0.383615	0.00600757	-2.45004	0.53958	0.0340309	GCN20 : Positive regulator of the Gcn2p kinase activity; forms a complex with Gcn1p; proposed to stimulate Gcn2p activation by an uncharged tRNA [Source:SGD;Acc:S000001905]
GCN3	-0.114391	0.435881	0.722462	-0.97493	0.386814	0.074198	-1.38564	0.176294	0.0119962	GCN3 : Alpha subunit of translation initiation factor eIF2B; guanine-nucleotide exchange factor for eIF2; activity subsequently regulated by phosphorylated eIF2; positive regulator of GCN4 expression; assembles into filaments with Gcd2p, Gcd6p, Gcd7p, and Sui2p as cells approach stationary phase and under cytosolic acidification and starvation conditions [Source:SGD;Acc:S000001734]
GCN5	-14.4744	NA	NA	-10.2193	NA	NA	-1.48153	NA	NA	GCN5 : Catalytic subunit of ADA and SAGA histone acetyltransferase complexes; modifies N-terminal lysines on histones H2B and H3; acetylates Rsc4p, a subunit of the RSC chromatin-remodeling complex, altering replication stress tolerance; relocalizes to the cytosol in response to hypoxia; mutant displays reduced transcription elongation in the G-less-based run-on (GLRO) assay; greater involvement …
GCR2	-0.648952	1.93683	0.649968	-1.31676	1.17699	0.255957	-1.61692	1.71618	0.372548	GCR2 : Transcriptional activator of genes involved in glycolysis; interacts and functions with the DNA-binding protein Gcr1p [Source:SGD;Acc:S000005143]
GCS1	-1.86272	0.28834	0.0102322	-3.06328	0.16982	0.00255246	-1.97102	0.376572	0.0260052	GCS1 : ADP-ribosylation factor GTPase activating protein (ARF GAP); involved in ER-Golgi transport; required for prospore membrane formation; regulates phospholipase Spo14p; shares functional similarity with Glo3p; GCS1 has a paralog, SPS18, that arose from the whole genome duplication [Source:SGD;Acc:S000002385]
GCV1	-0.767327	1.05035	0.351763	-0.494575	0.619393	0.379571	0.829773	1.19901	0.493951	GCV1 : T subunit of the mitochondrial glycine decarboxylase complex; glycine decarboxylase is required for the catabolism of glycine to 5,10-methylene-THF; expression is regulated by levels of levels of 5,10-methylene-THF in the cytoplasm [Source:SGD;Acc:S000002426]
GCY1	-0.180076	0.311102	0.445588	-0.460623	0.533733	0.350364	-0.631987	0.70729	0.393368	GCY1 : Glycerol dehydrogenase; involved in an alternative pathway for glycerol catabolism used under microaerobic conditions; also has mRNA binding activity; member of the aldo-keto reductase (AKR) family; protein abundance increases in response to DNA replication stress; GCY1 has a paralog, YPR1, that arose from the whole genome duplication [Source:SGD;Acc:S000005646]
GDA1	-1.13404	1.42554	0.417143	-0.570463	0.754207	0.496207	1.54366	1.81616	0.512633	GDA1 : Guanosine diphosphatase located in the Golgi; involved in the transport of GDP-mannose into the Golgi lumen by converting GDP to GMP after mannose is transferred its substrate [Source:SGD;Acc:S000000768]
GDB1	0.505368	0.148092	0.0321769	0.731255	0.113905	0.0144793	0.624471	0.0943179	0.0165334	GDB1 : Glycogen debranching enzyme; contains glucanotranferase and alpha-1,6-amyloglucosidase activities; required for glycogen degradation; phosphorylated in mitochondria; activity is inhibited by Igd1p; protein abundance increases in response to DNA replication stress [Source:SGD;Acc:S000006388]
GDE1	0.687843	0.253904	0.0484043	0.752803	0.0612975	0.0046299	0.331467	0.375967	0.398372	GDE1 : Glycerophosphocholine (GroPCho) phosphodiesterase; hydrolyzes GroPCho to choline and glycerolphosphate, for use as a phosphate source and as a precursor for phosphocholine synthesis; may interact with ribosomes [Source:SGD;Acc:S000006031]
GDH1	-2.63159	1.54402	0.105668	-2.51685	0.724144	0.0424425	-0.367622	3.17222	0.91292	GDH1 : NADP(+)-dependent glutamate dehydrogenase; synthesizes glutamate from ammonia and alpha-ketoglutarate; rate of alpha-ketoglutarate utilization differs from Gdh3p; expression regulated by nitrogen and carbon sources; GDH1 has a paralog, GDH3, that arose from the whole genome duplication [Source:SGD;Acc:S000005902]
GDH2	0.402714	0.217701	0.0920639	0.80374	0.534677	0.168453	0.945639	0.919251	0.338047	GDH2 : NAD(+)-dependent glutamate dehydrogenase; degrades glutamate to ammonia and alpha-ketoglutarate; expression sensitive to nitrogen catabolite repression and intracellular ammonia levels; genetically interacts with GDH3 by suppressing stress-induced apoptosis [Source:SGD;Acc:S000002374]
GDH3	-0.987222	1.44569	0.378706	-0.833299	1.06953	0.389506	0.0534028	1.17823	0.966589	GDH3 : NADP(+)-dependent glutamate dehydrogenase; synthesizes glutamate from ammonia and alpha-ketoglutarate; rate of alpha-ketoglutarate utilization differs from Gdh1p; expression regulated by nitrogen and carbon sources; GDH3 has a paralog, GDH1, that arose from the whole genome duplication [Source:SGD;Acc:S000000058]
GDS1	2.56912	0.194151	0.00294136	2.11029	0.176408	0.00486861	-0.351422	0.0495084	0.0145561	GDS1 : Protein of unknown function; required for growth on glycerol as a carbon source; the authentic, non-tagged protein is detected in highly purified mitochondria in high-throughput studies [Source:SGD;Acc:S000005882]
GDT1	0.836705	0.543327	0.124807	0.799602	0.615131	0.208874	0.364191	0.503313	0.476753	GDT1 : Protein of unknown function involved in calcium homeostasis; localizes to the cis- and medial-Golgi apparatus; GFP-fusion protein localizes to the vacuole; TMEM165, a human gene which causes Congenital Disorders of Glycosylation is orthologous and functionally complements the null allele; expression pattern and physical interactions suggest a possible role in ribosome biogenesis; expressio…
GEA1	0.533012	0.146446	0.028845	0.615226	0.156745	0.0341238	0.474707	0.179452	0.0878362	GEA1 : Guanine nucleotide exchange factor for ADP ribosylation factors (ARFs); involved in vesicular transport between the Golgi and ER, Golgi organization, and actin cytoskeleton organization; GEA1 has a paralog, GEA2, that arose from the whole genome duplication [Source:SGD;Acc:S000003792]
GEF1	-0.646933	0.346772	0.0906761	-0.867764	0.169643	0.0213686	-0.891725	0.387493	0.110407	GEF1 : Voltage-gated chloride channel; localized to the golgi, the endosomal system, and plasma membrane; involved in cation homeostasis; highly homologous to vertebrate voltage-gated chloride channels; modulates TBSV model (+) RNA virus replication by regulating copper metabolism [Source:SGD;Acc:S000003801]
GEM1	-0.201926	0.392075	0.493182	-0.266594	0.479421	0.521931	-0.114309	0.408782	0.780455	GEM1 : Outer mitochondrial membrane GTPase, subunit of the ERMES complex; potential regulatory subunit of the ERMES complex that links the ER to mitochondria and may promote inter-organellar calcium and phospholipid exchange as well as coordinating mitochondrial DNA replication and growth; cells lacking Gem1p contain collapsed, globular, or grape-like mitochondria; ortholog of metazoan Miro GTPas…
GEP7	-4.14512	0.145638	0.000878651	-4.51011	0.191601	0.00177143	-2.71701	0.351719	0.0123615	GEP7 : Protein of unknown function; null mutant exhibits a respiratory growth defect and synthetic interactions with prohibitin (phb1) and gem1; authentic, non-tagged protein is detected in highly purified mitochondria in high-throughput studies [Source:SGD;Acc:S000003025]
GET3	-2.25099	0.992469	0.0657329	-1.93088	1.22917	0.157571	-0.583909	1.01753	0.565784	GET3 : Guanine nucleotide exchange factor for Gpa1p; amplifies G protein signaling; functions as a chaperone under ATP-depleted oxidative stress conditions; subunit of the GET complex, which is involved in ATP dependent Golgi to ER trafficking and insertion of tail-anchored (TA) proteins into the ER membrane under non-stress conditions; has low-level ATPase activity; protein abundance increases i…
GET4	-0.561429	0.533353	0.221938	-0.413344	0.465911	0.339638	0.274739	0.724295	0.70307	GET4 : Protein involved in inserting tail-anchored proteins into ER membranes; forms a complex with Mdy2p; highly conserved across species and homologous to human gene C7orf20 [Source:SGD;Acc:S000005690]
GEX2	0.427221	0.571537	0.343079	0.665804	0.102608	0.0142246	0.362571	0.879921	0.678713	GEX2 : Proton:glutathione antiporter; localized to the vacuolar and plasma membranes; expressed at a very low level; potential role in resistance to oxidative stress and modulation of the PKA pathway; GEX2 has a paralog, GEX1, that arose from a segmental duplication [Source:SGD;Acc:S000001814]
GFD1	0.0657674	0.787126	0.91255	0.175623	0.366976	0.577458	0.256524	1.27206	0.844091	GFD1 : Coiled-coiled protein of unknown function; identified as a high-copy suppressor of a dbp5 mutation; protein abundance increases in response to DNA replication stress [Source:SGD;Acc:S000004868]
GFD2	0.0531494	2.39153	0.981422	0.588747	1.76488	0.750095	1.15679	2.00703	0.641751	GFD2 : Protein of unknown function; identified as a high-copy suppressor of a dbp5 mutation; GFD2 has a paralog, YDR514C, that arose from the whole genome duplication [Source:SGD;Acc:S000000541]
GGA1	0.138655	0.221422	0.41421	-0.0199884	0.213802	0.918556	-0.251045	0.750632	0.737763	GGA1 : Golgi-localized protein with homology to gamma-adaptin; interacts with and regulates Arf1p and Arf2p in a GTP-dependent manner in order to facilitate traffic through the late Golgi; GGA1 has a paralog, GGA2, that arose from the whole genome duplication [Source:SGD;Acc:S000002766]
GGA2	-0.369119	0.167037	0.0686626	0.0170506	0.157148	0.903898	0.70953	0.360273	0.141261	GGA2 : Protein that regulates Arf1p, Arf2p to facilitate Golgi trafficking; binds phosphatidylinositol 4-phosphate, which plays a role in TGN localization; has homology to gamma-adaptin; GGA2 has a paralog, GGA1, that arose from the whole genome duplication [Source:SGD;Acc:S000001150]
GIC1	0.378647	0.520205	0.353203	0.345147	0.409168	0.359132	0.237333	0.173354	0.238548	GIC1 : Protein involved in initiation of budding and cellular polarization; interacts with Cdc42p via the Cdc42/Rac-interactive binding (CRIB) domain; relocalizes from bud neck to nucleus upon DNA replication stress; GIC1 has a paralog, GIC2, that arose from the whole genome duplication [Source:SGD;Acc:S000001103]
GIC2	0.845761	0.100839	0.006472	1.17842	0.118667	0.00660486	0.510391	0.350062	0.219598	GIC2 : Redundant rho-like GTPase Cdc42p effector; involved in initiation of budding and cellular polarization; interacts with Cdc42p via the Cdc42/Rac-interactive binding (CRIB) domain and with PI(4,5)P2 via a polybasic region; GIC2 has a paralog, GIC1, that arose from the whole genome duplication [Source:SGD;Acc:S000002717]
GID7	0.0370002	0.154689	0.746532	-0.419792	0.39517	0.273436	-0.825064	0.549554	0.211017	GID7 : Subunit of GID Complex that binds directly to central component Vid30p; GID complex is involved in proteasome-dependent catabolite inactivation of fructose-1,6-bisphosphatase; Gid7p contains six WD40 repeats; computational analysis suggests that Gid7p and Moh1p have similar functions [Source:SGD;Acc:S000000544]
GID8	4.92747	0.290758	0.0020013	9.96662	0.240926	0.000849816	12.9402	0.773021	0.00294998	GID8 : Subunit of GID Complex, binds strongly to central component Vid30p; GID Complex is involved in proteasome-dependent catabolite inactivation of fructose-1,6-bisphosphatase; recruits Rmd5p, Fyv10 and Vid28p to GID Complex; contains LisH, CTLH, and CRA domains that mediate binding to Vid30p (LisH) and Rmd5p and Vid28p (CTLH and CRA); dosage-dependent regulator of START [Source:SGD;Acc:S000004…
GIM3	-3.55549	0.0422233	0.0288286	-5.82549	0.298663	0.0963984	-5.4812	0.602847	0.19217	GIM3 : Subunit of the heterohexameric cochaperone prefoldin complex; prefoldin binds specifically to cytosolic chaperonin and transfers target proteins to it; prefoldin complex also localizes to chromatin of actively transcribed genes in the nucleus and facilitates transcriptional elongation [Source:SGD;Acc:S000005097]
GIM4	-7.7416	1.37144	0.0130507	-8.43937	1.35878	0.0153213	-6.45594	0.908138	0.0145197	GIM4 : Subunit of the heterohexameric cochaperone prefoldin complex; complex binds specifically to cytosolic chaperonin and transfers target proteins to it [Source:SGD;Acc:S000000729]
GIP1	-0.520941	0.258132	0.0800564	-0.538137	0.408335	0.205042	-0.117608	0.822718	0.891931	GIP1 : Meiosis-specific regulatory subunit of the Glc7p protein phosphatase; regulates spore wall formation and septin organization, required for expression of some late meiotic genes and for normal localization of Glc7p [Source:SGD;Acc:S000000249]
GIP2	0.708293	0.435851	0.11441	0.471291	0.352262	0.200947	-0.0281337	0.489703	0.958024	GIP2 : Putative regulatory subunit of protein phosphatase Glc7p; involved in glycogen metabolism; contains a conserved motif (GVNK motif) that is also found in Gac1p, Pig1p, and Pig2p; GIP2 has a paralog, PIG2, that arose from the whole genome duplication [Source:SGD;Acc:S000000856]
GIP3	-0.267348	0.35143	0.336123	-0.219302	0.375654	0.502957	-0.0671424	0.374571	0.863211	GIP3 : Cytoplasmic protein that regulates protein phosphatase 1 Glc7p; overexpression relocalizes Glc7p from the nucleus and prevents chromosome segregation; may interact with ribosomes, based on co-purification experiments; GIP3 has a paralog, HER1, that arose from the whole genome duplication [Source:SGD;Acc:S000006058]
GIP4	0.546985	0.861957	0.408792	0.531523	0.605644	0.34367	0.171106	0.758464	0.825546	GIP4 : Cytoplasmic protein that regulates protein phosphatase 1 Glc7p; protein overexpression relocalizes Glc7p from the nucleus and prevents chromosome segregation; potential Cdc28p substrate [Source:SGD;Acc:S000000029]
GIR2	-0.207043	0.355554	0.443035	-0.311695	0.0899506	0.0426646	-0.3612	0.370061	0.359213	GIR2 : Highly-acidic RWD domain-containing protein of unknown function; cytoplasmic; forms a complex with Rbg2p; interacts with Rbg1p and Gcn1p; associates with translating ribosomes; putative intrinsically unstructured protein [Source:SGD;Acc:S000002559]
GIS1	2.74505	0.183005	0.00238544	1.46982	0.328403	0.0272878	-0.901362	0.593631	0.207383	GIS1 : Histone demethylase and transcription factor; regulates genes during nutrient limitation; activity modulated by proteasome-mediated proteolysis; has JmjC and JmjN domain in N-terminus that interact, promoting stability and proper transcriptional activity; contains two transactivating domains downstream of Jmj domains and a C-terminal DNA binding domain; relocalizes to the cytosol in respon…
GIS2	-0.63765	2.24468	0.70051	-0.362446	1.60075	0.793643	0.594618	1.44754	0.67959	GIS2 : Translational activator for mRNAs with internal ribosome entry sites; associates with polysomes and binds to a specific subset of mRNAs; localizes to RNA processing bodies (P bodies) and to stress granules; may have a role in translation regulation under stress conditions; ortholog of human ZNF9/CNBP, a gene involved in myotonic dystrophy type 2 [Source:SGD;Acc:S000005199]
GIS3	-1.11143	1.08518	0.230461	-0.94784	0.420124	0.0888418	0.694893	1.70909	0.682418	GIS3 : Protein of unknown function [Source:SGD;Acc:S000004084]
GIS4	0.0288333	0.474786	0.936564	-0.782894	0.223086	0.0416304	-1.57035	0.372405	0.0390591	GIS4 : CAAX box containing protein of unknown function; proposed to be involved in the RAS/cAMP signaling pathway [Source:SGD;Acc:S000004465]
GIT1	0.151603	0.609931	0.73665	0.615852	0.212514	0.0582213	0.769567	1.42211	0.587019	GIT1 : Plasma membrane permease; mediates uptake of glycerophosphoinositol and glycerophosphocholine as sources of the nutrients inositol and phosphate; expression and transport rate are regulated by phosphate and inositol availability [Source:SGD;Acc:S000000695]
GLC3	0.353406	0.677719	0.488015	1.53152	0.482863	0.0499751	2.46722	0.400452	0.0189195	GLC3 : Glycogen branching enzyme, involved in glycogen accumulation; green fluorescent protein (GFP)-fusion protein localizes to the cytoplasm in a punctate pattern; relocalizes from nucleus to cytoplasmic foci upon DNA replication stress [Source:SGD;Acc:S000000737]
GLC8	1.50494	0.594284	0.0544979	1.7007	0.264129	0.0144207	1.33805	0.583968	0.111065	GLC8 : Regulatory subunit of protein phosphatase 1 (Glc7p); involved in glycogen metabolism and chromosome segregation; proposed to regulate Glc7p activity via conformational alteration; ortholog of the mammalian protein phosphatase inhibitor 2; protein abundance increases in response to DNA replication stress [Source:SGD;Acc:S000004928]
GLG1	-0.351365	0.327212	0.215794	-0.360277	0.293268	0.22611	-0.106783	0.717251	0.887181	GLG1 : Glycogenin glucosyltransferase; self-glucosylating initiator of glycogen synthesis, also glucosylates n-dodecyl-beta-D-maltoside; similar to mammalian glycogenin; GLG1 has a paralog, GLG2, that arose from the whole genome duplication [Source:SGD;Acc:S000001766]
GLG2	0.542837	0.555638	0.24606	0.403307	0.265622	0.165909	0.112442	1.08631	0.922739	GLG2 : Glycogenin glucosyltransferase; self-glucosylating initiator of glycogen synthesis, also glucosylates n-dodecyl-beta-D-maltoside; similar to mammalian glycogenin; GLG2 has a paralog, GLG1, that arose from the whole genome duplication [Source:SGD;Acc:S000003673]
GLK1	-0.0309042	0.390622	0.916975	-0.0226057	0.458651	0.958411	-0.0034985	0.376397	0.993322	GLK1 : Glucokinase; catalyzes the phosphorylation of glucose at C6 in the first irreversible step of glucose metabolism; one of three glucose phosphorylating enzymes; expression regulated by non-fermentable carbon sources; GLK1 has a paralog, EMI2, that arose from the whole genome duplication [Source:SGD;Acc:S000000545]
GLN3	-11.4034	0.983553	0.00369979	-16.8798	1.77283	0.00714493	-10.0275	1.57124	0.0177218	GLN3 : Transcriptional activator of genes regulated by nitrogen catabolite repression; localization and activity regulated by quality of nitrogen source and Ure2p [Source:SGD;Acc:S000000842]
GLO1	0.47644	0.471208	0.234548	0.0344349	0.306586	0.900242	-0.664539	0.203916	0.0617907	GLO1 : Monomeric glyoxalase I; catalyzes the detoxification of methylglyoxal (a by-product of glycolysis) via condensation with glutathione to produce S-D-lactoylglutathione; expression regulated by methylglyoxal levels and osmotic stress [Source:SGD;Acc:S000004463]
GLO2	-0.553837	0.416562	0.15687	-0.472404	0.197481	0.0807449	-0.196368	0.809021	0.811028	GLO2 : Cytoplasmic glyoxalase II; catalyzes the hydrolysis of S-D-lactoylglutathione into glutathione and D-lactate; GLO2 has a paralog, GLO4, that arose from the whole genome duplication [Source:SGD;Acc:S000002680]
GLO3	-3.14674	0.636665	0.0166058	-3.71489	0.29607	0.00447674	-2.81515	0.411424	0.0155763	GLO3 : ADP-ribosylation factor GTPase activating protein (ARF GAP); involved in ER-Golgi transport; shares functional similarity with Gcs1p [Source:SGD;Acc:S000000924]
GLO4	0.901306	0.824172	0.21028	1.11666	0.129497	0.00849166	0.290104	1.33846	0.832338	GLO4 : Mitochondrial glyoxalase II; catalyzes the hydrolysis of S-D-lactoylglutathione into glutathione and D-lactate; GLO4 has a paralog, GLO2, that arose from the whole genome duplication [Source:SGD;Acc:S000005566]
GLR1	-0.393818	0.997932	0.594475	-0.548597	0.958771	0.511181	-0.173951	0.66076	0.793751	GLR1 : Cytosolic and mitochondrial glutathione oxidoreductase; converts oxidized glutathione to reduced glutathione; cytosolic Glr1p is the main determinant of the glutathione redox state of the mitochondrial intermembrane space; mitochondrial Glr1p has a role in resistance to hyperoxia; protein abundance increases in response to DNA replication stress [Source:SGD;Acc:S000006012]
GLT1	0.373	0.214744	0.102495	0.556595	0.297397	0.120222	0.529584	0.311761	0.176241	GLT1 : NAD(+)-dependent glutamate synthase (GOGAT); synthesizes glutamate from glutamine and alpha-ketoglutarate; with Gln1p, forms the secondary pathway for glutamate biosynthesis from ammonia; expression regulated by nitrogen source; assembles into filaments as cells approach stationary phase and under cytosolic acidification and starvation conditions [Source:SGD;Acc:S000002330]
GMC1	2.29534	0.337768	0.00930513	2.0044	0.310664	0.0143666	-0.305204	0.154244	0.140264	GMC1 : Protein involved in meiotic progression; mutants are delayed in meiotic nuclear division and are defective in synaptonemal complex assembly; possible membrane-localized protein [Source:SGD;Acc:S000002914]
GMC1	0.368708	0.435816	0.296199	0.135846	0.428236	0.710411	-0.444191	0.479947	0.379459	GMC1 : Protein involved in meiotic progression; mutants are delayed in meiotic nuclear division and are defective in synaptonemal complex assembly; possible membrane-localized protein [Source:SGD;Acc:S000002914]
GMC2	0.946456	0.284126	0.0335316	0.721138	0.0911994	0.00988807	0.143898	0.488343	0.768016	GMC2 : Protein involved in meiotic crossing over; component of the Synaptonemal Complex (SC) along with Ecm11p; required for the efficient loading of the SC transverse filament protein, Zip1p; promotes SUMOylation of Ecm11p; mutants are delayed in meiotic nuclear division and are defective in synaptonemal complex assembly; transcription is regulated by Ume6p and induced in response to alpha facto…
GMC2	0.473656	0.563458	0.298575	0.546784	0.58427	0.319738	0.304607	0.507633	0.54967	GMC2 : Protein involved in meiotic crossing over; component of the Synaptonemal Complex (SC) along with Ecm11p; required for the efficient loading of the SC transverse filament protein, Zip1p; promotes SUMOylation of Ecm11p; mutants are delayed in meiotic nuclear division and are defective in synaptonemal complex assembly; transcription is regulated by Ume6p and induced in response to alpha facto…
GMH1	-0.0486539	0.227393	0.772319	-0.0108082	0.372674	0.976113	0.0981007	0.585372	0.872206	GMH1 : Golgi membrane protein of unknown function; interacts with Gea1p and Gea2p; required for localization of Gea2p; computational analysis suggests a possible role in either cell wall synthesis or protein-vacuolar targeting [Source:SGD;Acc:S000001738]
GND2	0.365942	0.185894	0.0832351	0.43176	0.326084	0.203917	0.382207	0.695617	0.581459	GND2 : 6-phosphogluconate dehydrogenase (decarboxylating); catalyzes an NADPH regenerating reaction in the pentose phosphate pathway; required for growth on D-glucono-delta-lactone; GND2 has a paralog, GND1, that arose from the whole genome duplication [Source:SGD;Acc:S000003488]
GNP1	-0.250354	0.545921	0.538597	-0.146048	0.447974	0.702429	0.0470003	0.552133	0.936425	GNP1 : High-affinity glutamine permease; also transports Leu, Ser, Thr, Cys, Met and Asn; expression is fully dependent on Grr1p and modulated by the Ssy1p-Ptr3p-Ssy5p (SPS) sensor of extracellular amino acids; GNP1 has a paralog, AGP1, that arose from the whole genome duplication [Source:SGD;Acc:S000002916]
GNT1	-0.171931	1.33593	0.863697	0.0100381	0.733981	0.988836	0.3771	1.86938	0.844058	GNT1 : N-acetylglucosaminyltransferase; capable of modification of N-linked glycans in the Golgi apparatus [Source:SGD;Acc:S000005847]
GOR1	0.119302	0.485045	0.739337	0.182397	0.196637	0.323187	0.125296	0.843069	0.887441	GOR1 : Glyoxylate reductase; null mutation results in increased biomass after diauxic shift; the authentic, non-tagged protein is detected in highly purified mitochondria in high-throughput studies; protein abundance increases in response to DNA replication stress [Source:SGD;Acc:S000005218]
GOR1	0.889799	0.294508	0.246696	0.809827	0.154731	0.217172	-0.216994	0.792784	0.875414	GOR1 : Glyoxylate reductase; null mutation results in increased biomass after diauxic shift; the authentic, non-tagged protein is detected in highly purified mitochondria in high-throughput studies; protein abundance increases in response to DNA replication stress [Source:SGD;Acc:S000005218]
GOT1	-0.591547	0.720985	0.307798	-0.364532	0.225604	0.15088	0.412547	1.33892	0.757825	GOT1 : Homodimeric protein that is packaged into COPII vesicles; cycles between the ER and Golgi; involved in secretory transport but not directly required for aspects of transport assayed in vitro; may influence membrane composition [Source:SGD;Acc:S000004906]
GPA2	-1.33796	0.499006	0.10756	-2.43887	0.151109	0.0165468	-2.92577	0.514579	0.0749794	GPA2 : Nucleotide binding alpha subunit of the heterotrimeric G protein; interacts with the receptor Gpr1p, has signaling role in response to nutrients; required for the recruitment of Ras-GTP at the plasma membrane and in the nucleus [Source:SGD;Acc:S000000822]
GPB1	0.971695	0.122582	0.00717982	1.57663	0.190171	0.00911735	1.57628	0.203033	0.0122801	GPB1 : Multistep regulator of cAMP-PKA signaling; inhibits PKA downstream of Gpa2p and Cyr1p, thereby increasing cAMP dependency; promotes ubiquitin-dependent proteolysis of Ira2p; regulated by G-alpha protein Gpa2p; GPB1 has a paralog, GPB2, that arose from the whole genome duplication [Source:SGD;Acc:S000005898]
GPB2	0.250356	0.437197	0.44994	0.932282	0.272981	0.0438451	1.29711	1.04128	0.269328	GPB2 : Multistep regulator of cAMP-PKA signaling; inhibits PKA downstream of Gpa2p and Cyr1p, thereby increasing cAMP dependency; inhibits Ras activity through direct interactions with Ira1p/2p; regulated by G-alpha protein Gpa2p; GPB2 has a paralog, GPB1, that arose from the whole genome duplication [Source:SGD;Acc:S000000052]
GPD1	0.446598	0.352499	0.169127	-0.622982	0.44051	0.184861	-1.74099	0.361734	0.0305491	GPD1 : NAD-dependent glycerol-3-phosphate dehydrogenase; key enzyme of glycerol synthesis, essential for growth under osmotic stress; expression regulated by high-osmolarity glycerol response pathway; protein abundance increases in response to DNA replication stress; constitutively inactivated via phosphorylation by the protein kinases YPK1 and YPK2, dephosphorylation increases catalytic activity…
GPD2	-0.0136074	0.931463	0.985713	0.175898	0.445984	0.643907	0.432023	1.94483	0.828524	GPD2 : NAD-dependent glycerol 3-phosphate dehydrogenase; expression is controlled by an oxygen-independent signaling pathway required to regulate metabolism under anoxic conditions; located in cytosol and mitochondria; constitutively active but is inactivated via phosphorylation by energy-stress responsive kinase SNF1; GPD2 has a paralog, GPD1, that arose from the whole genome duplication [Source…
GPG1	0.511195	0.196717	0.0520581	0.272641	0.169811	0.152299	-0.129389	0.238265	0.585811	GPG1 : Proposed gamma subunit of the heterotrimeric G protein; interacts with the receptor Gpr1p; involved in regulation of pseudohyphal growth; requires Gpb1p or Gpb2p to interact with Gpa2p; overproduction causes prion curing [Source:SGD;Acc:S000003089]
GPH1	0.73733	0.107422	0.00915384	1.44773	0.314443	0.0259471	1.70317	0.644444	0.0879899	GPH1 : Glycogen phosphorylase required for the mobilization of glycogen; non-essential; regulated by cyclic AMP-mediated phosphorylation; expression is regulated by stress-response elements and by the HOG MAP kinase pathway [Source:SGD;Acc:S000006364]
GPM2	0.771708	0.72807	0.219712	1.17345	0.181347	0.0143045	0.947197	1.04054	0.385993	GPM2 : Homolog of Gpm1p phosphoglycerate mutase; converts 3-phosphoglycerate to 2-phosphoglycerate in glycolysis; may be non-functional; GPM2 has a paralog, GPM3, that arose from the whole genome duplication [Source:SGD;Acc:S000002179]
GPM3	-0.229262	1.17434	0.792077	-0.132041	0.987271	0.880782	0.178617	1.7158	0.922271	GPM3 : Homolog of Gpm1p phosphoglycerate mutase; converts 3-phosphoglycerate to 2-phosphoglycerate in glycolysis; may be non-functional; GPM3 has a paralog, GPM2, that arose from the whole genome duplication [Source:SGD;Acc:S000005417]
GPP1	-0.74954	0.350023	0.072562	-1.32244	0.373264	0.0409546	-1.40013	0.452995	0.0673622	GPP1 : Constitutively expressed DL-glycerol-3-phosphate phosphatase; also known as glycerol-1-phosphatase; involved in glycerol biosynthesis, induced in response to both anaerobic and osmotic stress; GPP1 has a paralog, GPP2, that arose from the whole genome duplication [Source:SGD;Acc:S000001315]
GPP2	-0.111814	0.402108	0.706417	-0.214076	0.456245	0.584571	-0.141938	0.522452	0.786672	GPP2 : DL-glycerol-3-phosphate phosphatase involved in glycerol biosynthesis; also known as glycerol-1-phosphatase; induced in response to hyperosmotic or oxidative stress, and during diauxic shift; GPP2 has a paralog, GPP1, that arose from the whole genome duplication [Source:SGD;Acc:S000000864]
GPR1	-2.71609	0.227226	0.0171665	-5.05536	0.341204	0.0182859	-5.72555	0.341066	0.0192522	GPR1 : Plasma membrane G protein coupled receptor (GPCR); interacts with the heterotrimeric G protein alpha subunit, Gpa2p, and with Plc1p; sensor that integrates nutritional signals with the modulation of cell fate via PKA and cAMP synthesis [Source:SGD;Acc:S000002193]
GPT2	-0.313373	0.385005	0.310756	-0.6989	0.285267	0.0775343	-0.872767	0.20202	0.0373022	GPT2 : Glycerol-3-phosphate/dihydroxyacetone phosphate sn-1 acyltransferase; located in lipid particles and the ER; involved in the stepwise acylation of glycerol-3-phosphate and dihydroxyacetone in lipid biosynthesis; the most conserved motifs and functionally relevant residues are oriented towards the ER lumen [Source:SGD;Acc:S000001775]
GPX1	0.153652	0.107716	0.14082	-0.115081	0.186391	0.48128	-0.481072	0.417926	0.295473	GPX1 : Phospholipid hydroperoxide glutathione peroxidase; induced by glucose starvation that protects cells from phospholipid hydroperoxides and nonphospholipid peroxides during oxidative stress; GPX1 has a paralog, HYR1, that arose from the whole genome duplication [Source:SGD;Acc:S000001509]
GPX2	0.785175	0.104227	0.007797	0.951356	0.238583	0.0331688	0.711918	0.33435	0.124996	GPX2 : Phospholipid hydroperoxide glutathione peroxidase; protects cells from phospholipid hydroperoxides and nonphospholipid peroxides during oxidative stress; induced by glucose starvation; protein abundance increases in response to DNA replication stress [Source:SGD;Acc:S000000448]
GRE1	-0.971882	1.11636	0.285893	-0.50902	0.250935	0.106078	0.794132	1.83615	0.66367	GRE1 : Hydrophilin essential in desiccation-rehydration process; stress induced (osmotic, ionic, oxidative, heat shock and heavy metals); regulated by the HOG pathway; GRE1 has a paralog, SIP18, that arose from the whole genome duplication [Source:SGD;Acc:S000006144]
GRE2	0.560885	0.669846	0.118005	0.134241	0.491435	0.625067	-0.41833	0.619905	0.284697	GRE2 : 3-methylbutanal reductase and NADPH-dependent methylglyoxal reductase; stress induced (osmotic, ionic, oxidative, heat shock and heavy metals); regulated by the HOG pathway; restores resistance to glycolaldehyde by coupling reduction of glycolaldehyde to ethylene glycol and oxidation of NADPH to NADP+; protein abundance increases in response to DNA replication stress; methylglyoxal reducta…
GRE3	-0.387553	0.278242	0.146035	-0.756159	0.192807	0.0341866	-0.812168	0.261395	0.0667528	GRE3 : Aldose reductase; involved in methylglyoxal, d-xylose, arabinose, and galactose metabolism; stress induced (osmotic, ionic, oxidative, heat shock, starvation and heavy metals); regulated by the HOG pathway; protein abundance increases in response to DNA replication stress [Source:SGD;Acc:S000001146]
GRH1	0.27941	0.360603	0.329497	0.0123	0.297944	0.965239	-0.386693	0.139802	0.0814065	GRH1 : Acetylated cis-Golgi protein, involved in ER to Golgi transport; homolog of human GRASP65; forms a complex with the coiled-coil protein Bug1p; mutants are compromised for the fusion of ER-derived vesicles with Golgi membranes; protein abundance increases in response to DNA replication stress [Source:SGD;Acc:S000002925]
GRX1	0.303233	0.326563	0.263294	0.308908	0.184248	0.142402	0.174845	0.585979	0.765074	GRX1 : Glutathione-dependent disulfide oxidoreductase; hydroperoxide and superoxide-radical responsive, heat-stable, with active site cysteine pair; protects cells from oxidative damage; GRX1 has a paralog, GRX2, that arose from the whole genome duplication; protein abundance increases in response to DNA replication stress [Source:SGD;Acc:S000000540]
GRX2	0.533492	0.580261	0.266611	0.276305	0.637497	0.61234	-0.202198	0.519865	0.695351	GRX2 : Cytoplasmic glutaredoxin; thioltransferase, glutathione-dependent disulfide oxidoreductase involved in maintaining redox state of target proteins, also exhibits glutathione peroxidase activity, expression induced in response to stress; GRX2 has two in-frame start codons resulting in a shorter isoform that is retained in the cytosol and a longer form translocated to the mitochondrial matrix…
GRX3	-0.775283	0.207283	0.027482	-0.84695	0.304128	0.0623444	-0.658649	0.578231	0.299149	GRX3 : Glutathione-dependent oxidoreductase; hydroperoxide and superoxide-radical responsive; monothiol glutaredoxin subfamily member along with Grx4p and Grx5p; protects cells from oxidative damage; with Grx4p, binds to Aft1p in iron-replete conditions, promoting its dissociation from promoters; evidence exists indicating that the translation start site is not Met1 as currently annotated, but ra…
GRX4	1.19154	0.545141	0.0698916	1.31124	0.360959	0.0390725	0.94949	0.217156	0.0364852	GRX4 : Glutathione-dependent oxidoreductase; hydroperoxide and superoxide-radical responsive; monothiol glutaredoxin subfamily member along with Grx3p and Grx5p; protects cells from oxidative damage; with Grx3p, binds to Aft1p in iron-replete conditions, promoting its dissociation from promoters; mutant has increased aneuploidy tolerance; transcription regulated by Yap5p; GRX4 has a paralog, GRX3…
GRX6	0.44032	0.245379	0.0970198	0.818222	0.341302	0.0804459	0.922598	0.48125	0.147397	GRX6 : Cis-golgi localized monothiol glutaredoxin, binds Fe-S cluster; more similar in activity to dithiol than other monothiol glutaredoxins; involved in the oxidative stress response; GRX6 has a paralog, GRX7, that arose from the whole genome duplication [Source:SGD;Acc:S000002168]
GRX7	0.837855	0.335471	0.0558755	1.25582	0.420048	0.0552805	0.99807	0.373192	0.0861503	GRX7 : Cis-golgi localized monothiol glutaredoxin; more similar in activity to dithiol than other monothiol glutaredoxins; involved in the oxidative stress response; does not bind metal ions; GRX7 has a paralog, GRX6, that arose from the whole genome duplication [Source:SGD;Acc:S000000218]
GRX8	-0.16169	0.332459	0.515505	-0.313715	0.147982	0.0987342	-0.341406	0.395826	0.407136	GRX8 : Glutaredoxin that employs a dithiol mechanism of catalysis; monomeric; activity is low and null mutation does not affect sensitivity to oxidative stress; GFP-fusion protein localizes to the cytoplasm; expression strongly induced by arsenic [Source:SGD;Acc:S000004356]
GSC2	0.416247	0.237858	0.101211	-0.11933	0.259213	0.591474	-0.719575	0.286689	0.0958776	GSC2 : Catalytic subunit of 1,3-beta-glucan synthase; involved in formation of the inner layer of the spore wall; activity positively regulated by Rho1p and negatively by Smk1p; GSC2 has a paralog, FKS1, that arose from the whole genome duplication [Source:SGD;Acc:S000003264]
GSF2	-2.99902	0.468653	0.0103971	-3.81255	0.164757	0.00183095	-2.75944	0.678133	0.0416355	GSF2 : Endoplasmic reticulum (ER) localized integral membrane protein; may promote secretion of certain hexose transporters, including Gal2p; involved in glucose-dependent repression [Source:SGD;Acc:S000004511]
GSH2	-17.1051	1.46792	0.0176917	-18.4766	2.03002	0.0326295	-7.12473	1.61266	0.101279	GSH2 : Glutathione synthetase; catalyzes the ATP-dependent synthesis of glutathione (GSH) from gamma-glutamylcysteine and glycine; induced by oxidative stress and heat shock [Source:SGD;Acc:S000005409]
GSM1	-0.319679	1.33597	0.746447	-0.557969	0.744251	0.404678	-0.642842	0.268077	0.103188	GSM1 : Putative zinc cluster protein of unknown function; proposed to be involved in the regulation of energy metabolism, based on patterns of expression and sequence analysis [Source:SGD;Acc:S000003639]
GSP1	-2.13294	NA	NA	-4.65281	NA	NA	-5.79198	NA	NA	GSP1 : Ran GTPase; GTP binding protein (mammalian Ranp homolog) involved in the maintenance of nuclear organization, RNA processing and transport; regulated by Srm1p, Rna1p, Yrb1p, Yrb2p, Yrp4p, Yrb30p, Cse1p and Kap95p; GSP1 has a paralog, GSP2, that arose from the whole genome duplication [Source:SGD;Acc:S000004284]
GSP2	-0.112235	0.75614	0.842599	0.0133202	0.92397	0.988335	0.205188	0.512061	0.686929	GSP2 : GTP binding protein (mammalian Ranp homolog); involved in the maintenance of nuclear organization, RNA processing and transport; interacts with Kap121p, Kap123p and Pdr6p (karyophilin betas); not required for viability; protein abundance increases in response to DNA replication stress; GSP2 has a paralog, GSP1, that arose from the whole genome duplication [Source:SGD;Acc:S000005711]
GSY1	1.01685	0.265923	0.0697027	0.760586	0.221647	0.106497	0.0831475	0.111566	0.558348	GSY1 : Glycogen synthase; expression induced by glucose limitation, nitrogen starvation, environmental stress, and entry into stationary phase; GSY1 has a paralog, GSY2, that arose from the whole genome duplication; relocalizes from nucleus to cytoplasmic foci upon DNA replication stress [Source:SGD;Acc:S000001911]
GSY2	-0.581262	1.3543	0.563503	1.09986	0.513879	0.0974066	3.11652	1.14547	0.0836438	GSY2 : Glycogen synthase; expression induced by glucose limitation, nitrogen starvation, heat shock, and stationary phase; activity regulated by cAMP-dependent, Snf1p and Pho85p kinases as well as by the Gac1p-Glc7p phosphatase; GSY2 has a paralog, GSY1, that arose from the whole genome duplication; relocalizes from cytoplasm to plasma membrane upon DNA replication stress [Source:SGD;Acc:S0000042…
GTB1	-0.0147447	0.468611	0.9684	0.259319	0.332651	0.389294	0.553178	0.365597	0.208396	GTB1 : Glucosidase II beta subunit, forms a complex with alpha subunit Rot2p; involved in removal of two glucose residues from N-linked glycans during glycoprotein biogenesis in the ER; relocalizes from ER to cytoplasm upon DNA replication stress [Source:SGD;Acc:S000002629]
GTO1	0.233173	0.27898	0.300681	0.343037	0.130822	0.0690809	0.452887	0.45614	0.351951	GTO1 : Omega-class glutathione transferase; induced under oxidative stress; putative peroxisomal localization [Source:SGD;Acc:S000003386]
GTO3	-0.311758	0.79423	0.59636	-0.156128	0.763479	0.814532	0.270593	0.36705	0.468907	GTO3 : Omega class glutathione transferase; putative cytosolic localization [Source:SGD;Acc:S000004863]
GTR1	-2.29646	1.32327	0.182656	-3.40687	1.07673	0.116976	-2.61281	1.17392	0.218574	GTR1 : Cytoplasmic GTPase; forms a heterodimer with Gtr2p to stimulate TORC1 in response to amino acids; component of GSE complex, which is required for sorting of Gap1p; involved in phosphate transport and telomeric silencing; similar to human RagA and RagB [Source:SGD;Acc:S000004590]
GTR2	-0.916835	0.227508	0.0241392	-1.65511	0.240879	0.0127966	-1.25856	0.752403	0.180273	GTR2 : Putative GTP binding protein; negatively regulates Ran/Tc4 GTPase cycle; activates transcription; subunit of EGO and GSE complexes; required for sorting of Gap1p; localizes to cytoplasm and to chromatin; homolog of human RagC and RagD [Source:SGD;Acc:S000003395]
GTS1	-0.0887831	0.320402	0.707496	-0.370611	0.491171	0.402084	-0.521575	0.64313	0.432081	GTS1 : Protein involved in Arf3p regulation and in transcription regulation; localizes to the nucleus and to endocytic patches; contains an N-terminal Zn-finger and ArfGAP homology domain, a C-terminal glutamine-rich region, and a UBA (ubiquitin associated) domain; gts1 mutations affect budding, cell size, heat tolerance, sporulation, life span, ultradian rhythms, endocytosis; expression oscillat…
GTT1	1.25499	0.13274	0.00522102	1.455	0.130213	0.00546184	1.14059	0.128822	0.0095628	GTT1 : ER associated glutathione S-transferase capable of homodimerization; expression induced during the diauxic shift and throughout stationary phase; functional overlap with Gtt2p, Grx1p, and Grx2p [Source:SGD;Acc:S000001477]
GTT2	-0.40223	0.162814	0.0568842	-0.117511	0.255453	0.591662	0.497862	0.302974	0.184934	GTT2 : Glutathione S-transferase capable of homodimerization; functional overlap with Gtt2p, Grx1p, and Grx2p; protein abundance increases in response to DNA replication stress [Source:SGD;Acc:S000003983]
GTT3	-1.98557	0.562592	0.0304391	-0.567668	0.104863	0.0193505	1.67007	0.746263	0.115629	GTT3 : Protein of unknown function may be involved in glutathione metabolism; function suggested by computational analysis of large-scale protein-protein interaction data; GFP-fusion protein localizes to the nuclear periphery [Source:SGD;Acc:S000000743]
GUD1	0.189919	0.726552	0.723497	0.717226	0.249203	0.0588841	1.10155	1.5933	0.494247	GUD1 : Guanine deaminase; a catabolic enzyme of the guanine salvage pathway producing xanthine and ammonia from guanine; activity is low in exponentially-growing cultures but expression is increased in post-diauxic and stationary-phase cultures [Source:SGD;Acc:S000002397]
GUF1	-5.02333	1.36557	0.0283081	-3.8056	0.983302	0.0349886	0.461639	1.08135	0.667595	GUF1 : Mitochondrial matrix GTPase; associates with mitochondrial ribosomes; important for translation under temperature and nutrient stress; may have a role in translational fidelity; similar to bacterial LepA elongation factor [Source:SGD;Acc:S000004280]
GUP1	-1.47188	0.293081	0.0161512	-1.01603	0.782871	0.209312	1.01569	1.43334	0.485153	GUP1 : Plasma membrane protein involved in remodeling GPI anchors; member of the MBOAT family of putative membrane-bound O-acyltransferases; role in misfolded protein quality control; proposed to be involved in glycerol transport; GUP1 has a paralog, GUP2, that arose from the whole genome duplication [Source:SGD;Acc:S000003052]
GUP2	0.171682	0.214235	0.316418	0.562695	0.154838	0.0390463	0.830089	0.528876	0.19761	GUP2 : Probable membrane protein; possible role in proton symport of glycerol; member of the MBOAT family of putative membrane-bound O-acyltransferases; GUP2 has a paralog, GUP1, that arose from the whole genome duplication [Source:SGD;Acc:S000006110]
GUP2	-0.172255	0.475034	0.623451	-0.53062	0.462341	0.247603	-0.622927	0.26588	0.107179	GUP2 : Probable membrane protein; possible role in proton symport of glycerol; member of the MBOAT family of putative membrane-bound O-acyltransferases; GUP2 has a paralog, GUP1, that arose from the whole genome duplication [Source:SGD;Acc:S000006110]
GUT1	3.10484	0.310689	0.00471019	2.88108	0.373363	0.010346	1.20076	0.633158	0.149467	GUT1 : Glycerol kinase; converts glycerol to glycerol-3-phosphate; glucose repression of expression is mediated by Adr1p and Ino2p-Ino4p; derepression of expression on non-fermentable carbon sources is mediated by Opi1p and Rsf1p [Source:SGD;Acc:S000001024]
GUT2	0.8866	0.547028	0.114869	0.969138	0.0435724	0.00193665	0.720429	0.820649	0.399962	GUT2 : Mitochondrial glycerol-3-phosphate dehydrogenase; expression is repressed by both glucose and cAMP and derepressed by non-fermentable carbon sources in a Snf1p, Rsf1p, Hap2/3/4/5 complex dependent manner [Source:SGD;Acc:S000001417]
GVP36	0.558496	1.14582	0.514867	0.576043	1.14701	0.560039	0.231239	1.30079	0.864279	GVP36 : BAR domain protein that localizes to early and late Golgi vesicles; required for adaptation to varying nutrient concentrations, fluid-phase endocytosis, polarization of the actin cytoskeleton, and vacuole biogenesis [Source:SGD;Acc:S000001303]
GVP36	-3.05671	1.29492	0.0614335	-3.04434	1.12295	0.0653678	-1.36526	0.298113	0.033525	GVP36 : BAR domain protein that localizes to early and late Golgi vesicles; required for adaptation to varying nutrient concentrations, fluid-phase endocytosis, polarization of the actin cytoskeleton, and vacuole biogenesis [Source:SGD;Acc:S000001303]
GYP1	-1.05307	0.35916	0.0963343	-0.834667	0.187269	0.0778928	0.446063	0.392045	0.41271	GYP1 : Cis-golgi GTPase-activating protein (GAP) for yeast Rabs; the Rab family members are Ypt1p (in vivo) and for Ypt1p, Sec4p, Ypt7p, and Ypt51p (in vitro); involved in vesicle docking and fusion [Source:SGD;Acc:S000005596]
GYP5	0.0530681	0.507777	0.889764	-0.228971	0.452696	0.557558	-0.578521	0.374324	0.20229	GYP5 : GTPase-activating protein (GAP) for yeast Rab family members; involved in ER to Golgi trafficking; exhibits GAP activity toward Ypt1p that is stimulated by Gyl1p, also acts on Sec4p; interacts with Gyl1p, Rvs161p and Rvs167p; involved in recruiting Rvs167p to the bud tip during polarized growth; relocalizes from bud neck to cytoplasm upon DNA replication stress; GYP5 has a paralog, GYL1, t…
GYP6	-1.85568	3.72535	0.506292	-1.76913	3.23003	0.527962	-0.430045	0.298193	0.222847	GYP6 : GTPase-activating protein (GAP) for yeast Rab family member Ypt6p; involved in vesicle mediated protein transport [Source:SGD;Acc:S000003580]
GYP7	-0.381597	0.54112	0.366061	-0.378722	0.500009	0.400505	-0.195925	0.212496	0.380967	GYP7 : GTPase-activating protein for yeast Rab family members; members include Ypt7p (most effective), Ypt1p, Ypt31p, and Ypt32p (in vitro); involved in vesicle mediated protein trafficking [Source:SGD;Acc:S000002393]
GYP8	-0.70052	1.77303	0.661885	-0.157489	1.01339	0.885264	0.971093	1.46721	0.597824	GYP8 : GTPase-activating protein for yeast Rab family members; Ypt1p is the preferred in vitro substrate but also acts on Sec4p, Ypt31p and Ypt32p; involved in the regulation of ER to Golgi vesicle transport [Source:SGD;Acc:S000001867]
GZF3	-1.34932	0.577278	0.062427	-0.84866	0.128258	0.0136857	0.624669	1.27189	0.622567	GZF3 : GATA zinc finger protein; negatively regulates nitrogen catabolic gene expression by competing with Gat1p for GATA site binding; function requires a repressive carbon source; dimerizes with Dal80p and binds to Tor1p; GZF3 has a paralog, DAL80, that arose from the whole genome duplication [Source:SGD;Acc:S000003646]
HAA1	1.38185	0.293789	0.0181849	1.84398	0.437682	0.03024	1.80276	0.523722	0.0562759	HAA1 : Transcriptional activator involved in adaptation to weak acid stress; activates transcription of TPO2, YRO2, and other genes encoding membrane stress proteins; HAA1 has a paralog, CUP2, that arose from the whole genome duplication; relocalizes from cytoplasm to nucleus upon DNA replication stress [Source:SGD;Acc:S000006212]
HAC1	-1.03266	0.437097	0.0613528	-1.14415	0.56325	0.10585	-0.417503	0.441123	0.370645	HAC1 : Basic leucine zipper (bZIP) transcription factor (ATF/CREB1 homolog); regulates the unfolded protein response, via UPRE binding, and membrane biogenesis; ER stress-induced splicing pathway facilitates efficient Hac1p synthesis; protein abundance increases in response to DNA replication stress [Source:SGD;Acc:S000001863]
HAC1	-0.0435395	0.458283	0.90007	-0.406925	0.483776	0.360199	-0.470685	0.602304	0.446532	HAC1 : Basic leucine zipper (bZIP) transcription factor (ATF/CREB1 homolog); regulates the unfolded protein response, via UPRE binding, and membrane biogenesis; ER stress-induced splicing pathway facilitates efficient Hac1p synthesis; protein abundance increases in response to DNA replication stress [Source:SGD;Acc:S000001863]
HAL1	-0.527034	1.83523	0.697283	0.0661526	1.04354	0.945756	1.03785	1.69313	0.541244	HAL1 : Cytoplasmic protein involved in halotolerance; decreases intracellular Na+ (via Ena1p) and increases intracellular K+ by decreasing efflux; expression repressed by Ssn6p-Tup1p and Sko1p and induced by NaCl, KCl, and sorbitol through Gcn4p [Source:SGD;Acc:S000006209]
HAL5	-0.0436585	0.317576	0.85416	0.119883	0.530066	0.793894	0.265812	0.403595	0.513099	HAL5 : Putative protein kinase; overexpression increases sodium and lithium tolerance, whereas gene disruption increases cation and low pH sensitivity and impairs potassium uptake, suggesting a role in regulation of Trk1p and/or Trk2p transporters; HAL5 has a paralog, KKQ8, that arose from the whole genome duplication [Source:SGD;Acc:S000003701]
HAL9	0.320011	0.153174	0.145995	-0.162077	0.195878	0.464237	-0.869463	0.178483	0.0902113	HAL9 : Putative transcription factor containing a zinc finger; overexpression increases salt tolerance through increased expression of the ENA1 (Na+/Li+ extrusion pump) gene while gene disruption decreases both salt tolerance and ENA1 expression; HAL9 has a paralog, TBS1, that arose from the whole genome duplication [Source:SGD;Acc:S000005449]
HAM1	-0.666783	0.26879	0.056492	-0.509799	0.580562	0.343463	0.332913	0.739777	0.65103	HAM1 : Nucleoside triphosphate pyrophosphohydrolase; active against a wide range of substrates including ITP, dITP and XTP; mediates exclusion of noncanonical purines and pyrimidines from deoxyribonucleoside triphosphate pools; functions together with YJL055W to mediate resistance to 5-FU; specifically reduces the incorporation of 5-FU into RNA without affecting uptake or incorporation of uracil …
HAP2	-10.4583	0.56869	0.00176371	-6.91763	1.07202	0.0143665	3.37319	1.9738	0.174675	HAP2 : Subunit of the Hap2p/3p/4p/5p CCAAT-binding complex; complex is heme-activated and glucose-repressed; complex is a transcriptional activator and global regulator of respiratory gene expression; contains sequences sufficient for both complex assembly and DNA binding [Source:SGD;Acc:S000003206]
HAP2	-7.12409	0.662188	0.0195781	-5.6705	0.250101	0.0109614	-0.235661	0.682338	0.777188	HAP2 : Subunit of the Hap2p/3p/4p/5p CCAAT-binding complex; complex is heme-activated and glucose-repressed; complex is a transcriptional activator and global regulator of respiratory gene expression; contains sequences sufficient for both complex assembly and DNA binding [Source:SGD;Acc:S000003206]
HAP4	-4.09786	0.0884767	0.000429889	-5.98759	0.363952	0.00291411	-3.33273	0.545244	0.0192248	HAP4 : Transcription factor; subunit of the heme-activated, glucose-repressed Hap2p/3p/4p/5p CCAAT-binding complex, a transcriptional activator and global regulator of respiratory gene expression; provides the principal activation function of the complex; involved in diauxic shift [Source:SGD;Acc:S000001592]
HAP5	-5.24798	0.560509	0.00531345	-5.55131	0.541447	0.00628276	-1.91442	0.452808	0.0388621	HAP5 : Subunit of the Hap2p/3p/4p/5p CCAAT-binding complex; complex is heme-activated and glucose repressed; complex is a transcriptional activator and global regulator of respiratory gene expression; required for assembly and DNA binding activity of the complex [Source:SGD;Acc:S000005885]
HAT1	-1.18265	1.36522	0.385949	-0.169729	0.469752	0.729213	2.12627	1.9418	0.426672	HAT1 : Catalytic subunit of the Hat1p-Hat2p histone acetyltransferase complex; uses the cofactor acetyl coenzyme A to acetylate free nuclear and cytoplasmic histone H4; involved in telomeric silencing and DNA double-strand break repair [Source:SGD;Acc:S000005922]
HAT2	-0.297953	1.28243	0.7535	-0.281516	0.605243	0.587562	0.160217	1.89989	0.937022	HAT2 : Subunit of the Hat1p-Hat2p histone acetyltransferase complex; required for high affinity binding of the complex to free histone H4, thereby enhancing Hat1p activity; similar to human RbAp46 and 48; has a role in telomeric silencing [Source:SGD;Acc:S000000782]
HBS1	-3.54626	0.212165	0.00202926	-4.32307	0.355502	0.00471544	-2.04104	0.357622	0.0219368	HBS1 : GTPase with similarity to translation release factors; together with binding partner Dom34p, facilitates ribosomal subunit dissociation and peptidyl-tRNA release when translation is stalled, particularly in 3' UTRs; genetically implicated in mRNA no-go decay; HBS1 has a paralog, SKI7, that arose from the whole genome duplication [Source:SGD;Acc:S000001792]
HCH1	0.557737	0.357295	0.122198	0.404276	0.432416	0.320081	-0.366247	0.569763	0.5229	HCH1 : Heat shock protein regulator; binds to Hsp90p and may stimulate ATPase activity; originally identified as a high-copy number suppressor of a HSP90 loss-of-function mutation; role in regulating Hsp90 inhibitor drug sensitivity; GFP-fusion protein localizes to the cytoplasm and nucleus; protein abundance increases in response to DNA replication stress [Source:SGD;Acc:S000005225]
HCM1	-1.65628	2.29107	0.356003	-1.63865	2.6352	0.478363	-0.0892497	1.2804	0.948555	HCM1 : Forkhead transcription factor; drives S-phase specific expression of genes involved in chromosome segregation, spindle dynamics, and budding; suppressor of calmodulin mutants with specific SPB assembly defects; telomere maintenance role; regulates replicative lifespan; ortholog of C. elegans lifespan regulator PHA-4 [Source:SGD;Acc:S000000661]
HCS1	0.383302	0.550779	0.371161	0.985735	0.362033	0.0648534	1.4458	0.726743	0.139082	HCS1 : Hexameric DNA polymerase alpha-associated DNA helicase A; involved in lagging strand DNA synthesis; contains single-stranded DNA stimulated ATPase and dATPase activities; replication protein A stimulates helicase and ATPase activities [Source:SGD;Acc:S000001500]
HDA1	-0.486088	2.76165	0.887206	0.00839508	1.40531	0.99686	0.865298	2.52199	0.8432	HDA1 : Putative catalytic subunit of a class II histone deacetylase complex; role in azole resistance via Hsp90p, and in the heat shock response; Hda1p interacts with the Hda2p-Hda3p subcomplex to form an active tetramer; deletion increases histone H2B, H3 and H4 acetylation; other members of the HDA1 histone deacetylase complex are Hda2p and Hda3p [Source:SGD;Acc:S000004966]
HDA2	-1.66835	0.238319	0.00884181	-2.32781	0.326828	0.0119788	-2.46112	0.407952	0.0196978	HDA2 : Subunit of the HDA1 histone deacetylase complex; possibly tetrameric trichostatin A-sensitive class II histone deacetylase complex contains Hda1p homodimer and an Hda2p-Hda3p heterodimer; involved in telomere maintenance; relocalizes to the cytosol in response to hypoxia [Source:SGD;Acc:S000002703]
[truncated: 3,085 more rows]

## Sheet: Cpa1-tFT
	sfGFP			mCherry			mCherry/sfGFP
Gene Name	mean	sd	pval.adj	mean	sd	pval.adj	mean	sd	pval.adj	Description
[truncated: 4,168 more rows]

## Sheet: Phm8-tFT
	sfGFP			mCherry			mCherry/sfGFP
Gene Name	mean	sd	pval.adj	mean	sd	pval.adj	mean	sd	pval.adj	Description
[truncated: 3,898 more rows]
