# Supplementary material for: Timer-based proteomic profiling of the ubiquitin-proteasome system reveals a substrate receptor of the GID ubiquitin ligase
Source: Mol Cell. 2021 Jun 3;81(11):2460–2476.e11. doi: 10.1016/j.molcel.2021.04.018 (PMC8189435; doi:10.1016/j.molcel.2021.04.018)
Supplement: Table S7. Sequences of putative Gid11 homologs in different yeast species, related to Figure 6 [file mmc8.xlsx]

## Sheet: description
		Table S7
		Sequences of putative Gid11 homologs in different yeast species
		Species	Yeast species
		Sequence	Protein sequence of the putative Gid11 homologue
		Length	Protein length
		% identity	Sequence identity to S. cerevisiae Gid11
		% similarity	Sequence similarity to S. cerevisiae Gid11
		Accession number	Sequence accession number at NCBI or GRYC
		Link	Link to the reference sequence at NCBI or GRYC

## Sheet: Gid11 homologs
Species	Sequence	Length / residues	% identity	% similarity	Accession number	Link
Saccharomyces cerevisiae	MTIDGTGQSKEALQDERLNTGSDKVYQNYMMPALELYDAKVSINHWQLRDCIKPGSMNQSKLYYIYDHSIRVLDTDSSVLRSPVRRHNSIQPSNSGKNSTEKTSTKGSRTTGSYISKNLHVPSEKLVEFNFKPRCFTELNGLTVCGGLIGSDDKGFPSNWNRLAQDANISLPPPSQPINISKNISFPINSHYSNPNIWKGIVEFYNQETDTMMTFTLGQFINNCVTLYDRASMQFDLFACNNDGHLYQCDVSNRDVTLVKRYADLKFPLNNASLSHDGQTMVVSGDSNKFAVYNQNELTNQFSLHYDNHPSWGSSVNRVRRIPRFALPDESEYIENIYEAPNSDHGFYNSFSENDLQFATVFQNGTCAIYDIRNMATPMAEISSTRPHSHNGAFRVCRF…	730	NA	NA	NP_013250.1	https://www.ncbi.nlm.nih.gov/protein/NP_013250.1
Saccharomyces paradoxus	MTIDGTGQSKEALQDERLNTGSDKVYQNYMMPALELYDAKVSINHWQLRDCIKPGSMNQSKLYYIYDHSIRVLDTDSSALRSPVRRHNSIQPSNSGKNSNERASTRGSKATGSFISRNLHVPSEKLVEFNFKPRCFTELNGLTVCGGLIGSDDKGFPSNWNRLAQDANIALPPPSQPINISKNISFPINSHYSNPNIWKGIVEFYNQETETMMTFTLGQFINNCVTLYDRASTQFDLFACNNDGHLYQCDVSNRDVTLVKRYADLKFPLNNASLSHDGQMMVVSGDSNKFAVYNQNELTNQFSLHYDNHPTWGSSAHRFRRIPRFALPDESEYTENIYEAPNSDHGFYNCFSENDLQFATVFQNGTCAVYDIRNMATPMAEISSTRPHSHNGAFRVCRF…	730	92.9	96.4	XP_033767918.1	https://www.ncbi.nlm.nih.gov/protein/XP_033767918.1
Saccharomyces kudriavzevii*	MTIDGTRQSKEALQDERLNTGSDKIYQNYMMPALELYDAKVSINHWQLRDCIKPSSTNQSKLYYIYDHSIRVLNTDSSALRSPVRRHHSIQPKNSFKSSILKGSAKSANTTGSFISKNLHVPSEKLVEFNFKPRCFTELNGLTVCGGLIGSDDKGFPSNWNHLTQDANVSLPPPSQPINISKNISFPINSHYSNPNIWKGIVEFYNQETDTMMTFTLGQFINNCVTLYDRSTTQFDLFACNNDGHLYQCDVSNRDVTLVKRYADLKFPLNNASLSHDGQTMVVSGDSNKFAVYNQNELTNQFSLHYDNHPSWGSSSHRIRRIPRFALPDESECVENIYEAPNSDHGFYNCFSENDLQFATVFQNGTCSIYDVRNMAVPMAEISSTRPHSHNGAFRVCRF…	730	85.6	90.5	EJT43248.1	https://www.ncbi.nlm.nih.gov/protein/EJT43248.1
Saccharomyces eubayanus	MTIDGTGQSKEALQDERLNTGSDKIYQNYMMPALELYDAKVSINHWQLRDCIKPSSLNQSKLYYIYDHSIRVLDTDSSTLRPLVRRHHSIQPSNASKHSISKTSTKGSKATGSVISKNLHVPSEKLVEFNFKPRCFTELNGLTVCGGLIGSDDKGFPSNWNRLAQDANTSLPPPSQPISISKNISFPINSHYSNPNIWKGIVEFYNEETDTMMTFTLGQFINNCVTLHNKATTQFDLFACNNDGHLYQCDVSSRDVTLVKRYADLKFPLNNASLSHDGQTMVVSGDSNKFAVYKQNELTSQFSLRYDNNPSWGSSSHRVRRIPRFALPDESECIENVYEAPNSDHGFYNCFSENDLQFATVFQNGTCLVYDVRNMATPMAEISSTRPHSHNGAFRVCRF…	731	86.1	92.4	XP_018220575.1	https://www.ncbi.nlm.nih.gov/protein/XP_018220575.1
Naumovozyma castellii	MPGLELYDAKVTINHWQLRDCIKPASRNHSKLYYIYDHSIRMLDTSSSNELQTKSKTQDPNVIHSTKKPKYPVTTNWKRKHRPLRKSSNFPSQQLVEFNFKPRSFTESNGLTVCGGLIGSDDKGFPTNWNRSHDHDSDDSAPATLVKISNDTVLNDDINYSNSQIWKGIISIYNEDTNESKSLIMGQFINNCVTLHQKSTQQYDLLTCNNDGHMYQCDISNRDVELVRRYSDLNFPLNNAALSHDGKTLIVSGDSNRVAIYKQDQLINRFTLNYSHNSNWGTSTNPSVVQLPSYSVHDNTSMVDSNIIEAGKGDHGFYNCFSENDMLFSTLFQNGVCLIYDVRNTSTPLAEISSTRPNSHNGAFRVCRFSYGLDDLLFISEHQGRVHVVDTRNFINHQV…	737	45.4	58.5	XP_003675663.1	https://www.ncbi.nlm.nih.gov/protein/XP_003675663.1
Candida glabrata	MTIDDTSRRFEEDDASAPVFDKVYQNYMMPGLELYDARVTINHWQLRDCIKPSSGNHSKLYYIYDHSIRVLDTDLEGLRSYRSHRMSESHVSGSEGEKRRLSSKLKKDVVSYRNRDMLKGNLNVPSEKLVEFYFKPRCFTELNGLTACGGLVGSDDRGFPTNWNRLNHNAGATSPPTDRNATSVAGSNINTQNTTDSSPPAQPIKLARRDVLLDRSNYSNPNIWKGILSLYNQNTNVSMTFVLGQFINNCVTLNDRSNNQYDLYTCNNDGHMYQCDISNRDVQLVRRFSDLKFPLNNAALSHDSKTMIVSGDSNKFAIYRQENLSEQFTLNYDNQAQWGNSHSKIKRIHRYSSGDNTGYIDNIFEAPNGDHGFYNSFSENDLQFATLFQNGVCLIYDVR…	736	53.1	65.2	XP_448686.1	https://www.ncbi.nlm.nih.gov/protein/XP_448686.1
Vanderwaltozyma polyspora	MTIDRTGNDNDALDDEKFNTGSDKVYQNYMMPGLELFDAKVTINHWQLRDCVKHSTSKPGKIYYVYDHSIRELNMNPRYMKHLGNSSLIKKKLRRNSTNTTTKDKKYLSSNRLISEFNTPSNCVVDFNFKPRCFTESNGLIACGGLIGPDDKGFPTNWSRLSHEVNNGVQLPPPASPIKLSNSSVLQDHSNYSNQNLWKGILSIHNTETGVSQSLIMGQFINNCVTMHSKGNQEVDLYSCNNDNHMYQCNISNRGVELVRRYSDLKFALNNVALSNDASLMVISGDSNKFALYRKNEIDGQFSLSYDTQPQWGNSTARVERIPRFALPDNTSAVDHIYEAPNSDHGFYSSFSENDLQFATLFQNGVCLLYDVRKMSSPLAEINSTRPYSHSGAFRVCKF…	724	50.4	66.1	XP_001647204.1	https://www.ncbi.nlm.nih.gov/protein/XP_001647204.1
Lachancea waltii	MTIAEDSGSLGLEDESGESSDKIFQNYLMPTLKLYDTRVSINHWQLRDCVKHSSIEPGKIYYIYEHSIRVLDTRSHPVGARSGGGPVAAKDRKRRSSSPRRPVQSQTHSPSQKLVELDFKSRCFQENNGLLVSGGLIGPDDQGNWNHFTRQPPTVLSGNASTRSVSNGLVKPINIGNSSILADHSAYSNPESWKGVISIYNEENDACLSYRLGQYINNCVVLHQKTSQQYDLFACNNDAHLYQCDISNRGVVLTKRYSDLKFPLNNATMSHDGKTLITLGDSSKFAVYHQNEVAGFYSLKYDSQPEWGSSVIRNKRIPRYAMPDRSGFVDHIYEVPSGDHGFYTSFSENDMMFASVFQNGTCCVYDTRKMETPLCEISSTRKHTQNGAFRVCKFSQGLD…	684	44.8	58	LAWA0F08460g1_1	http://gryc.inra.fr/index.php?page=locus&seqid=LAWA0F08460g1_1
Lachancea kluyveri	MTIEDFDASAEFDDDINTGTDKVFQNYLMPTLKLYDAKVSINHWQLRDCVKRSSTTPGKLYYVFDHTIRSLDTKSQQYGGTYGSKKHQKTRRQSLPQNAFKSPAAGDEYHAPSKKVVEFAFKPRCFQENNGLIACGGLVGPDDNGSANNLSRYSLSVNDNDDSPLSPPRVEPVKLASSNILVDHSSYSNPLTWKGILSLYNENNGVALTYRLGQYINNCVTLHQRSSQQYDLFTCNNDGHLYQCDVSDRGVELTRRLSDLKFALNNATISHDGKTMIVTGDSSKFALYHQNELDGSFSLQYDNQPSWGSSIVRAKRIPRFALPDRSGFIDHIYEAPSGDNGFYTSFSENDLQFSTVFQNGSCFVYDARKMETPLAEISSTRKHVQNGAFRVCKFSEGLD…	696	46.6	60.9	SAKL0H14652g1_1	http://gryc.inra.fr/index.php?page=locus&seqid=SAKL0H14652g1_1
Kluyveromyces lactis	MTIDQRYNLNVPSDGPRVHQHYMMNSLKLFDAKVSINHWQLRNCITADTLNPGSVYYIFDHSIRSLDTRTLSGDAGVRKRRYSTSVGRVPYTNDFHAATNRVAEFPFKPRSFNEKNGLIVCGGHIGNDDNGYIPSRPMGNYEQGFISPEERSMDVNCVKIATSNILSDHTAYSNTRQWKGIISLYNKKTNISMTSKLGQYINNCVELYESSNNQFDLYTCNNDGHLYQCEINNSDFVLKRRFADLKFALNNTAISHDGKTMCVTGDSNKIALYKKNELTDVFSLSYDTLSGGATDGSGSSTTYTHKRIPRYALPDNSSYVDHIYELPGADNGFFTSFGENDMMMATVFQNGNCYVYDVRNMENPLTEIHTTRSQGSVPQSGAFRICKFSEGMEDLLFIS…	679	40.4	54.8	XP_453823.1	https://www.ncbi.nlm.nih.gov/protein/XP_453823.1
Eremothecium gossypii	MTIQSITGSSFSGGDVSAGSEKVYQNYLMPTLKLYDAKVSINHWQLRDCVKCSSTGLGSVYYIYDHSIRTLDTRSTAAELQNEKMERRRRRSSLCGGQRSDPWRDHRAPSELVVQFDYKPRCFRENGGLIACGGLISSDDIGSTVSRSGRHEDSDGGGQSTGVLTPSQVEPIRLANSDILTDYSFYGDQQSWKGILALYNMENGVSLTYKLGQYINNCVELYQRTSQQYDLYTCNNDSHLYQCDVSNRGVELTRRYSDLKFALNCSAISHDGKTMVVSGDSSKFAVYRQNELSGCFSLQYDAAPEWGSKWSRTKCVPRYAAVDRSEVLDRIYDSPGGDNGFYTSYSENDVHMATIFQNGLCLVYDMRKMDTPLAEIPSTRRHAQNGSFRVCKFSRSFDD…	724	43.3	56.3	NP_986514.1	https://www.ncbi.nlm.nih.gov/protein/NP_986514.1
Debaryomyces hansenii	MTIDIVDDTSNNLKRKVGRSGSHGYNNSNYYKCFQNYYHGHNYLNPNPQYITNIKVSVNHWQLRDLIQVDQQNGKLYHTKDDSIREVNLLNNDKIGSDKHMEWDYFPKCFSHTRGGIVVTGGLLSSSSKAYSMNLPSLSSTDKTTKSFRTPKGLFSFYNPETEISETVKLGDVINNSVSVYPHASSQYKSYVCNNDSNLYVVDISGDRLSLDNKMNCELNTSLNNVCRSPTNDKLVTVTGDSSSIFLLDPSSNSKIKTIKTDHDSGFGISYHPNGHLFATAFQDGTCSLFDIRNLSSPLSEIKSTRPGHQAGAFRCCKFANSSVNDFLVISEHVGRVHLFDLRNLGNEDTNDHQVIVFPFALDQFADYKEQQLEVETKLSGEEKELQDSIEDDDKVSHK…	598	25.8	38.3	XP_460189.2	https://www.ncbi.nlm.nih.gov/protein/XP_460189.2
Scheffersomyces stipitis	MTRDLLPPAPKSRHPVVPPHRDRLRNGRYNRCFQNYYHSYQYLTTNPYYIPSVRPSVNHWQLRDLLKYDAPSNVVYYTKNDSINKLDMSSFVSSSHVNLHYYPRCYSHAPNGVVVTGGLLTNSSKLFSMNIDNLSLSASPQPAGTPRKISKGLFSFYNPELDVAKTVRLGEMINNDVAVYPDSNSSYRAYVCNNDSNLYCVDIPNNDGFRIVNRINCEINTCLNNVVRSPTNDKLLAVTGDSSSIFLLDPTASNPNVRTIKSGHESGFGIAYHPNGNLLSTVFQDGTCLLYDLRNISYNKPLIEIKSTRPGHQSGAFRVCKFSPAYDVNDMLIISEHVGRVHLVDLRHLDYSNVDDHQVMVVPYALDQYGEYKGGFDKYNAKMAAINADKEENENEDNQ…	625	27.5	39.4	XP_001383616.2	https://www.ncbi.nlm.nih.gov/protein/XP_001383616.2
Meyerozyma guilliermondii	MTIDIHEEPRRRSSLAPRRSSTTYYRCFQNYYHAHRYLYPHPQYILGIQCKVNHWQLRDLLQVDRSTGAIYYTRADTIRELQLGQKATSRVHFCSDYGPRCFNTNDRATVTGGVIMSSASQHHASYYAENLTSLDRHSGPLKGLFSFYHPDTEITKVGKLGAMINNAVTVKQHTNGQYKAYVCNNDSNLYSLDITGDRIDVTSKINCELNTSLNNVCQSPTNDSLIVTGDSPSVFLCDPKVRNGVVDKITTDHDSGFGISYHSSGEVFSVTFQDGTCLVYDVRNMGEPTHEIRSTRPGHQSGAFRCCKFSNLNVNDLLVVSEHVGRVHIVDLKRNTEPEGHQVIVFPFALDQFGNYKDGELEAARKLQRVQNGDEYMDESDEQDTHNMVSVYADPSTNF…	562	24.5	37.6	EDK40961.2	https://www.ncbi.nlm.nih.gov/protein/EDK40961.2
Clavispora lusitaniae	MTVSEPQPRRKSSFTPGRRPSSEPYSQCFQNYYHAYQYLQPTPSYLPNVRSSVNHWQLRDLVQIDPHLGTLYHTCDDAVRELSPLSRRARQARSADYARFPFFPRCFNHAEGGMIVAGSVLTSSSRAFSMAVPSLFGDRSARRPQKGLFSVFTPEMPEPLTYKLGEMINNAVAVYRDSGGGYTSYVCNNDTNLYTVDIGSSGVCANRKITCEANVSLNNARLSPDGKVVAVTGDASSLYLVDPAAPSAVRSVKTGRGSGFGISFHSNGVTMAASFEDGVCLLYDMRNMHVPLHEVRSTRPGHQAGAFRCCKFLDSFVQDLLVVSEHAGRVHLVDLRNLTSDSQQVLVFPFALDQYGRCQAGTSRKGIREDVEADATPTGATHDDMVPEPSKDDHPVTHR…	502	22.9	35	XP_002614621.1	https://www.ncbi.nlm.nih.gov/protein/XP_002614621.1
Candida parapsilosis	MTIDTTTTTSTATATVLSGGNEDIPDLQKTPCDEGTLSSSPTSTTGTNTHMSASSPTAASSRRNSVMKRRKRDSASSSQHFNRVSHHYNKCFQNYYHSSNFLKPNPIYIPNINTSVNHWQLRNLTKYNRHDNVLYYTKEDSVHLYDLSQAFTKKVLKLNYFPRCFDNHEGLIATGGLLTSSSKLFSLDLDNLTSKDLSGSSSSTTRAVAKGLFSFYNPESSILHTVKLGEMINNDVSLNKVANHQYQALLCNNDANLYCVDINNNSSLTMTNKINCENYTCLNSSVKNPRNSLITAVGDSSSIFIIDPNSGSSPIVKTIDSQYDGGFGISYHPNGYLFSTVFQDGVCQLYDLRNLNAPLKQFNSTRKKHQSGAFRVCKISQQNDFNDLLIIAEHVGRVH…	702	22.6	37.5	XP_036668553.1	https://www.ncbi.nlm.nih.gov/protein/XP_036668553.1
Lodderomyces elongisporus	MTIHHTSSPTSVAELTSADKHQHQHIEHQEQEQSQGQEQSGTRTGTQGQEQEQELGQEPGQEPGQSQEQEQGQEQEGPQQQRDGLQPHDEQGLQKQTQSQQDQEQHQNQAGFVNHAHPPHQPIKRRRKSSITPPFASSSQNYNKISEYYNRIYHNYYHSKHVLSPNPRYVSIKTSVNHWQLRDLLKYCPNENQICFTKNDTIQYYDFDTMTTGEKTVNFDYYPRCFDISGEYTATGGLLTSTSSKTMNLTNVLESSTLQQQQQQLLQQHQLQLASPLMRRNIAKGLFSLCRGDQTHTIKIGEQINNDVKINPVSNQNLQIHLSNNDSHLYCMDVSNSQFTITNKINCEQNTCLNASAKNPRSNLITVVGDSSSIFIVDPLLKSPVTKTIKGDHDGGFSV…	722	18.7	30.8	XP_001523785.1	https://www.ncbi.nlm.nih.gov/protein/XP_001523785.1
Candida tropicalis	MTIDLTKPGNSITTITNNLLSTTNTNTITTSSSPSSSSSSSTTAANDHDTSKNSSTLSNPSVSKSNSNDEDPSDLSSADDNKDTNENSNDRKNNLHNRNQRTSIYTMTPFNKRRKSKISAQHFNTVYHQYNKCFQNYYHCYQYLKPNCTFNSNIKPSVNHWQLRDLVKFNAVSNQVYYTKDDSIYKYQVDDYSIDKYIKLNYYPRCFDHSQNYTVTGGLLTTASKLFSLNLSNLTYDNCSDSSSSSSSSFASTSRRISKGLFSFYNPELDKLTTVKLGEMINNDVTLYKSTNNSFQSYICNNDTFLYCVDINNSDLRCFNKINCESNTCLNNVIKNPKSDKILAATGDSSSIFLIDPSSKNSIIKTINSGHDSGGFGVDYHANGLLFSTVFQDGICQIY…	717	22.6	33.7	XP_002550905.1	https://www.ncbi.nlm.nih.gov/protein/XP_002550905.1
Candida albicans	MTIDITTTKSVGAGRGSTALSSSSSSSSGEDTIKHGRSDSIDESTLNQEGCALTSTISNSSNNSNNNSNNHTSYFNKRRKSKASAEHFNTVYHQYNKCFQNYYHCYQYLKPNCQYVTSVKPSVNHWQLRDLLKFNQSNNQVYYTKDDAIYSCDLDSFNVNEYIKFNYYPRCFDHVDDYIVTGGLLTTSSKMFSLNLQNLTYDSPNATTNTSGSTNYYNNNTINSLSSASIRRVSKGLFSFYNPELKQLNTVKVGEMINNDVTLYKSSNNHFQSYICNNDTFLYCLDINQSEFKCLNKINCEPNTSLNNVVKNPQSEKILTATGDSSSIFLIDPTMGKVVKTIDSKQDSGFTCAYHSSGMVFNTVHQNGVSLIYDLRMMKDVVQIHSTRPGHQSGAFRAA…	571	22.1	33.9	KAF6061208.1	https://www.ncbi.nlm.nih.gov/protein/KAF6061208.1
Candida dubliniensis	MTIDITTTKSVGGGRGSTALSSSSSGEDTIKHGRSDSIDESTLNQEGCALTSTISNSSNNSNGNNNNHTSYYNKRRKSKASAEHFNTVYHQYNKCFQNYYHCYQYLKPNCQYVTNVKPSVNHWQLRDLLKFNQLNNQVYYTKDDAIYSCDLDSFNVNEYIKFNYYSRCFDHVDDYIVTGGLLTTSSKMFSLNLQNLTYDIPNTINSSTNYYNNNNINSLSSSSIRRISKGLFSFYNPELKQLNTVKVGEMINNDVTLYKSSNNHFQSYICNNDTYLYCLDINQSGFKCLNKINCEPNTSLNNVVKNPQSEKILTATGDSSSIFLIDPTMGKVVKTIDSKQDSGFTCAYHSSGMIFNTVHQNGVSLIYDLRMMKDVVQIHSTRPGHQSGAFRAAKFSNDL…	565	22.1	34	XP_002421504.1	https://www.ncbi.nlm.nih.gov/protein/XP_002421504.1
Komagataella phaffii	MVIDPEKQSIGAHRLERAINAQRRYPADRVHKNPSFLFPKSKFYNVKITVIHWQLRDLICRNSLNPNMMLYSSNESIMSLNMDDHSKRKMQSKNPMKNNSSEKACQFEFSPRSFKEQDGIIVAGGLNVAKQNRNGTLNDSPRTGMSTRFLKNQTMNNWKGQFGLCANDSVLTMDVGSLINNSVSITKKSNNQYQSILCNNDRHLYALSYGNREITKDYIVNLEVPLNHSTESPDAKTLVVCSDSSKVFLLHPEESTNQAQTLQCDNGYDCGISSSFHPSGIYFTACFQDGVALVYDVRNLNKPVHKVYSTRESTQSGAFRCCKFAKGTDDLLFITEHSGRIHMVDTRDFTNHLVIMLPNSIRNATMDYQDNEYLYNEPIVQKFDDMINFESSNYSDDGR…	467	24.1	37.3	XP_002493250.1	https://www.ncbi.nlm.nih.gov/protein/XP_002493250.1
Yarrowia lipolytica	MTIDTAQLRAQNTLLHDQYTFYPAHVTVKHWQLRDLIHATDMGRGMSHDSVIYPVHNTIRQLSFDGSDQPLFEFQFEPRCVRVQNGIVAAGGVYDQTCGPRRPSLGSSLSRLTRPPASSPGLFCVGNIATKETYSGEIFTGEAINNAVTLYDNATKALVCNNDHLLYFLSIGSASFAVEDQFRFTSALNHASISPDNSTVVACGDSNQVYVCNRGAYGWVKTHTIEIGSESGFSTAFHPNGVLFGVASQDGVARLYDVRKHSKPLVEVPSSRREENHGAFRCLKFSEGPEDIMFISEHSGRVHMVDLRDFSNHQVLHLPYYSRPPKSMHHYYPEEWSQRSIRSARSGRSDLSNSSSEYMAGSDISLDSEPQITPITDHATNYAPPVYSAFSAAPPSSSS…	463	23.5	35.7	XP_506014.1	https://www.ncbi.nlm.nih.gov/protein/XP_506014.1
Neurospora crassa	MTVKDDVYHATDHLILPKPRRRYGTSVHPSHWQLRSMVGIEDNNVVYFPGGRDSTEVQRLNITTQEIETIKRLPFQPRCLVARHGWICCGGETGEFTAIHVRERTPQNDANAQLNTDSDDQVPGQELLDELSRDLDDEDSVEVARALARAQIITAARGNTNNDNNKNLSVTSKKFGKQRVNCITLWFPPTLVPAAAGAYNEPVAVLSNNDNSVACVSLWEEDALDEITYPDCVNRAVISPDGRLLIAISDDPYLYVHERLEKDEPWMNTYRLSHRTHQWAPLRKVPLKSQSKDDRSENRGSFAACFSTTGSYLAVGTQYGIISVFDVAAFSVPGLDPLVTTFGSSRPNAELGAIRDMAFAPGSTDLLAWTEDRGHVGVADLRTGFLSRQILDLDKRDDY…	796	18.5	32	XP_961754.1	https://www.ncbi.nlm.nih.gov/protein/XP_961754.1
Neurospora tetrasperma	MTVKDDVYHATDHLILPKPRRRYGTSVHPSHWQLRSMVGVEDNNVVYFPGGRDSTEVQRLNITTQEIETIKRLPFQPRCLVARHGWICCGGETGEFTAIHVRERTPQNDANAQLNTDSDDQVPGQELLDELSRDLDDEDSVEVARALARAQIITAARGNTNNDNKNLSVTSKKFGKQRVNCITLWFPPTLVPAAAGAYNEPVAVLSNNDNSVSCVSLWGEEALDEITYPDCVNRAVISPDGRLLIAISDDPYLYVHERVEKDEPWMNTYRLSHRTHQWVPLRKVPLKSQSKDDRSENRGSFAACFSTTGSYLAVGTQYGIISVFDVAAFSVPGLDPLVTTFGSSRPNAELGAIRDMAFAPGSTDLLAWTEDRGHVGVADLRTGFLSRQILDLDKRDDYD…	795	18.4	32.2	XP_009849774.1	https://www.ncbi.nlm.nih.gov/protein/XP_009849774.1
Schizosaccharomyces japonicus	MATMELMSKPIIETDFLLKVPETKRFDVRVSVNHQQLKNLISTQPTGEPSDPVYFTNSYFIWSLYPHSGAIKQIGGMLKYKPLCLLGSCGYVVSGGPLNGQVDFWAPNGSHTFMELGGTYNNGVAIHRRNCDQKAESLVCNNDHTIKILNLDDKSLTNLLYFPVNMNHASVSNDGRFMVCVGDSPDVFIYDIDRSGSFHHQSTSRADTHEGSFCTSISADNRLIACASEDSTISIFDIRQLGRVLESRSCQRPSPFGSIRSCHFSPPNAGPLDLLLYSEGYNIVHLLDTRNFCEKTFSIQALESTTIGANVEVSGTCFSDDGSRLYVASPSCIYEWDIEKRNRLCFPSFDMA	352	14.2	22.4	XP_002175289.1	https://www.ncbi.nlm.nih.gov/protein/XP_002175289.1
Schizosaccharomyces octosporus	MTVVSSLNQSSLCLRDEIPKQHRAKVCSEHPQLKNLISTQYTGEEFNPIYYTNDYFIWKIYPNSEKVFQVGHMLTYQPVCLLGKCGYIASGGLAGQFDYWSPNLKHKHLELGPYYNNGIEIHKRLSDDQPEALISTNDRSVKVVDLTSGILTRNLRHHVNMNHASVSNDGRYMVCVGDSPDLFFYEITRSGDYMLRHTVQASTKDSSICTSISQNNEMFACASQDSSLSVFDVRYMKVPMLTKTTSQNQPDGSVRSCHFTPPNSGPLDLLLYTEGTRVSHLLDLRTNRDVELVLPDEENRPFSNSQGICGSCFADDGSSVYVASATHLYEWNIDKKSRKSFPSYAFA	347	13.9	22.8	XP_013019174.1	https://www.ncbi.nlm.nih.gov/protein/XP_013019174.1
Schizosaccharomyces pombe	MTVDNRCSNSSLCLRNVTPKQHPARVCSNHWQLKNLISTQNTGEESNPIYYTNSVFVWKIYPNSEKVVQVGQGLSFKPLSLLGKCGYIAAGGQLGEFDYWSPTSKQTHMKLCDQHNNGIEIHRRNCDSHAEALISSNDHTIKVVDLEHGLLRKQLHFPVNMNHASVSNDGRFMVCVGDSPQVFFYEIDRSGEYHLRHTTVADTTDSSFCTSISQRNELFAVASQDSSLSVFDVRYLRTPMLTKTSSRPDPNGSIRSCHFTPPNGGPLDLLLYSEGFSYSHLLDLRTGKDVELVLPSEDRFFSPASQDIFGSCFADDGSSVYVASATHLYEWNIDKRSRICFPSYQLL	347	13.3	22	NP_587835.1	https://www.ncbi.nlm.nih.gov/protein/NP_587835.1
* The annotated Gid11 sequence of Saccharomyces kudriavzevii is 640 residues long, shorter than those of closely related species.
This appears to be due to a premature stop codon caused by a single nucleotide deletion in codon 631.
Here for this analysis we reverted the single nucleotide deletion in codon 631, which results in a protein 730 residues long.
